# Supplementary material for: Enantioselective access to tricyclic tetrahydropyran derivatives by a remote hydrogen bonding mediated intramolecular IEDHDA reaction
Source: Nat Commun. 2021 Dec 10;12:7188. doi: 10.1038/s41467-021-27521-z (PMC8664811; doi:10.1038/s41467-021-27521-z)
Supplement: Supplementary file 3 — Source Data [file 41467_2021_27521_MOESM3_ESM.zip]

Archive with 4 entries (3 files):
- Supplementary Data files/
- Supplementary Data files/Cartesian Coordinates for Computed Species.txt
- Supplementary Data files/Crystallographic data for compound 11a.cif
- Supplementary Data files/Crystallographic data for compound 7e.cif
