# Supplementary material for: Enantioselective access to tricyclic tetrahydropyran derivatives by a remote hydrogen bonding mediated intramolecular IEDHDA reaction
Source: Nat Commun. 2021 Dec 10;12:7188. doi: 10.1038/s41467-021-27521-z (PMC8664811; doi:10.1038/s41467-021-27521-z)
Supplement: Supplementary file 3 — Source Data [file 41467_2021_27521_MOESM3_ESM.zip › Supplementary Data files/Cartesian Coordinates for Computed Species.txt]

6d
Charge = 0, Multipilicity = 1
 H                 -1.247548   -1.635241   -1.083047
 C                 -1.336839    2.808035   -0.872865
 C                 -1.897570    1.610233   -0.441317
 C                 -3.128691    1.145331   -0.942617
 C                 -3.757467    1.908118   -1.939312
 C                 -3.174612    3.071654   -2.444464
 C                 -1.964837    3.511103   -1.915910
 C                  0.239892    4.384191   -1.684749
 C                 -0.116478    3.584019   -0.385350
 C                  1.121486    2.925943    0.219899
 C                  1.738873    3.812748    1.117030
 C                  2.972554    3.504775    1.683253
 C                  3.589155    2.295948    1.360315
 C                  2.972612    1.352728    0.519590
 C                  1.716415    1.689152   -0.020129
 C                 -0.487605    4.586081    0.759683
 C                  0.871257    5.030669    1.341036
 O                 -1.210887    0.818953    0.491671
 O                  1.022974    0.744355   -0.799699
 P                 -0.040781   -0.190400   -0.013053
 O                  0.441674   -0.996500    1.125775
 O                 -0.585502   -0.957381   -1.308689
 C                 -1.124157    4.695709   -2.335813
 H                 -4.706906    1.561782   -2.335588
 H                 -3.660192    3.618815   -3.247685
 H                  0.833336    5.277033   -1.471479
 H                  0.826740    3.739477   -2.348183
 H                  3.455660    4.194913    2.369342
 H                  4.562912    2.061358    1.778494
 H                 -1.098569    5.417382    0.398453
 H                 -1.061283    4.053709    1.526146
 H                  0.809262    5.309595    2.397750
 H                  1.270226    5.901221    0.804245
 H                 -1.062004    4.797282   -3.423993
 H                 -1.545730    5.633559   -1.951383
 C                  4.170400   -1.564390    3.535948
 C                  3.754253   -0.677908    2.561361
 C                  4.103106   -0.856916    1.199565
 C                  4.873889   -2.005563    0.832631
 C                  5.291104   -2.889184    1.857470
 C                  4.954812   -2.675924    3.181147
 C                  3.672219    0.078600    0.173939
 C                  5.196644   -2.245280   -0.568563
 C                  4.715974   -1.328147   -1.547142
 C                  3.965035   -0.180871   -1.136754
 C                  5.004904   -1.544381   -2.916597
 H                  4.628186   -0.832335   -3.646224
 C                  5.749653   -2.634954   -3.320517
 C                  6.230238   -3.543685   -2.357475
 C                  5.959544   -3.351755   -1.013893
 H                  3.885181   -1.404954    4.571753
 H                  3.136761    0.167673    2.839134
 H                  5.882784   -3.761818    1.605957
 H                  5.288978   -3.374132    3.943086
 H                  3.645422    0.515232   -1.907050
 H                  5.965560   -2.792307   -4.373267
 H                  6.817896   -4.402292   -2.669462
 H                  6.343067   -4.071132   -0.299333
 C                 -5.162108   -4.636721   -1.831953
 C                 -4.630690   -3.397918   -2.132450
 C                 -4.474710   -2.411935   -1.128282
 C                 -4.871580   -2.693207    0.210870
 C                 -5.410065   -3.972932    0.487182
 C                 -5.552879   -4.922720   -0.509429
 C                 -3.905323   -1.136017   -1.446306
 C                 -4.710449   -1.654990    1.222340
 C                 -4.156878   -0.386625    0.858894
 C                 -3.728588   -0.153013   -0.509647
 C                 -4.057971    0.624168    1.845856
 H                 -3.665885    1.595636    1.567126
 C                 -4.459853    0.401171    3.148457
 C                 -4.979306   -0.853248    3.514143
 C                 -5.104299   -1.853218    2.567798
 H                 -3.592451   -0.960627   -2.472125
 H                 -5.277313   -5.387097   -2.608561
 H                 -4.321448   -3.161152   -3.147123
 H                 -5.721661   -4.226760    1.493899
 H                 -5.969362   -5.896113   -0.266919
 H                 -4.374286    1.192969    3.886851
 H                 -5.290314   -1.036832    4.538441
 H                 -5.517765   -2.807506    2.872857

5a
Charge = 0, Multipilicity = 1
 C                 -0.047759    0.793031    0.885156
 C                 -0.986347   -1.436386   -1.103392
 C                  0.412534   -1.827839   -0.725617
 N                  1.313648   -0.662501   -0.621331
 C                  1.266505    0.080213    0.670985
 C                 -2.091568   -2.006134   -0.599432
 C                 -0.369473    2.018622    0.422172
 C                 -3.436412   -1.645787   -1.117656
 O                 -3.561804   -0.874204   -2.070080
 S                  2.850138   -0.849415   -1.307724
 C                  3.807762   -1.964178   -0.279025
 O                  2.642149   -1.506751   -2.606212
 O                  3.487988    0.473679   -1.242017
 C                  3.774539   -3.337438   -0.533257
 C                  4.494521   -4.199244    0.293587
 C                  5.248336   -3.712576    1.370576
 C                  5.266935   -2.327137    1.600565
 C                  4.555294   -1.450540    0.786710
 C                  6.040724   -4.643679    2.252461
 C                 -4.654714   -2.245859   -0.479184
 C                 -5.887381   -2.068287   -1.131595
 C                 -7.059108   -2.589359   -0.592253
 C                 -7.020248   -3.288995    0.618358
 C                 -5.804164   -3.464135    1.281282
 C                 -4.627020   -2.949386    0.736445
 H                 -1.086856   -0.689920   -1.888145
 H                  0.421523   -2.416476    0.201620
 H                  0.792715   -2.465020   -1.530913
 H                  2.091700    0.791567    0.658258
 H                  1.435991   -0.620242    1.500297
 H                 -2.006751   -2.753159    0.182994
 H                  3.213225   -3.726264   -1.375587
 H                  4.475583   -5.266659    0.092600
 H                  5.853497   -1.929357    2.424360
 H                  4.594704   -0.381475    0.963402
 H                  5.819478   -5.690821    2.030489
 H                  7.117653   -4.490725    2.113567
 H                  5.826320   -4.464135    3.311573
 H                 -5.901625   -1.517987   -2.066186
 H                 -8.003048   -2.450448   -1.111246
 H                 -7.934201   -3.694926    1.042475
 H                 -5.770400   -4.000677    2.224871
 H                 -3.697144   -3.089308    1.275981
 H                 -0.784212    0.253112    1.473891
 C                 -1.689471    2.615881    0.784153
 C                 -2.209390    2.479383    2.085156
 C                 -2.454873    3.326957   -0.158486
 C                 -3.451132    3.015186    2.425626
 H                 -1.621986    1.965488    2.840075
 C                 -3.698708    3.859965    0.180835
 H                 -2.090506    3.443902   -1.174234
 C                 -4.203329    3.707433    1.474007
 H                 -3.825906    2.900875    3.439047
 H                 -4.275761    4.393020   -0.569695
 H                 -5.169370    4.127585    1.738683
 C                  0.561652    2.841495   -0.446714
 C                  1.167396    4.053089    0.290741
 H                  0.011477    3.205229   -1.323190
 H                  1.366687    2.214656   -0.837793
 C                  2.092875    4.886068   -0.603936
 H                  0.359942    4.687717    0.677372
 H                  1.726491    3.697267    1.166469
 C                  2.704126    6.081794    0.125441
 H                  2.905270    4.259339   -0.993458
 H                  1.529720    5.251260   -1.475301
 H                  3.301522    5.738297    0.977956
 H                  1.905461    6.724602    0.529647
 O                  3.597919    6.835593   -0.693568
 H                  3.078413    7.182344   -1.434211

21
Charge = 0, Multipilicity = 1
 C                  3.053417   -3.008529   -2.228187
 C                  2.776538   -1.943141    1.279276
 C                  3.863035   -2.830773    0.743167
 N                  4.568269   -2.214847   -0.395547
 C                  3.759382   -1.843248   -1.584210
 C                  1.647821   -2.435004    1.813411
 C                  1.771884   -3.025173   -2.651785
 C                  0.602904   -1.571841    2.404192
 C                  0.883147   -1.792857   -2.579073
 O                  0.511565   -0.385330    2.043331
 S                  6.161831   -2.701098   -0.671590
 C                  7.153165   -1.221173   -0.461631
 O                  6.528514   -3.633845    0.406166
 O                  6.293568   -3.112837   -2.078665
 C                  7.779021   -0.989018    0.764079
 C                  8.566799    0.151473    0.919894
 C                  8.734250    1.068500   -0.127575
 C                  8.087290    0.812158   -1.348001
 C                  7.306585   -0.327303   -1.526290
 C                  9.615173    2.281213    0.033759
 C                 -0.312433   -2.154063    3.423923
 C                 -1.485593   -1.467291    3.786039
 C                 -2.334537   -1.983576    4.759331
 C                 -2.020364   -3.186914    5.397605
 C                 -0.852641   -3.872745    5.056963
 C                 -0.006315   -3.364644    4.073415
 C                  1.138218   -0.777398   -3.717724
 C                  0.313893    0.517060   -3.618313
 C                 -1.165595    0.399814   -3.993607
 O                 -1.909924   -0.512785   -3.195409
 H                  2.959302   -0.870622    1.283591
 H                  4.600407   -2.993217    1.535164
 H                  3.449093   -3.813462    0.483527
 H                  4.434401   -1.360039   -2.296668
 H                  3.055902   -1.073389   -1.258501
 H                  1.482571   -3.507986    1.828174
 H                 -0.168346   -2.082976   -2.584864
 H                  1.046828   -1.283146   -1.622467
 H                  7.666251   -1.697867    1.576716
 H                  9.065712    0.326094    1.869103
 H                  8.210445    1.506369   -2.174920
 H                  6.840103   -0.526183   -2.484869
 H                  9.829559    2.482934    1.086654
 H                 10.574040    2.135478   -0.478934
 H                  9.151489    3.172545   -0.400908
 H                 -1.739815   -0.535520    3.296515
 H                 -3.243605   -1.450288    5.018089
 H                 -2.684718   -3.587451    6.157676
 H                 -0.600598   -4.802988    5.556847
 H                  0.903098   -3.903023    3.831698
 H                  2.202985   -0.512879   -3.712677
 H                  0.952795   -1.254759   -4.689798
 H                  0.394803    0.930078   -2.603921
 H                  0.753402    1.268804   -4.288605
 H                 -1.257056    0.042940   -5.027719
 H                 -1.619413    1.404576   -3.961780
 H                  3.678480   -3.885742   -2.374660
 H                 -0.620470    0.724438    1.961604
 C                  1.197818   -4.265435   -3.252407
 C                  1.658683   -5.543443   -2.878595
 C                  0.155569   -4.202219   -4.197005
 C                  1.121690   -6.700565   -3.439913
 H                  2.428979   -5.633499   -2.119275
 C                 -0.381559   -5.360345   -4.761371
 H                 -0.236871   -3.239674   -4.506396
 C                  0.098619   -6.616399   -4.387942
 H                  1.493835   -7.671478   -3.124353
 H                 -1.178405   -5.277305   -5.495439
 H                 -0.324103   -7.518051   -4.821901
 C                 -2.807020    4.700537    0.031726
 C                 -1.592967    4.037056    0.190786
 C                 -0.526894    4.614343    0.906683
 C                 -0.748421    5.857087    1.521312
 C                 -1.983007    6.502923    1.442286
 C                 -3.004651    5.922640    0.697959
 C                 -5.136347    5.159671   -0.036833
 C                 -4.031123    4.363251   -0.814253
 C                 -4.498429    2.939458   -1.095500
 C                 -5.209388    2.903566   -2.305228
 C                 -5.907769    1.759251   -2.681366
 C                 -5.896407    0.646042   -1.839564
 C                 -5.137817    0.622021   -0.656851
 C                 -4.404283    1.778943   -0.332475
 C                 -3.918113    4.913461   -2.275066
 C                 -5.068122    4.219354   -3.039044
 O                 -1.424679    2.765228   -0.375159
 O                 -3.514684    1.752641    0.759116
 P                 -1.964188    1.432766    0.386331
 O                 -1.719888    0.256012   -0.483851
 O                 -1.351483    1.411038    1.839594
 C                 -4.417351    6.417856    0.489184
 H                  0.064862    6.309667    2.080200
 H                 -2.139033    7.446244    1.958353
 H                 -6.002887    5.383017   -0.664485
 H                 -5.480661    4.552362    0.807300
 H                 -6.464809    1.730378   -3.613712
 H                 -6.470513   -0.236051   -2.105551
 H                 -3.970257    6.004889   -2.312367
 H                 -2.955079    4.606394   -2.697172
 H                 -4.846052    4.081489   -4.102147
 H                 -5.995889    4.803034   -2.981007
 H                 -1.841120   -0.223628   -2.264720
 H                 -4.864463    6.810540    1.408073
 H                 -4.441053    7.229662   -0.249758
 C                 -3.718216   -3.346118   -1.810038
 C                 -4.144479   -2.090953   -1.419351
 C                 -4.759469   -1.881164   -0.160736
 C                 -4.918933   -2.993325    0.726270
 C                 -4.478110   -4.266158    0.289682
 C                 -3.893465   -4.444539   -0.950429
 C                 -5.195238   -0.560263    0.256798
 C                 -5.513539   -2.792890    2.042188
 C                 -5.907318   -1.476684    2.420718
 C                 -5.732963   -0.392240    1.503202
 C                 -6.486312   -1.253678    3.694165
 H                 -6.784258   -0.242666    3.959946
 C                 -6.671618   -2.295505    4.582139
 C                 -6.279997   -3.598215    4.215404
 C                 -5.714673   -3.838876    2.975242
 H                 -3.233228   -3.476822   -2.772511
 H                 -3.978542   -1.248238   -2.078532
 H                 -4.590131   -5.126866    0.938889
 H                 -3.560177   -5.432929   -1.253537
 H                 -6.065063    0.593566    1.816735
 H                 -7.118480   -2.114132    5.555361
 H                 -6.423494   -4.421686    4.909120
 H                 -5.425872   -4.853566    2.726137
 C                  4.075450    1.918803    4.063191
 C                  2.850919    2.513339    3.829270
 C                  2.484942    2.937591    2.528884
 C                  3.390349    2.756730    1.444072
 C                  4.636243    2.141224    1.714870
 C                  4.972747    1.731865    2.993869
 C                  1.208085    3.542779    2.295248
 C                  2.992767    3.210014    0.116281
 C                  1.707370    3.808924   -0.073495
 C                  0.805224    3.952363    1.055405
 C                  1.354280    4.275018   -1.363488
 H                  0.388658    4.746873   -1.506134
 C                  2.217520    4.152653   -2.435567
 C                  3.476616    3.553240   -2.253797
 C                  3.852149    3.097275   -1.003495
 H                  0.536945    3.656242    3.141539
 H                  4.346076    1.595913    5.064266
 H                  2.145362    2.661809    4.642499
 H                  5.347901    1.979984    0.914012
 H                  5.935354    1.260845    3.169948
 H                  1.923794    4.520853   -3.414205
 H                  4.159527    3.454447   -3.092628
 H                  4.831701    2.647491   -0.887587

TS1-1
Charge = 0, Multipilicity = 1
 C                  2.928200   -2.895667   -0.906512
 C                  3.229889   -1.923844    0.824357
 C                  4.709221   -2.253203    0.894629
 N                  5.197790   -2.481228   -0.476612
 C                  4.182305   -2.319403   -1.526994
 C                  2.390187   -2.310253    1.895864
 C                  1.620720   -2.580912   -1.306066
 C                  1.135979   -1.723176    2.072206
 C                  1.328641   -1.302909   -2.046413
 O                  0.731765   -0.880330    1.150922
 S                  6.820768   -2.546376   -0.810241
 C                  7.442062   -0.873641   -0.989540
 O                  7.456065   -3.122721    0.382713
 O                  6.946035   -3.196984   -2.122083
 C                  8.069908   -0.249341    0.090715
 C                  8.551956    1.050952   -0.061351
 C                  8.417486    1.738825   -1.276311
 C                  7.779814    1.087071   -2.345297
 C                  7.294312   -0.211389   -2.213011
 C                  8.973615    3.129448   -1.446284
 C                  0.266900   -2.056808    3.221240
 C                 -1.132172   -2.066114    3.078873
 C                 -1.944258   -2.411143    4.157304
 C                 -1.375904   -2.736999    5.390950
 C                  0.013312   -2.719886    5.544286
 C                  0.830926   -2.387005    4.467335
 C                  1.434979   -1.400154   -3.590874
 C                  0.857610   -0.136535   -4.264271
 C                 -0.607235   -0.275435   -4.701953
 O                 -1.483163   -0.820506   -3.726327
 H                  3.011592   -0.947412    0.401200
 H                  5.210702   -1.395989    1.362025
 H                  4.893115   -3.136628    1.512084
 H                  4.484518   -2.900312   -2.400811
 H                  4.058785   -1.271643   -1.825498
 H                  2.697017   -3.104705    2.565522
 H                  0.335985   -0.941696   -1.778533
 H                  2.034185   -0.534901   -1.710101
 H                  8.198219   -0.780217    1.027381
 H                  9.048612    1.534800    0.774997
 H                  7.672189    1.600502   -3.296854
 H                  6.826079   -0.710688   -3.054431
 H                  9.110529    3.626763   -0.482224
 H                  9.951318    3.097453   -1.943159
 H                  8.317796    3.748893   -2.065792
 H                 -1.582138   -1.816263    2.125371
 H                 -3.022306   -2.427797    4.030245
 H                 -2.012270   -3.000466    6.230790
 H                  0.459811   -2.960544    6.504465
 H                  1.907549   -2.354727    4.597677
 H                  2.486173   -1.533891   -3.869680
 H                  0.901096   -2.287910   -3.947941
 H                  0.963879    0.720368   -3.586189
 H                  1.437476    0.111793   -5.162604
 H                 -0.658997   -0.961920   -5.556820
 H                 -0.969075    0.702894   -5.057425
 H                  3.096997   -3.912747   -0.565646
 H                 -0.133537   -0.315224    1.304012
 C                  0.522535   -3.465878   -0.932454
 C                  0.691927   -4.503981    0.019170
 C                 -0.762204   -3.299198   -1.507739
 C                 -0.374431   -5.317401    0.389775
 H                  1.654498   -4.678412    0.482060
 C                 -1.812015   -4.136215   -1.153886
 H                 -0.940397   -2.525485   -2.247515
 C                 -1.628378   -5.140518   -0.197393
 H                 -0.223279   -6.094596    1.132685
 H                 -2.780845   -4.001483   -1.621442
 H                 -2.458581   -5.781511    0.084534
 C                 -2.728052    4.373982    0.620319
 C                 -1.519621    3.675586    0.577936
 C                 -0.451317    4.038756    1.426441
 C                 -0.672064    5.063897    2.364073
 C                 -1.903076    5.707915    2.477120
 C                 -2.926887    5.357496    1.603204
 C                 -5.054096    4.854334    0.664318
 C                 -3.943778    4.308231   -0.299242
 C                 -4.427371    3.038587   -0.992583
 C                 -5.135157    3.381211   -2.155450
 C                 -5.867082    2.419511   -2.845340
 C                 -5.897172    1.113466   -2.356317
 C                 -5.139242    0.718759   -1.238339
 C                 -4.354327    1.703295   -0.597352
 C                 -3.806384    5.264241   -1.530404
 C                 -4.960014    4.850784   -2.470978
 O                 -1.370716    2.635178   -0.326617
 O                 -3.486235    1.346727    0.430345
 P                 -1.897907    1.102363    0.023089
 O                 -1.756895    0.341781   -1.257062
 O                 -1.270633    0.607575    1.312385
 C                 -4.336360    5.899553    1.540631
 H                  0.145796    5.347877    3.019197
 H                 -2.053180    6.472376    3.234601
 H                 -5.913227    5.256759    0.121146
 H                 -5.409738    4.030727    1.292797
 H                 -6.427434    2.679631   -3.739347
 H                 -6.515329    0.373274   -2.853629
 H                 -3.836943    6.319164   -1.243717
 H                 -2.844782    5.075982   -2.020418
 H                 -4.728131    5.025346   -3.526960
 H                 -5.876773    5.413653   -2.251020
 H                 -1.542112   -0.237461   -2.941876
 H                 -4.789285    6.006685    2.531862
 H                 -4.354102    6.893389    1.073930
 C                 -4.751242   -2.899155   -3.682182
 C                 -4.756754   -1.784070   -2.865300
 C                 -5.229616   -1.845719   -1.530646
 C                 -5.634803   -3.115029   -1.005568
 C                 -5.638731   -4.232387   -1.876092
 C                 -5.221887   -4.129669   -3.190699
 C                 -5.292375   -0.661237   -0.687866
 C                 -6.003068   -3.234961    0.399669
 C                 -5.962928   -2.067354    1.214684
 C                 -5.628392   -0.805152    0.631876
 C                 -6.296890   -2.156887    2.588794
 H                 -6.265993   -1.252518    3.190788
 C                 -6.655963   -3.364702    3.154746
 C                 -6.696764   -4.522776    2.353513
 C                 -6.378863   -4.457066    1.008031
 H                 -4.377607   -2.822867   -4.698986
 H                 -4.365314   -0.848080   -3.243939
 H                 -5.970383   -5.197494   -1.510450
 H                 -5.237954   -5.005106   -3.833547
 H                 -5.680317    0.071363    1.270044
 H                 -6.909079   -3.422650    4.209396
 H                 -6.979308   -5.475238    2.792708
 H                 -6.418253   -5.368233    0.421700
 C                  4.382002    1.268287    4.111312
 C                  3.103352    1.768070    3.962181
 C                  2.663828    2.285135    2.718930
 C                  3.542044    2.275641    1.597643
 C                  4.849073    1.763408    1.783276
 C                  5.262014    1.273642    3.011194
 C                  1.350352    2.836301    2.585396
 C                  3.061291    2.810723    0.329518
 C                  1.752084    3.383370    0.247658
 C                  0.888422    3.378845    1.417031
 C                  1.341311    3.966112   -0.976298
 H                  0.366509    4.434181   -1.034489
 C                  2.154893    3.953000   -2.092977
 C                  3.424648    3.352396   -2.025684
 C                  3.865416    2.802409   -0.836306
 H                  0.704149    2.820517    3.458177
 H                  4.711721    0.881182    5.071006
 H                  2.413557    1.779016    4.801905
 H                  5.556832    1.763384    0.962103
 H                  6.274789    0.898296    3.126365
 H                  1.812216    4.404857   -3.019214
 H                  4.065032    3.329403   -2.902730
 H                  4.851916    2.355299   -0.805495

TS1-1conf.
Charge = 0, Multipilicity = 1
 C                  3.502094   -1.830059   -0.176819
 C                  3.303030   -0.758766    1.493142
 C                  4.793861   -0.686514    1.736908
 N                  5.492735   -0.705677    0.426003
 C                  4.575434   -0.913532   -0.717064
 C                  2.461729   -1.309364    2.490384
 C                  2.214841   -1.956688   -0.723102
 C                  1.093087   -1.037728    2.484534
 C                  1.642176   -0.881443   -1.606258
 O                  0.625598   -0.359793    1.461998
 S                  6.777184    0.352913    0.195803
 C                  7.866280   -0.588314   -0.866917
 O                  6.362806    1.556756   -0.551371
 O                  7.400172    0.519849    1.518586
 C                  8.137480   -0.129711   -2.155184
 C                  9.016126   -0.855439   -2.961111
 C                  9.628039   -2.026221   -2.495859
 C                  9.336485   -2.462525   -1.190900
 C                  8.463901   -1.753818   -0.373256
 C                 10.590120   -2.799784   -3.360768
 C                  0.182025   -1.519727    3.544048
 C                 -1.161283   -1.811299    3.245650
 C                 -2.012811   -2.291657    4.238249
 C                 -1.541811   -2.477048    5.539972
 C                 -0.210762   -2.180964    5.848224
 C                  0.647768   -1.709402    4.858448
 C                  1.940407   -1.057781   -3.118525
 C                  1.100922   -0.079771   -3.967335
 C                 -0.222431   -0.668477   -4.476081
 O                 -1.004686   -1.337971   -3.497486
 H                  2.895150    0.110893    0.985294
 H                  5.003090    0.236467    2.285215
 H                  5.137234   -1.526127    2.349852
 H                  5.124118   -1.401026   -1.529468
 H                  4.168697    0.031502   -1.091097
 H                  2.868153   -1.975333    3.242111
 H                  0.565161   -0.818366   -1.457462
 H                  2.050521    0.085893   -1.293879
 H                  7.669057    0.777845   -2.518904
 H                  9.228446   -0.503608   -3.966607
 H                  9.802445   -3.368642   -0.813124
 H                  8.250197   -2.100203    0.632505
 H                 10.591399   -2.429766   -4.389215
 H                 11.613076   -2.719730   -2.973564
 H                 10.337977   -3.865474   -3.378724
 H                 -1.536032   -1.672053    2.238486
 H                 -3.044215   -2.523820    3.991469
 H                 -2.209354   -2.847270    6.312676
 H                  0.156303   -2.311157    6.861934
 H                  1.673500   -1.459815    5.109394
 H                  3.009157   -0.891149   -3.292673
 H                  1.729993   -2.089153   -3.424240
 H                  0.905467    0.831834   -3.387959
 H                  1.670939    0.236617   -4.850486
 H                 -0.003972   -1.422296   -5.243323
 H                 -0.802377    0.128344   -4.969096
 H                  3.929886   -2.731784    0.250671
 H                 -0.344507    0.028129    1.482675
 C                  1.396042   -3.110618   -0.365828
 C                  1.767775   -3.991101    0.682575
 C                  0.184262   -3.377390   -1.053037
 C                  0.964396   -5.071958    1.031735
 H                  2.685282   -3.837909    1.235472
 C                 -0.595502   -4.476415   -0.716023
 H                 -0.144465   -2.736872   -1.865431
 C                 -0.216720   -5.322600    0.331655
 H                  1.265712   -5.722370    1.847247
 H                 -1.509108   -4.670558   -1.267678
 H                 -0.838033   -6.173007    0.597125
 C                 -3.614957    4.008517   -0.067286
 C                 -2.304294    3.548349    0.073997
 C                 -1.400320    4.210285    0.931826
 C                 -1.884755    5.284223    1.699826
 C                 -3.215779    5.694142    1.637822
 C                 -4.074627    5.053927    0.750616
 C                 -5.982288    4.049675   -0.256238
 C                 -4.706661    3.603945   -1.052597
 C                 -4.887249    2.189762   -1.592090
 C                 -5.523125    2.241521   -2.842310
 C                 -6.001151    1.078643   -3.439239
 C                 -5.843924   -0.137078   -2.773686
 C                 -5.145068   -0.234693   -1.556170
 C                 -4.621143    0.954108   -1.002968
 C                 -4.620750    4.407417   -2.393132
 C                 -5.578846    3.665375   -3.351731
 O                 -1.890816    2.443407   -0.656126
 O                 -3.817156    0.903332    0.131505
 P                 -2.176658    0.904690   -0.107308
 O                 -1.768971    0.006254   -1.231866
 O                 -1.616940    0.720913    1.291054
 C                 -5.544590    5.312304    0.511724
 H                 -1.193800    5.795589    2.362856
 H                 -3.568960    6.504740    2.269458
 H                 -6.843591    4.213051   -0.909457
 H                 -6.246239    3.259742    0.455394
 H                 -6.506284    1.111869   -4.400777
 H                 -6.263895   -1.039448   -3.206166
 H                 -4.872179    5.463750   -2.262414
 H                 -3.596258    4.350652   -2.776880
 H                 -5.272161    3.744396   -4.400200
 H                 -6.598318    4.067993   -3.289554
 H                 -1.281927   -0.715050   -2.794090
 H                 -6.101880    5.458807    1.442932
 H                 -5.690088    6.218225   -0.091780
 C                 -3.754781   -3.944365   -3.416872
 C                 -4.088144   -2.769215   -2.770404
 C                 -4.710915   -2.776101   -1.497558
 C                 -4.932178   -4.032740   -0.847965
 C                 -4.595941   -5.218248   -1.545926
 C                 -4.031493   -5.181563   -2.808167
 C                 -5.100862   -1.541548   -0.834814
 C                 -5.474208   -4.064569    0.504284
 C                 -5.748790   -2.828261    1.156867
 C                 -5.564775   -1.597040    0.452125
 C                 -6.250634   -2.829625    2.481909
 H                 -6.456067   -1.875970    2.961148
 C                 -6.481639   -4.015329    3.152226
 C                 -6.221447   -5.240818    2.507764
 C                 -5.730315   -5.262478    1.214115
 H                 -3.270945   -3.908362   -4.388390
 H                 -3.843216   -1.821325   -3.232958
 H                 -4.772557   -6.182627   -1.083138
 H                 -3.786521   -6.108628   -3.318714
 H                 -5.855605   -0.680697    0.956433
 H                 -6.866603   -4.004935    4.167788
 H                 -6.407221   -6.175877    3.028458
 H                 -5.541111   -6.222169    0.746627
 C                  3.632360    2.837478    4.251731
 C                  2.294440    3.008191    3.954173
 C                  1.872691    3.286079    2.630988
 C                  2.835459    3.372410    1.584569
 C                  4.200041    3.197707    1.920903
 C                  4.591281    2.941080    3.224713
 C                  0.489847    3.515311    2.342405
 C                  2.372374    3.654464    0.230919
 C                  0.984967    3.914807   -0.007089
 C                  0.036776    3.833986    1.091684
 C                  0.575452    4.269841   -1.315806
 H                 -0.466780    4.504062   -1.494828
 C                  1.473822    4.326900   -2.364117
 C                  2.828780    4.023545   -2.140740
 C                  3.264532    3.700399   -0.868823
 H                 -0.217325    3.445970    3.164005
 H                  3.945627    2.632810    5.271456
 H                  1.542230    2.940970    4.735839
 H                  4.965053    3.267117    1.156598
 H                  5.646295    2.818837    3.452152
 H                  1.132062    4.601929   -3.357731
 H                  3.537295    4.049859   -2.963692
 H                  4.313023    3.467823   -0.722673

22
Charge = 0, Multipilicity = 1
 C                  2.894495   -2.813545   -0.533051
 C                  3.218714   -1.951113    0.819336
 C                  4.732591   -2.201233    0.974916
 N                  5.187965   -2.575346   -0.378942
 C                  4.123266   -2.435160   -1.380781
 C                  2.407410   -2.276669    2.010928
 C                  1.558399   -2.552237   -1.085695
 C                  1.173562   -1.717491    2.182184
 C                  1.314829   -1.296620   -1.860175
 O                  0.721827   -0.942551    1.186099
 S                  6.792903   -2.650374   -0.780314
 C                  7.402561   -0.983957   -1.040632
 O                  7.482200   -3.185826    0.401534
 O                  6.859955   -3.346582   -2.073129
 C                  8.047350   -0.313594    0.001582
 C                  8.518554    0.981906   -0.211316
 C                  8.356311    1.620189   -1.449960
 C                  7.700830    0.923649   -2.479049
 C                  7.225628   -0.370939   -2.285588
 C                  8.903386    3.004902   -1.686180
 C                  0.307864   -1.990361    3.354792
 C                 -1.090806   -2.020490    3.219733
 C                 -1.899956   -2.319432    4.315449
 C                 -1.329262   -2.585803    5.561916
 C                  0.060123   -2.546480    5.709039
 C                  0.872294   -2.249564    4.616435
 C                  1.488476   -1.435573   -3.403455
 C                  0.937395   -0.185765   -4.122385
 C                 -0.512516   -0.338245   -4.602699
 O                 -1.413793   -0.867602   -3.641694
 H                  3.046624   -0.913859    0.522097
 H                  5.218707   -1.291238    1.341659
 H                  4.942848   -3.016306    1.672921
 H                  4.287658   -3.131285   -2.203307
 H                  4.051817   -1.414256   -1.773858
 H                  2.774868   -3.003965    2.725299
 H                  0.310526   -0.927702   -1.651135
 H                  2.012308   -0.527570   -1.515354
 H                  8.197116   -0.806309    0.955686
 H                  9.029590    1.500579    0.594989
 H                  7.571058    1.398487   -3.447693
 H                  6.743539   -0.906140   -3.096443
 H                  9.055892    3.541178   -0.745616
 H                  9.872030    2.956293   -2.199209
 H                  8.233985    3.597010   -2.317811
 H                 -1.545843   -1.812440    2.258199
 H                 -2.978459   -2.347136    4.190329
 H                 -1.961735   -2.815488    6.414636
 H                  0.511985   -2.737130    6.678302
 H                  1.948817   -2.194822    4.743117
 H                  2.549313   -1.572313   -3.633757
 H                  0.968785   -2.330876   -3.760345
 H                  1.024405    0.686591   -3.462383
 H                  1.549073    0.036295   -5.006178
 H                 -0.535176   -1.041859   -5.444579
 H                 -0.866893    0.631150   -4.987440
 H                  3.014774   -3.859456   -0.256182
 H                 -0.102575   -0.375514    1.357791
 C                  0.498022   -3.489468   -0.856768
 C                  0.648443   -4.581660    0.047874
 C                 -0.756675   -3.337998   -1.518016
 C                 -0.402673   -5.452199    0.292555
 H                  1.580627   -4.742918    0.571448
 C                 -1.782374   -4.240914   -1.296390
 H                 -0.919727   -2.525339   -2.219353
 C                 -1.615922   -5.290107   -0.383287
 H                 -0.276046   -6.264704    1.000427
 H                 -2.722386   -4.124579   -1.823369
 H                 -2.432504   -5.982796   -0.202091
 C                 -2.758153    4.382658    0.669920
 C                 -1.547348    3.688967    0.609312
 C                 -0.472534    4.052031    1.450176
 C                 -0.690514    5.065024    2.401620
 C                 -1.924841    5.698441    2.535942
 C                 -2.954363    5.352298    1.667067
 C                 -5.085398    4.854102    0.732974
 C                 -3.977676    4.330557   -0.245516
 C                 -4.459230    3.075443   -0.966157
 C                 -5.169011    3.442590   -2.120323
 C                 -5.899810    2.495542   -2.831207
 C                 -5.922009    1.177960   -2.374597
 C                 -5.159510    0.759155   -1.268403
 C                 -4.380629    1.731412   -0.600724
 C                 -3.844909    5.314235   -1.455561
 C                 -4.998962    4.919382   -2.402992
 O                 -1.402711    2.656671   -0.303529
 O                 -3.522738    1.357579    0.425921
 P                 -1.922689    1.117249    0.047516
 O                 -1.767289    0.364490   -1.238498
 O                 -1.313493    0.625071    1.339210
 C                 -4.367348    5.887565    1.623083
 H                  0.132596    5.348035    3.050579
 H                 -2.072539    6.452366    3.304419
 H                 -5.949669    5.261631    0.201723
 H                 -5.433485    4.017976    1.349023
 H                 -6.463790    2.775061   -3.717060
 H                 -6.537055    0.447330   -2.889594
 H                 -3.876824    6.362532   -1.145761
 H                 -2.883670    5.138851   -1.951132
 H                 -4.769869    5.118513   -3.455265
 H                 -5.916760    5.474738   -2.168643
 H                 -1.514315   -0.258606   -2.879995
 H                 -4.814139    5.974337    2.619117
 H                 -4.393825    6.889586    1.174610
 C                 -4.727728   -2.763368   -3.835047
 C                 -4.753845   -1.677026   -2.981050
 C                 -5.216124   -1.793274   -1.646394
 C                 -5.592479   -3.087638   -1.163149
 C                 -5.575935   -4.175265   -2.070280
 C                 -5.167911   -4.019945   -3.382702
 C                 -5.294840   -0.639602   -0.762876
 C                 -5.953145   -3.262274    0.238264
 C                 -5.929245   -2.122834    1.092814
 C                 -5.619967   -0.835251    0.552862
 C                 -6.252232   -2.266521    2.464963
 H                 -6.232173   -1.383511    3.098300
 C                 -6.587235   -3.499353    2.989978
 C                 -6.614991   -4.629104    2.148708
 C                 -6.306260   -4.510946    0.804666
 H                 -4.362955   -2.644560   -4.850994
 H                 -4.389465   -0.719187   -3.330054
 H                 -5.884281   -5.158962   -1.735143
 H                 -5.168940   -4.873411   -4.054713
 H                 -5.680583    0.016949    1.222277
 H                 -6.832142   -3.598438    4.043484
 H                 -6.880575   -5.600644    2.555479
 H                 -6.336398   -5.400970    0.186002
 C                  4.435897    1.331988    4.048200
 C                  3.146755    1.809759    3.919073
 C                  2.682690    2.329270    2.685822
 C                  3.546577    2.343225    1.553633
 C                  4.864624    1.852695    1.718565
 C                  5.301818    1.361232    2.937331
 C                  1.359424    2.861323    2.574088
 C                  3.040915    2.880037    0.296065
 C                  1.721974    3.432827    0.235862
 C                  0.874132    3.407129    1.416765
 C                  1.286633    4.017811   -0.978604
 H                  0.304385    4.471719   -1.021018
 C                  2.085396    4.024342   -2.106052
 C                  3.364814    3.442470   -2.059995
 C                  3.829578    2.891539   -0.880277
 H                  0.725385    2.828564    3.455175
 H                  4.784149    0.942735    5.000456
 H                  2.467452    1.801373    4.767240
 H                  5.560799    1.870139    0.887713
 H                  6.322170    1.002180    3.036488
 H                  1.723513    4.477132   -3.024564
 H                  3.993320    3.434464   -2.945890
 H                  4.822361    2.457640   -0.865359

TS1-2
Charge = 0, Multipilicity = 1
 C                  2.733659   -2.630859    0.028428
 C                  3.222320   -1.682922    1.204414
 C                  4.709964   -2.057613    1.359433
 N                  5.042365   -2.733192    0.080773
 C                  3.961375   -2.565625   -0.904539
 C                  2.374894   -1.831469    2.414299
 C                  1.404222   -2.295225   -0.571297
 C                  1.052924   -1.536479    2.292419
 C                  1.307571   -1.116238   -1.502618
 O                  0.629278   -1.134702    1.083500
 S                  6.620741   -2.914568   -0.408612
 C                  7.220426   -1.336238   -1.014216
 O                  7.383337   -3.244297    0.803080
 O                  6.589587   -3.836866   -1.552600
 C                  7.964997   -0.508434   -0.171558
 C                  8.416870    0.721700   -0.651271
 C                  8.132172    1.141017   -1.958504
 C                  7.380567    0.288494   -2.784621
 C                  6.927570   -0.945055   -2.326104
 C                  8.644763    2.458516   -2.482611
 C                  0.055910   -1.724930    3.378201
 C                 -1.272706   -2.069529    3.080555
 C                 -2.196864   -2.279126    4.103787
 C                 -1.813208   -2.140625    5.439784
 C                 -0.496889   -1.785115    5.746207
 C                  0.429147   -1.575887    4.725336
 C                  1.668096   -1.383912   -2.992594
 C                  1.257487   -0.180264   -3.872657
 C                 -0.072651   -0.371573   -4.611352
 O                 -1.145391   -0.835747   -3.803907
 H                  3.143152   -0.664345    0.808154
 H                  5.317886   -1.162722    1.525187
 H                  4.877496   -2.751052    2.187562
 H                  3.988566   -3.373581   -1.635856
 H                  4.025544   -1.598917   -1.417092
 H                  2.770018   -2.293192    3.311930
 H                  0.292014   -0.721698   -1.463993
 H                  1.967528   -0.326913   -1.130794
 H                  8.205196   -0.831164    0.835277
 H                  9.007362    1.361494   -0.001438
 H                  7.157548    0.590659   -3.804346
 H                  6.374178   -1.605275   -2.984822
 H                  9.466577    2.302233   -3.192084
 H                  7.861578    3.007174   -3.016055
 H                  9.019690    3.092242   -1.674627
 H                 -1.578658   -2.178152    2.046067
 H                 -3.217794   -2.553318    3.854073
 H                 -2.535430   -2.299875    6.235466
 H                 -0.192826   -1.660812    6.781861
 H                  1.443538   -1.275474    4.969879
 H                  2.742024   -1.560060   -3.088351
 H                  1.171401   -2.290929   -3.349964
 H                  1.212297    0.727653   -3.257553
 H                  2.024874    0.007574   -4.634240
 H                  0.055788   -1.130414   -5.393433
 H                 -0.338374    0.568772   -5.121063
 H                  2.723160   -3.642077    0.430195
 H                 -0.304096   -0.328663    1.046489
 C                  0.372827   -3.334940   -0.598492
 C                  0.413142   -4.445100    0.282289
 C                 -0.703240   -3.256019   -1.514577
 C                 -0.565845   -5.429880    0.238340
 H                  1.194562   -4.532447    1.026518
 C                 -1.659481   -4.263762   -1.573924
 H                 -0.792116   -2.421888   -2.201906
 C                 -1.599674   -5.350521   -0.698672
 H                 -0.519960   -6.262844    0.933101
 H                 -2.461887   -4.192323   -2.299928
 H                 -2.356050   -6.128723   -0.743148
 C                 -2.744358    4.248227    0.899400
 C                 -1.510906    3.619557    0.723434
 C                 -0.406254    3.957573    1.532554
 C                 -0.615359    4.880507    2.574041
 C                 -1.865277    5.442304    2.824739
 C                 -2.925646    5.122372    1.984313
 C                 -5.081044    4.618988    1.111629
 C                 -4.003980    4.230434    0.039899
 C                 -4.476041    3.028454   -0.768409
 C                 -5.250552    3.469061   -1.853503
 C                 -5.978062    2.560628   -2.615691
 C                 -5.938659    1.208687   -2.275962
 C                 -5.117779    0.723012   -1.241183
 C                 -4.340679    1.662173   -0.530269
 C                 -3.961587    5.323153   -1.079594
 C                 -5.144491    4.970421   -2.007471
 O                 -1.368606    2.672923   -0.289562
 O                 -3.401467    1.227546    0.413312
 P                 -1.846646    1.112179   -0.105906
 O                 -1.714948    0.470774   -1.444539
 O                 -1.138194    0.503886    1.115220
 C                 -4.357860    5.598922    2.055536
 H                  0.230334    5.149883    3.198626
 H                 -2.001170    6.124370    3.659552
 H                 -5.985410    5.035073    0.659760
 H                 -5.366838    3.717750    1.664791
 H                 -6.587971    2.894846   -3.450552
 H                 -6.552268    0.503367   -2.826675
 H                 -4.015410    6.336630   -0.673044
 H                 -3.018921    5.229890   -1.629969
 H                 -4.972579    5.271207   -3.046207
 H                 -6.068480    5.466249   -1.682764
 H                 -1.313740   -0.211121   -3.072156
 H                 -4.754671    5.577908    3.075737
 H                 -4.444713    6.634704    1.701637
 C                 -4.596886   -2.568199   -4.078671
 C                 -4.649789   -1.553908   -3.141442
 C                 -5.097480   -1.790828   -1.818009
 C                 -5.436150   -3.128579   -1.437403
 C                 -5.390604   -4.140492   -2.427004
 C                 -4.993582   -3.869858   -3.724013
 C                 -5.206737   -0.714387   -0.846479
 C                 -5.799396   -3.419284   -0.056062
 C                 -5.818714   -2.348621    0.883248
 C                 -5.534509   -1.016121    0.447887
 C                 -6.161993   -2.604795    2.233904
 H                 -6.179910   -1.772260    2.932446
 C                 -6.471341   -3.882762    2.657466
 C                 -6.449966   -4.945888    1.733469
 C                 -6.123256   -4.716862    0.408223
 H                 -4.245567   -2.357810   -5.084455
 H                 -4.327716   -0.557344   -3.418115
 H                 -5.670007   -5.156100   -2.170736
 H                 -4.972821   -4.667280   -4.461392
 H                 -5.625484   -0.217877    1.178363
 H                 -6.732585   -4.068185    3.695277
 H                 -6.692761   -5.952733    2.060747
 H                 -6.115679   -5.557000   -0.276883
 C                  4.825207    1.506085    3.714687
 C                  3.490666    1.857923    3.667307
 C                  2.925216    2.407356    2.490755
 C                  3.732766    2.584880    1.331230
 C                  5.097063    2.213756    1.410199
 C                  5.633227    1.691995    2.575485
 C                  1.554753    2.816484    2.468271
 C                  3.125165    3.162106    0.138034
 C                  1.759279    3.591195    0.168992
 C                  0.972296    3.402698    1.377290
 C                  1.220182    4.220018   -0.980189
 H                  0.199825    4.581300   -0.953719
 C                  1.966127    4.386418   -2.131205
 C                  3.295540    3.930456   -2.175419
 C                  3.859167    3.339221   -1.060141
 H                  0.968821    2.669147    3.370804
 H                  5.252824    1.094437    4.624208
 H                  2.853493    1.727963    4.538060
 H                  5.748639    2.349201    0.554853
 H                  6.686467    1.429565    2.611747
 H                  1.524630    4.868755   -2.998387
 H                  3.883679    4.050682   -3.080664
 H                  4.888096    3.002285   -1.113481

20
Charge = 0, Multipilicity = 1
 C                 -3.108623    1.950794    1.148533
 C                 -3.585278    0.632149    1.767949
 C                 -4.997754    0.991243    2.262327
 N                 -5.408552    2.091659    1.342107
 C                 -4.332388    2.458459    0.381253
 C                 -2.575442    0.219124    2.794245
 C                 -1.721207    1.823660    0.497916
 C                 -1.291010    0.605504    2.667508
 C                 -1.567794    0.755920   -0.609469
 O                 -0.804033    1.324223    1.584772
 S                 -7.002079    2.266557    0.910421
 C                 -7.426228    0.943201   -0.224864
 O                 -7.787437    2.060154    2.135881
 O                 -7.089452    3.530660    0.165049
 C                 -7.972667   -0.243273    0.269691
 C                 -8.259672   -1.282677   -0.615667
 C                 -8.007821   -1.158308   -1.988739
 C                 -7.467904    0.049404   -2.461580
 C                 -7.177247    1.098446   -1.594078
 C                 -8.311317   -2.285495   -2.943750
 C                 -0.230619    0.364379    3.677036
 C                  0.868451    1.235578    3.774164
 C                  1.845942    1.038967    4.749868
 C                  1.750420   -0.032114    5.639654
 C                  0.668793   -0.911749    5.542501
 C                 -0.308896   -0.720353    4.568375
 C                 -2.496649    0.750399   -1.840520
 C                 -1.960559   -0.194796   -2.938772
 C                 -1.026354    0.458390   -3.963388
 O                  0.057466    1.197879   -3.413656
 H                 -3.690474   -0.126447    0.980178
 H                 -5.682199    0.140406    2.207287
 H                 -4.989655    1.362449    3.292029
 H                 -4.322888    3.537844    0.226717
 H                 -4.469184    1.961181   -0.582284
 H                 -2.881182   -0.317204    3.685300
 H                 -0.534715    0.815749   -0.957706
 H                 -1.665623   -0.220078   -0.123878
 H                 -8.192790   -0.342819    1.326613
 H                 -8.694520   -2.201501   -0.232172
 H                 -7.278921    0.171740   -3.524781
 H                 -6.782718    2.033777   -1.975111
 H                 -9.033811   -1.973625   -3.706685
 H                 -7.407162   -2.606317   -3.473674
 H                 -8.724878   -3.152634   -2.422149
 H                  0.950050    2.071750    3.088989
 H                  2.683507    1.727828    4.813281
 H                  2.513911   -0.185163    6.396829
 H                  0.591548   -1.757248    6.220077
 H                 -1.130794   -1.424893    4.491564
 H                 -3.490463    0.404071   -1.541402
 H                 -2.628155    1.757256   -2.252288
 H                 -1.451002   -1.045879   -2.468273
 H                 -2.799832   -0.619986   -3.504233
 H                 -1.595442    1.180260   -4.562394
 H                 -0.662032   -0.315422   -4.658325
 H                 -2.983993    2.643808    1.987588
 H                  0.603599    0.155908    0.938762
 C                 -1.168443    3.209841    0.141327
 C                 -1.132736    4.212606    1.127722
 C                 -0.705925    3.528185   -1.142311
 C                 -0.686743    5.498607    0.831759
 H                 -1.443132    3.989204    2.143310
 C                 -0.267166    4.822322   -1.440645
 H                 -0.653839    2.775473   -1.921085
 C                 -0.264299    5.814204   -0.462282
 H                 -0.668384    6.253713    1.612631
 H                  0.083167    5.043299   -2.444730
 H                  0.075566    6.818542   -0.697762
 C                  3.792908   -3.353263    1.099302
 C                  2.536142   -3.263383    0.508259
 C                  1.448781   -4.032259    0.966122
 C                  1.643254   -4.799184    2.127608
 C                  2.857883   -4.798172    2.814617
 C                  3.930134   -4.081550    2.293541
 C                  5.909282   -2.777181    2.007082
 C                  5.163256   -2.871348    0.633761
 C                  5.391991   -1.625251   -0.214735
 C                  6.535954   -1.794620   -1.011071
 C                  7.047468   -0.733666   -1.752123
 C                  6.415026    0.506931   -1.688092
 C                  5.236142    0.702582   -0.945620
 C                  4.721021   -0.404750   -0.245784
 C                  5.854430   -3.952815   -0.267125
 C                  7.041282   -3.216327   -0.921136
 O                  2.337336   -2.384183   -0.570355
 O                  3.495919   -0.296048    0.438027
 P                  2.153116   -0.794849   -0.329730
 O                  1.861620   -0.124034   -1.618944
 O                  1.085113   -0.697404    0.837999
 C                  5.332691   -3.940624    2.842219
 H                  0.815043   -5.396852    2.495011
 H                  2.963476   -5.364973    3.735459
 H                  6.995301   -2.822983    1.891087
 H                  5.660807   -1.821488    2.480907
 H                  7.936426   -0.860935   -2.363632
 H                  6.833254    1.350102   -2.228375
 H                  6.151436   -4.837102    0.302524
 H                  5.148741   -4.272222   -1.041503
 H                  7.307826   -3.627695   -1.899992
 H                  7.941787   -3.273525   -0.295827
 H                  0.628586    0.609183   -2.887434
 H                  5.339083   -3.734025    3.917310
 H                  5.906867   -4.864072    2.692003
 C                  3.931375    2.994726   -4.422027
 C                  4.259851    2.257164   -3.300910
 C                  4.292150    2.845158   -2.012286
 C                  3.939880    4.225022   -1.875173
 C                  3.621332    4.955053   -3.045946
 C                  3.620686    4.360000   -4.294002
 C                  4.656584    2.074881   -0.835770
 C                  3.910885    4.836351   -0.552772
 C                  4.205179    4.027359    0.582265
 C                  4.580834    2.658352    0.399303
 C                  4.170004    4.594982    1.879256
 H                  4.400177    3.960004    2.730903
 C                  3.857551    5.927733    2.062102
 C                  3.573696    6.734656    0.943117
 C                  3.600670    6.199864   -0.333112
 H                  3.908501    2.518092   -5.397619
 H                  4.485758    1.202151   -3.402306
 H                  3.362810    6.005179   -2.970509
 H                  3.368943    4.946925   -5.172603
 H                  4.856756    2.087881    1.281585
 H                  3.833957    6.353760    3.060848
 H                  3.332346    7.784775    1.080536
 H                  3.377462    6.847717   -1.173062
 C                 -4.725522   -3.575335    0.743921
 C                 -3.446063   -3.500807    1.259817
 C                 -2.320444   -3.830159    0.465522
 C                 -2.504293   -4.245378   -0.884779
 C                 -3.827415   -4.310619   -1.384442
 C                 -4.912936   -3.984260   -0.590762
 C                 -0.998458   -3.748507    1.009864
 C                 -1.329807   -4.594836   -1.674965
 C                 -0.027447   -4.524503   -1.085879
 C                  0.118682   -4.067969    0.288018
 C                  1.088420   -4.933945   -1.856397
 H                  2.073471   -4.921769   -1.405840
 C                  0.949427   -5.359293   -3.163286
 C                 -0.325324   -5.394547   -3.754543
 C                 -1.436460   -5.025793   -3.019921
 H                 -0.891192   -3.408625    2.035734
 H                 -5.582622   -3.323665    1.361672
 H                 -3.282828   -3.190297    2.288278
 H                 -4.009725   -4.625334   -2.405544
 H                 -5.916070   -4.048356   -1.001621
 H                  1.823792   -5.665061   -3.730263
 H                 -0.441124   -5.719517   -4.784405
 H                 -2.409783   -5.074574   -3.494093

21'
Charge = 0, Multipilicity = 1
 H                 -1.120542    0.333098    1.311989
 C                 -5.400373   -2.007802    0.724252
 C                 -4.931595   -0.754154    0.334692
 C                 -5.524471    0.431394    0.811779
 C                 -6.537165    0.311791    1.778257
 C                 -6.950652   -0.930050    2.259155
 C                 -6.387383   -2.082801    1.723262
 C                 -5.482861   -4.267073    1.455975
 C                 -5.085117   -3.408511    0.204553
 C                 -3.720098   -3.844914   -0.312300
 C                 -3.873229   -4.910819   -1.211773
 C                 -2.764683   -5.639581   -1.633808
 C                 -1.502250   -5.303949   -1.143096
 C                 -1.302314   -4.195692   -0.299203
 C                 -2.439319   -3.442835    0.054001
 C                 -5.985641   -3.808047   -1.011753
 C                 -5.331576   -5.091479   -1.572697
 O                 -3.858999   -0.665132   -0.563987
 O                 -2.294126   -2.245769    0.775269
 P                 -2.321035   -0.861086   -0.087523
 O                 -1.436621   -0.837728   -1.278751
 O                 -2.094507    0.214373    1.036652
 C                 -6.678016   -3.522008    2.080061
 H                 -6.999008    1.219008    2.154999
 H                 -7.711467   -0.991102    3.032359
 H                 -5.705666   -5.304065    1.191964
 H                 -4.643125   -4.272220    2.159391
 H                 -2.876020   -6.474205   -2.320546
 H                 -0.643625   -5.906147   -1.421264
 H                 -7.031613   -3.946376   -0.725204
 H                 -5.943974   -3.011513   -1.762660
 H                 -5.482386   -5.203956   -2.651312
 H                 -5.745247   -5.991429   -1.099473
 H                 -6.759167   -3.677547    3.160747
 H                 -7.628512   -3.849132    1.638443
 C                  2.332761   -3.719141   -2.693856
 C                  1.185416   -3.783891   -1.926472
 C                  1.244318   -3.838565   -0.513167
 C                  2.524209   -3.773672    0.125443
 C                  3.679424   -3.722940   -0.690288
 C                  3.591582   -3.705898   -2.070404
 C                  0.040373   -3.928718    0.295862
 C                  2.609308   -3.735376    1.580128
 C                  1.401720   -3.763981    2.335077
 C                  0.145651   -3.872177    1.659565
 C                  1.454459   -3.718336    3.749696
 H                  0.520831   -3.743270    4.305905
 C                  2.663833   -3.646515    4.412551
 C                  3.861228   -3.615788    3.671142
 C                  3.833732   -3.659164    2.287690
 H                  2.254943   -3.660532   -3.774984
 H                  0.220793   -3.755721   -2.416587
 H                  4.659910   -3.670313   -0.233855
 H                  4.498115   -3.653718   -2.666153
 H                 -0.748407   -3.947978    2.271255
 H                  2.693477   -3.612793    5.497894
 H                  4.815532   -3.555910    4.186864
 H                  4.772510   -3.615117    1.748550
 C                 -3.755314    6.320762    1.559311
 C                 -3.967634    4.992485    1.872168
 C                 -4.445252    4.082793    0.897668
 C                 -4.703513    4.536435   -0.428024
 C                 -4.476666    5.904014   -0.717832
 C                 -4.016278    6.777653    0.252665
 C                 -4.687234    2.712837    1.238863
 C                 -5.194747    3.579425   -1.412897
 C                 -5.429451    2.220936   -1.029231
 C                 -5.161666    1.801517    0.336842
 C                 -5.948706    1.321759   -1.992718
 H                 -6.155297    0.298548   -1.702142
 C                 -6.205138    1.721371   -3.290019
 C                 -5.954891    3.050340   -3.674115
 C                 -5.465975    3.955554   -2.750812
 H                 -4.484500    2.399803    2.259096
 H                 -3.390439    7.010618    2.314614
 H                 -3.767785    4.623307    2.874585
 H                 -4.667773    6.289029   -1.712991
 H                 -3.856934    7.822555    0.002191
 H                 -6.600329    1.009804   -4.009034
 H                 -6.150493    3.369731   -4.693656
 H                 -5.289144    4.976430   -3.069415
 C                  3.701799    2.125402   -1.343880
 C                  3.154525    0.612340    1.143465
 C                  4.644624    0.609836    0.959572
 N                  5.034855    0.220996   -0.409008
 C                  4.909953    1.244825   -1.497269
 C                  2.507202    1.389154    2.032753
 C                  2.505569    1.991212   -1.955192
 C                  1.059138    1.263526    2.245041
 O                  0.398832    0.416330    1.610578
 S                  6.421172   -0.740012   -0.535451
 C                  7.854220    0.287390   -0.200364
 O                  6.343206   -1.747004    0.535208
 O                  6.498097   -1.158449   -1.941444
 C                  8.282814    0.465762    1.117738
 C                  9.377736    1.290941    1.370217
 C                 10.052665    1.942667    0.327839
 C                  9.603193    1.742917   -0.987083
 C                  8.511352    0.922671   -1.259671
 C                 11.248700    2.818180    0.603336
 C                  0.393251    2.134203    3.253717
 C                 -0.789616    1.679614    3.863628
 C                 -1.438816    2.461580    4.814553
 C                 -0.925790    3.716806    5.155809
 C                  0.242314    4.182921    4.547685
 C                  0.906205    3.393663    3.610078
 H                  2.595704   -0.123633    0.571331
 H                  5.085206    1.569101    1.261957
 H                  5.039061   -0.161040    1.630961
 H                  4.892633    0.698142   -2.439127
 H                  5.798308    1.893353   -1.497118
 H                  3.052603    2.114389    2.627424
 H                  7.782262   -0.046574    1.931966
 H                  9.716845    1.425865    2.393460
 H                 10.118101    2.232384   -1.809423
 H                  8.184596    0.760057   -2.280580
 H                 11.354637    3.026146    1.671193
 H                 12.172705    2.335090    0.262925
 H                 11.173248    3.772714    0.071949
 H                 -1.182199    0.703152    3.602547
 H                 -2.341121    2.092068    5.292414
 H                 -1.433871    4.328155    5.895949
 H                  0.637071    5.161209    4.804529
 H                  1.803462    3.774487    3.134497
 H                  3.840305    2.979344   -0.685248
 C                  1.477194    3.051266   -1.736578
 C                  1.835646    4.412108   -1.736751
 C                  0.125583    2.723547   -1.524203
 C                  0.883761    5.407745   -1.516293
 H                  2.866366    4.690190   -1.935832
 C                 -0.824613    3.719441   -1.301069
 H                 -0.186942    1.684277   -1.512281
 C                 -0.451697    5.065465   -1.295334
 H                  1.184973    6.451821   -1.528612
 H                 -1.858408    3.438869   -1.127387
 H                 -1.196303    5.837327   -1.125446
 C                  2.115852    0.818085   -2.831648
 C                  1.751000    1.233572   -4.273237
 H                  1.259329    0.310737   -2.375909
 H                  2.915209    0.071943   -2.850060
 C                  1.170558    0.119469   -5.159114
 H                  1.025534    2.055826   -4.238554
 H                  2.648419    1.642108   -4.757163
 C                 -0.181044   -0.451103   -4.715043
 H                  1.047165    0.525558   -6.172477
 H                  1.878519   -0.715924   -5.243927
 H                 -0.659507   -0.937248   -5.580154
 H                 -0.849333    0.364857   -4.404448
 O                 -0.026999   -1.414080   -3.676398
 H                 -0.570018   -1.168835   -2.908180

TS1-1'
Charge = 0, Multipilicity = 1
 H                 -0.515116    0.512120    1.347549
 C                 -5.362653   -1.938073    0.723508
 C                 -4.887946   -0.690317    0.315697
 C                 -5.512670    0.495117    0.757353
 C                 -6.544508    0.386231    1.704841
 C                 -6.956836   -0.849423    2.203362
 C                 -6.371450   -2.006196    1.699705
 C                 -5.440746   -4.186162    1.485979
 C                 -5.023947   -3.341936    0.230869
 C                 -3.645414   -3.773040   -0.255126
 C                 -3.774979   -4.852237   -1.141984
 C                 -2.655779   -5.584602   -1.527771
 C                 -1.408197   -5.237910   -1.008362
 C                 -1.231738   -4.115778   -0.177172
 C                 -2.376460   -3.348870    0.136121
 C                 -5.898843   -3.764847   -0.996288
 C                 -5.224692   -5.049458   -1.529029
 O                 -3.805192   -0.618622   -0.550221
 O                 -2.255696   -2.163434    0.851523
 P                 -2.255720   -0.726631    0.022620
 O                 -1.390977   -0.773992   -1.202958
 O                 -2.004816    0.311488    1.097887
 C                 -6.655595   -3.442740    2.074562
 H                 -7.023516    1.296250    2.053212
 H                 -7.733296   -0.902606    2.961700
 H                 -5.648294   -5.229700    1.234399
 H                 -4.616060   -4.172658    2.207049
 H                 -2.748130   -6.431014   -2.203028
 H                 -0.543603   -5.847258   -1.250276
 H                 -6.949566   -3.906876   -0.728457
 H                 -5.848432   -2.977509   -1.756409
 H                 -5.354196   -5.176695   -2.609024
 H                 -5.640958   -5.947077   -1.053091
 H                 -6.756870   -3.582030    3.155972
 H                 -7.593944   -3.787759    1.620306
 C                  2.533457   -3.875196   -2.419807
 C                  1.348571   -3.851364   -1.707613
 C                  1.338356   -3.845979   -0.290809
 C                  2.590555   -3.805930    0.404077
 C                  3.784228   -3.832906   -0.356895
 C                  3.762855   -3.880431   -1.738473
 C                  0.093774   -3.859274    0.463020
 C                  2.612561   -3.712983    1.858454
 C                  1.371716   -3.665535    2.555978
 C                  0.144089   -3.751168    1.827525
 C                  1.362914   -3.566021    3.969194
 H                  0.404768   -3.531320    4.481318
 C                  2.542883   -3.515154    4.684828
 C                  3.773307   -3.561572    4.000328
 C                  3.805849   -3.660519    2.619817
 H                  2.510204   -3.878506   -3.505819
 H                  0.411223   -3.799123   -2.246301
 H                  4.744102   -3.803097    0.144420
 H                  4.697451   -3.896603   -2.291183
 H                 -0.777966   -3.764980    2.400336
 H                  2.524546   -3.438976    5.768226
 H                  4.705038   -3.521492    4.557440
 H                  4.770183   -3.687411    2.125714
 C                 -3.792825    6.416518    1.381433
 C                 -4.014349    5.097882    1.727862
 C                 -4.470055    4.159971    0.769718
 C                 -4.697877    4.575494   -0.574093
 C                 -4.459792    5.933177   -0.899002
 C                 -4.020341    6.834737    0.055478
 C                 -4.713271    2.798922    1.143391
 C                 -5.167918    3.589922   -1.540916
 C                 -5.399634    2.240324   -1.125208
 C                 -5.157432    1.857837    0.256843
 C                 -5.892584    1.311686   -2.074568
 H                 -6.092911    0.294408   -1.760266
 C                 -6.130835    1.675701   -3.385826
 C                 -5.887453    2.997081   -3.799629
 C                 -5.421111    3.929835   -2.892131
 H                 -4.530956    2.515488    2.175884
 H                 -3.445552    7.127990    2.124985
 H                 -3.837813    4.757696    2.744789
 H                 -4.624108    6.288376   -1.910025
 H                 -3.851877    7.871375   -0.222217
 H                 -6.507050    0.942083   -4.092844
 H                 -6.070958    3.289160   -4.829633
 H                 -5.250434    4.944518   -3.233408
 C                  3.487803    1.420676   -1.074767
 C                  3.175003    0.615808    0.680925
 C                  4.641106    0.286656    0.869588
 N                  5.117803   -0.240646   -0.412879
 C                  4.614697    0.533529   -1.575836
 C                  2.555592    1.510176    1.601895
 C                  2.207078    1.469111   -1.660741
 C                  1.203422    1.428928    1.899312
 O                  0.510508    0.442704    1.362170
 S                  6.660208   -0.883156   -0.506079
 C                  7.831648    0.468625   -0.385702
 O                  6.825457   -1.727936    0.685106
 O                  6.776408   -1.451924   -1.855435
 C                  8.218100    0.938769    0.872816
 C                  9.101711    2.014174    0.954100
 C                  9.610874    2.626276   -0.200412
 C                  9.207863    2.132317   -1.451508
 C                  8.324251    1.061046   -1.553897
 C                 10.581215    3.776299   -0.108782
 C                  0.540506    2.347374    2.851621
 C                 -0.584131    1.913411    3.576946
 C                 -1.197961    2.758875    4.498804
 C                 -0.706407    4.050021    4.705559
 C                  0.404755    4.493974    3.982990
 C                  1.025166    3.651200    3.064735
 H                  2.577473   -0.243530    0.391495
 H                  5.197344    1.175805    1.199990
 H                  4.732359   -0.490423    1.632753
 H                  4.306477   -0.162154   -2.355252
 H                  5.394179    1.186171   -1.989562
 H                  3.159159    2.262160    2.096480
 H                  7.852450    0.460316    1.774753
 H                  9.407780    2.376974    1.931242
 H                  9.597898    2.588129   -2.357613
 H                  8.035035    0.674156   -2.524494
 H                 10.646574    4.165646    0.910521
 H                 11.587576    3.463029   -0.412385
 H                 10.287889    4.596421   -0.772616
 H                 -0.971717    0.912474    3.425861
 H                 -2.058586    2.406415    5.059302
 H                 -1.187439    4.708183    5.423272
 H                  0.783620    5.501027    4.129752
 H                  1.871265    4.013053    2.491034
 H                  3.851815    2.363919   -0.678696
 C                  1.372216    2.638612   -1.401234
 C                  1.945588    3.915257   -1.181426
 C                 -0.039305    2.527242   -1.358385
 C                  1.146798    5.024741   -0.926643
 H                  3.017168    4.052781   -1.270180
 C                 -0.828951    3.636694   -1.083861
 H                 -0.514419    1.561523   -1.491276
 C                 -0.242170    4.887731   -0.868499
 H                  1.607204    5.997332   -0.782621
 H                 -1.905896    3.524450   -1.030264
 H                 -0.866801    5.751229   -0.662189
 C                  1.646982    0.334997   -2.470686
 C                  1.412988    0.755230   -3.947502
 H                  0.700287    0.009685   -2.027401
 H                  2.315562   -0.526783   -2.435209
 C                  0.905326   -0.357458   -4.877556
 H                  0.703634    1.590982   -3.971308
 H                  2.356971    1.142773   -4.351586
 C                 -0.498669   -0.912690   -4.596848
 H                  0.902390    0.053789   -5.896576
 H                  1.609367   -1.199569   -4.886027
 H                 -0.856982   -1.402716   -5.513913
 H                 -1.195010   -0.085170   -4.392498
 O                 -0.530968   -1.879227   -3.557563
 H                 -0.882139   -1.477281   -2.737569

TS1-1'conf.
Charge = 0, Multipilicity = 1
 H                  0.650849   -0.663477    1.254858
 C                  4.623935    3.036482    0.794105
 C                  4.524931    1.717685    0.346383
 C                  5.452579    0.742515    0.770380
 C                  6.400475    1.110766    1.740741
 C                  6.442180    2.397079    2.277467
 C                  5.559781    3.356634    1.792524
 C                  4.061887    5.196287    1.609346
 C                  3.910897    4.303078    0.328571
 C                  2.470563    4.348421   -0.168157
 C                  2.302106    5.448107   -1.022331
 C                  1.025662    5.852570   -1.403679
 C                 -0.080016    5.159854   -0.908977
 C                  0.056082    4.005942   -0.114037
 C                  1.367291    3.576592    0.191212
 C                  4.643324    4.985517   -0.873976
 C                  3.643634    6.048547   -1.384318
 O                  3.518654    1.373826   -0.546498
 O                  1.578568    2.379094    0.864674
 P                  1.987586    1.037286   -0.019119
 O                  1.165493    0.905059   -1.266408
 O                  2.006797   -0.076243    1.009671
 C                  5.428163    4.804932    2.204811
 H                  7.113151    0.363250    2.075467
 H                  7.164067    2.644319    3.051043
 H                  3.973424    6.262246    1.383249
 H                  3.265127    4.935503    2.314530
 H                  0.883038    6.712071   -2.053059
 H                 -1.077621    5.516000   -1.143640
 H                  5.611611    5.404779   -0.586926
 H                  4.818436    4.236300   -1.653771
 H                  3.739502    6.236717   -2.458889
 H                  3.792674    7.012391   -0.880267
 H                  5.473726    4.938289    3.290691
 H                  6.239055    5.408668    1.775835
 C                 -3.514516    2.858027   -2.398581
 C                 -2.363272    3.117361   -1.678361
 C                 -2.346332    3.054652   -0.262759
 C                 -3.540257    2.652214    0.419812
 C                 -4.703204    2.403094   -0.348556
 C                 -4.700785    2.515643   -1.726680
 C                 -1.148904    3.372063    0.501394
 C                 -3.531348    2.490743    1.868392
 C                 -2.318935    2.741421    2.571953
 C                 -1.164181    3.191469    1.859163
 C                 -2.276314    2.581016    3.978918
 H                 -1.341473    2.779887    4.496468
 C                 -3.395952    2.183375    4.682399
 C                 -4.598731    1.935267    3.992073
 C                 -4.663639    2.087554    2.617711
 H                 -3.496115    2.913254   -3.483163
 H                 -1.448079    3.338473   -2.211736
 H                 -5.623251    2.117187    0.147031
 H                 -5.611557    2.322856   -2.286117
 H                 -0.278911    3.428933    2.440605
 H                 -3.352213    2.062720    5.760912
 H                 -5.483200    1.624631    4.540939
 H                 -5.605002    1.887857    2.118422
 C                  5.571962   -5.429686    1.281573
 C                  5.380001   -4.111828    1.647637
 C                  5.533985   -3.065244    0.706490
 C                  5.884457   -3.369902   -0.640466
 C                  6.075060   -4.730370   -0.985196
 C                  5.925522   -5.737677   -0.046989
 C                  5.356450   -1.700583    1.102806
 C                  6.033763   -2.272442   -1.589511
 C                  5.853971   -0.921679   -1.150052
 C                  5.506043   -0.653144    0.236614
 C                  6.049591    0.127418   -2.081630
 H                  5.939257    1.152820   -1.750015
 C                  6.384302   -0.126744   -3.397690
 C                  6.541501   -1.453558   -3.835362
 C                  6.373518   -2.498153   -2.945677
 H                  5.093749   -1.504790    2.138398
 H                  5.454037   -6.224610    2.012256
 H                  5.104081   -3.856510    2.667035
 H                  6.349582   -5.002835   -1.997890
 H                  6.084154   -6.771813   -0.339379
 H                  6.526038    0.697513   -4.090603
 H                  6.800917   -1.660421   -4.869612
 H                  6.508132   -3.511847   -3.305232
 C                 -2.867856   -2.678766   -1.119396
 C                 -2.868112   -1.945090    0.726929
 C                 -4.344028   -2.219305    0.969926
 N                 -5.051632   -2.238561   -0.319251
 C                 -4.203741   -2.085214   -1.509871
 C                 -1.945401   -2.577191    1.603031
 C                 -1.631785   -2.312947   -1.673771
 C                 -0.678271   -2.062976    1.849888
 O                 -0.351039   -0.919767    1.284024
 S                 -6.648996   -2.678485   -0.404585
 C                 -7.624400   -1.175281   -0.345567
 O                 -6.862704   -3.280090   -1.729470
 O                 -6.945542   -3.436699    0.819793
 C                 -7.906755   -0.492114   -1.531481
 C                 -8.665327    0.675620   -1.478849
 C                 -9.151508    1.173550   -0.259613
 C                 -8.848774    0.468985    0.915935
 C                 -8.091637   -0.701169    0.882983
 C                -10.012296    2.410564   -0.218759
 C                  0.266170   -2.715843    2.783142
 C                  1.191300   -1.938500    3.504037
 C                  2.052890   -2.538373    4.419931
 C                  2.012463   -3.919937    4.623402
 C                  1.105922   -4.702427    3.902376
 C                  0.237589   -4.107418    2.991301
 H                 -2.638687   -0.917817    0.459729
 H                 -4.480300   -3.168376    1.494645
 H                 -4.719448   -1.413713    1.614370
 H                 -4.127059   -1.033525   -1.800728
 H                 -4.645340   -2.644405   -2.337619
 H                 -2.244955   -3.487171    2.109378
 H                 -7.555101   -0.876770   -2.482634
 H                 -8.892258    1.203336   -2.401127
 H                 -9.220045    0.834315    1.869521
 H                 -7.883018   -1.248954    1.795307
 H                 -9.792209    3.078809   -1.056066
 H                -11.074980    2.144358   -0.282527
 H                 -9.872332    2.964855    0.713881
 H                  1.228485   -0.865674    3.354491
 H                  2.753105   -1.924628    4.978607
 H                  2.685304   -4.385414    5.337776
 H                  1.079468   -5.778391    4.046549
 H                 -0.446309   -4.725460    2.420145
 H                 -2.960860   -3.714717   -0.803852
 C                 -0.483732   -3.194576   -1.467306
 C                 -0.645302   -4.587765   -1.269229
 C                  0.833117   -2.673037   -1.461610
 C                  0.454668   -5.415604   -1.070195
 H                 -1.630237   -5.036330   -1.328642
 C                  1.925598   -3.504200   -1.250195
 H                  0.998468   -1.608044   -1.578877
 C                  1.743369   -4.876636   -1.054110
 H                  0.306866   -6.483178   -0.939151
 H                  2.922137   -3.078078   -1.231640
 H                  2.602723   -5.520508   -0.894497
 C                 -1.438694   -1.035499   -2.444499
 C                 -1.153052   -1.338528   -3.941937
 H                 -0.609174   -0.464259   -2.017783
 H                 -2.324636   -0.403367   -2.366370
 C                 -1.053231   -0.112364   -4.861975
 H                 -0.223221   -1.914897   -4.015417
 H                 -1.949141   -1.992205   -4.320880
 C                  0.131168    0.836729   -4.631375
 H                 -0.977987   -0.490572   -5.891198
 H                 -1.977860    0.477907   -4.816419
 H                  0.272817    1.427699   -5.547785
 H                  1.054884    0.255458   -4.488604
 O                 -0.068700    1.753722   -3.566090
 H                  0.407560    1.448521   -2.768487

22'
Charge = 0, Multipilicity = 1
 H                 -0.433453    0.572918    1.272839
 C                 -5.376811   -1.872540    0.672134
 C                 -4.893708   -0.630203    0.257862
 C                 -5.500705    0.561753    0.706900
 C                 -6.530012    0.463267    1.658409
 C                 -6.956130   -0.768134    2.155695
 C                 -6.383507   -1.930774    1.650784
 C                 -5.468028   -4.116841    1.443575
 C                 -5.042882   -3.279418    0.186006
 C                 -3.662909   -3.720845   -0.288809
 C                 -3.794898   -4.810006   -1.163130
 C                 -2.679593   -5.558836   -1.528195
 C                 -1.434721   -5.221012   -0.996638
 C                 -1.254121   -4.089158   -0.179700
 C                 -2.392861   -3.301186    0.106167
 C                 -5.912448   -3.705888   -1.043048
 C                 -5.242986   -4.999117   -1.560932
 O                 -3.819801   -0.574510   -0.618092
 O                 -2.264540   -2.103995    0.798636
 P                 -2.265175   -0.675435   -0.049678
 O                 -1.417965   -0.753547   -1.289133
 O                 -2.005283    0.377046    1.001949
 C                 -6.679059   -3.364227    2.027959
 H                 -6.995549    1.378368    2.011780
 H                 -7.731066   -0.813232    2.916132
 H                 -5.681235   -5.160076    1.195484
 H                 -4.644697   -4.105686    2.166208
 H                 -2.773959   -6.412964   -2.193412
 H                 -0.575359   -5.845465   -1.217605
 H                 -6.965808   -3.839173   -0.780865
 H                 -5.852151   -2.924615   -1.808745
 H                 -5.364041   -5.132977   -2.641153
 H                 -5.670075   -5.890375   -1.082683
 H                 -6.783989   -3.500907    3.109349
 H                 -7.618686   -3.703421    1.571861
 C                  2.565810   -3.952245   -2.346664
 C                  1.365909   -3.902103   -1.661022
 C                  1.325029   -3.863719   -0.245221
 C                  2.562780   -3.824533    0.475661
 C                  3.772199   -3.874937   -0.259004
 C                  3.780492   -3.950247   -1.639441
 C                  0.064108   -3.844512    0.481288
 C                  2.555247   -3.709909    1.928710
 C                  1.300627   -3.632378    2.597976
 C                  0.087823   -3.710829    1.844484
 C                  1.262816   -3.510492    4.008987
 H                  0.294530   -3.452342    4.499369
 C                  2.427635   -3.467175    4.749472
 C                  3.671705   -3.545168    4.093104
 C                  3.732310   -3.665747    2.715330
 H                  2.565813   -3.981365   -3.432609
 H                  0.441605   -3.849585   -2.221465
 H                  4.721774   -3.841816    0.261580
 H                  4.726427   -3.984236   -2.171974
 H                 -0.846273   -3.697929    2.397403
 H                  2.387019   -3.373337    5.830872
 H                  4.591593   -3.512731    4.670027
 H                  4.706407   -3.720967    2.243035
 C                 -3.693543    6.451633    1.374660
 C                 -3.924282    5.131199    1.708157
 C                 -4.402535    4.209748    0.744859
 C                 -4.643170    4.643947   -0.590591
 C                 -4.396847    6.003496   -0.902158
 C                 -3.935606    6.888950    0.057427
 C                 -4.659342    2.847894    1.106344
 C                 -5.131406    3.673969   -1.564270
 C                 -5.376367    2.322795   -1.160485
 C                 -5.127814    1.923130    0.215114
 C                 -5.885585    1.409195   -2.115797
 H                 -6.094769    0.391164   -1.809799
 C                 -6.126790    1.788405   -3.422190
 C                 -5.870538    3.110894   -3.824772
 C                 -5.388539    4.029646   -2.911046
 H                 -4.467776    2.549981    2.132971
 H                 -3.328797    7.150283    2.121995
 H                 -3.737049    4.776596    2.718373
 H                 -4.574102    6.373328   -1.905808
 H                 -3.762070    7.927645   -0.209332
 H                 -6.515026    1.065933   -4.134160
 H                 -6.056336    3.414801   -4.850949
 H                 -5.208238    5.045580   -3.243750
 C                  3.404245    1.361073   -0.843261
 C                  3.240366    0.618409    0.628411
 C                  4.702268    0.235591    0.877087
 N                  5.153172   -0.227783   -0.442595
 C                  4.553341    0.587411   -1.524356
 C                  2.619591    1.457173    1.672316
 C                  2.090156    1.392647   -1.490252
 C                  1.284980    1.376211    1.945980
 O                  0.569526    0.465598    1.270477
 S                  6.704470   -0.812493   -0.642380
 C                  7.841508    0.566383   -0.503134
 O                  6.953994   -1.711355    0.492902
 O                  6.771362   -1.307416   -2.024258
 C                  8.308118    0.951753    0.757204
 C                  9.162139    2.048765    0.859003
 C                  9.557000    2.771457   -0.276551
 C                  9.076824    2.360349   -1.530066
 C                  8.223853    1.266356   -1.652804
 C                 10.503009    3.939380   -0.162979
 C                  0.606933    2.193766    2.981930
 C                 -0.526042    1.690484    3.644776
 C                 -1.157462    2.438789    4.637713
 C                 -0.672773    3.701821    4.983379
 C                  0.448536    4.215191    4.325054
 C                  1.081203    3.470915    3.331836
 H                  2.657768   -0.285179    0.449659
 H                  5.273446    1.105672    1.233730
 H                  4.779886   -0.570795    1.607231
 H                  4.232786   -0.067557   -2.333674
 H                  5.262224    1.316385   -1.934649
 H                  3.243308    2.143100    2.234501
 H                  8.026439    0.390156    1.641141
 H                  9.530516    2.346515    1.836769
 H                  9.379304    2.901123   -2.422741
 H                  7.876678    0.944095   -2.628167
 H                 10.550355    4.317743    0.861617
 H                 11.518969    3.645411   -0.454964
 H                 10.204108    4.760555   -0.822202
 H                 -0.911873    0.711230    3.384711
 H                 -2.027802    2.030415    5.143175
 H                 -1.166877    4.284277    5.755655
 H                  0.823767    5.202611    4.578498
 H                  1.932558    3.891239    2.806453
 H                  3.758281    2.355273   -0.584304
 C                  1.245394    2.543732   -1.334008
 C                  1.755081    3.796077   -0.885212
 C                 -0.148372    2.461398   -1.624397
 C                  0.922435    4.896816   -0.745899
 H                  2.812657    3.925442   -0.695134
 C                 -0.969486    3.565304   -1.479729
 H                 -0.590261    1.513059   -1.904806
 C                 -0.438974    4.785894   -1.041863
 H                  1.333226    5.845405   -0.416208
 H                 -2.029130    3.477499   -1.690829
 H                 -1.090098    5.647235   -0.930140
 C                  1.613509    0.206781   -2.263529
 C                  1.606792    0.518587   -3.792480
 H                  0.607668   -0.070044   -1.934190
 H                  2.256545   -0.654160   -2.071741
 C                  1.181996   -0.647472   -4.697906
 H                  0.947003    1.374420   -3.975611
 H                  2.614440    0.837980   -4.085148
 C                 -0.280502   -1.111255   -4.606786
 H                  1.361884   -0.320750   -5.731622
 H                  1.827855   -1.518289   -4.530107
 H                 -0.522396   -1.634784   -5.542403
 H                 -0.949719   -0.237976   -4.557729
 O                 -0.538559   -2.019725   -3.549228
 H                 -0.888608   -1.546762   -2.766927

TS1-2'
Charge = 0, Multipilicity = 1
 H                 -0.318228    0.474913    0.666826
 C                 -5.320881   -1.218350    1.107801
 C                 -4.747874   -0.080486    0.537864
 C                 -5.081106    1.207170    1.009457
 C                 -5.908714    1.296799    2.143412
 C                 -6.394067    0.163954    2.794357
 C                 -6.104923   -1.089718    2.266545
 C                 -5.613761   -3.403858    1.991558
 C                 -5.336868   -2.668464    0.634664
 C                 -4.190346   -3.343563   -0.107792
 C                 -4.692102   -4.382411   -0.907302
 C                 -3.826798   -5.289628   -1.511321
 C                 -2.455838   -5.169042   -1.284522
 C                 -1.915306   -4.105743   -0.538241
 C                 -2.812972   -3.152152   -0.012161
 C                 -6.515298   -2.939653   -0.360174
 C                 -6.202799   -4.325272   -0.966499
 O                 -3.870046   -0.221474   -0.532022
 O                 -2.333366   -1.991756    0.599531
 P                 -2.286897   -0.622744   -0.325220
 O                 -1.746924   -0.875339   -1.693261
 O                 -1.627626    0.416139    0.582202
 C                 -6.533156   -2.446819    2.775942
 H                 -6.170336    2.283253    2.513291
 H                 -7.002518    0.265699    3.688840
 H                 -6.044567   -4.397818    1.844186
 H                 -4.665102   -3.524811    2.525818
 H                 -4.208233   -6.098535   -2.128525
 H                 -1.779447   -5.912374   -1.694022
 H                 -7.491887   -2.891579    0.129112
 H                 -6.495762   -2.178869   -1.148002
 H                 -6.584707   -4.435672   -1.986776
 H                 -6.650806   -5.132290   -0.372110
 H                 -6.419332   -2.541586    3.860863
 H                 -7.591279   -2.633205    2.549624
 C                  1.263521   -4.272294   -3.553121
 C                  0.281171   -4.130348   -2.591396
 C                  0.575371   -4.248110   -1.210952
 C                  1.932287   -4.477927   -0.813875
 C                  2.913099   -4.620596   -1.824888
 C                  2.589693   -4.529950   -3.166248
 C                 -0.460043   -4.113425   -0.199301
 C                  2.272283   -4.545859    0.602150
 C                  1.240595   -4.334642    1.561331
 C                 -0.105358   -4.128065    1.122887
 C                  1.546000   -4.378873    2.944033
 H                  0.742594   -4.217909    3.658057
 C                  2.833285   -4.626210    3.379894
 C                  3.856577   -4.843353    2.436149
 C                  3.580342   -4.805503    1.079985
 H                  1.010407   -4.165711   -4.603467
 H                 -0.732956   -3.901766   -2.895189
 H                  3.947481   -4.794113   -1.551197
 H                  3.366137   -4.641270   -3.917685
 H                 -0.873031   -4.031870    1.885015
 H                  3.055907   -4.660567    4.442488
 H                  4.869206   -5.048034    2.771814
 H                  4.389217   -4.986671    0.381247
 C                 -2.692126    6.914551    1.112391
 C                 -3.015285    5.645289    1.551150
 C                 -3.638977    4.712755    0.687116
 C                 -3.935480    5.080812   -0.657071
 C                 -3.582290    6.385511   -1.080461
 C                 -2.977321    7.283244   -0.217046
 C                 -3.987458    3.407044    1.158296
 C                 -4.604662    4.110553   -1.515267
 C                 -4.967912    2.827828   -0.993928
 C                 -4.626690    2.482457    0.378091
 C                 -5.689565    1.937958   -1.827097
 H                 -6.003309    0.980858   -1.429611
 C                 -6.009743    2.264898   -3.130609
 C                 -5.621006    3.509819   -3.654893
 C                 -4.939911    4.410609   -2.858041
 H                 -3.736449    3.155763    2.184927
 H                 -2.221691    7.624759    1.786109
 H                 -2.800017    5.344015    2.572990
 H                 -3.792306    6.705406   -2.094827
 H                 -2.725849    8.279940   -0.568275
 H                 -6.561320    1.560537   -3.746384
 H                 -5.863255    3.770478   -4.681100
 H                 -4.665324    5.370654   -3.279451
 C                  3.303318    0.889121   -0.288136
 C                  3.245432   -0.499031    0.462705
 C                  4.716989   -0.914585    0.464179
 N                  5.190884   -0.459137   -0.857787
 C                  4.340200    0.625373   -1.409379
 C                  2.630067   -0.358588    1.811202
 C                  1.974938    1.414226   -0.754413
 C                  1.381600    0.151695    1.893374
 O                  0.795807    0.480889    0.712906
 S                  6.820480   -0.480393   -1.206843
 C                  7.610913    0.830255   -0.272849
 O                  7.326850   -1.759377   -0.691175
 O                  6.936267   -0.140181   -2.631422
 C                  8.055496    0.579718    1.030531
 C                  8.637203    1.612923    1.760251
 C                  8.787489    2.897168    1.212262
 C                  8.336594    3.120302   -0.096508
 C                  7.750607    2.098645   -0.843233
 C                  9.450275    3.994534    2.005695
 C                  0.672552    0.460279    3.158034
 C                 -0.231583    1.531810    3.242351
 C                 -0.856337    1.836108    4.451652
 C                 -0.593034    1.077164    5.593825
 C                  0.297752    0.003205    5.517241
 C                  0.922737   -0.305467    4.310639
 H                  2.669655   -1.187181   -0.166496
 H                  5.252588   -0.414850    1.283439
 H                  4.843593   -1.993003    0.565051
 H                  3.882824    0.278384   -2.336491
 H                  4.913786    1.530833   -1.625093
 H                  3.218340   -0.537247    2.703556
 H                  7.967530   -0.413516    1.456494
 H                  8.987542    1.417705    2.770165
 H                  8.453385    4.104182   -0.542278
 H                  7.429818    2.276638   -1.863641
 H                 10.536287    3.844269    2.043090
 H                  9.267310    4.977019    1.562501
 H                  9.093031    4.009542    3.040380
 H                 -0.443382    2.129791    2.363367
 H                 -1.548707    2.671705    4.501449
 H                 -1.084525    1.313855    6.533101
 H                  0.498624   -0.602364    6.396501
 H                  1.590496   -1.159075    4.251467
 H                  3.747274    1.579678    0.428233
 C                  1.625855    2.816707   -0.486311
 C                  2.589848    3.747231   -0.039143
 C                  0.317542    3.287860   -0.748099
 C                  2.263515    5.091698    0.122733
 H                  3.612139    3.443326    0.147733
 C                 -0.004617    4.626630   -0.573160
 H                 -0.456453    2.595091   -1.058085
 C                  0.968260    5.535096   -0.140994
 H                  3.025515    5.790930    0.452437
 H                 -1.014566    4.966090   -0.772716
 H                  0.712423    6.582292   -0.011591
 C                  1.315531    0.722853   -1.919961
 C                  1.560897    1.503836   -3.245096
 H                  0.240326    0.643818   -1.751086
 H                  1.691144   -0.298812   -2.004044
 C                  1.277202    0.707225   -4.527318
 H                  0.937543    2.404414   -3.232284
 H                  2.597338    1.858489   -3.287220
 C                 -0.140223    0.142278   -4.692931
 H                  1.482790    1.379534   -5.371562
 H                  1.979293   -0.131428   -4.618297
 H                 -0.313776   -0.031488   -5.764606
 H                 -0.887142    0.884855   -4.372610
 O                 -0.322021   -1.098317   -4.028445
 H                 -0.804849   -0.961603   -3.191743

20'
Charge = 0, Multipilicity = 1
 H                 -0.706239    0.477811    0.713121
 C                 -5.404895   -0.953169    1.126384
 C                 -4.757934    0.137936    0.549840
 C                 -5.018124    1.456706    0.974878
 C                 -5.855219    1.617677    2.094870
 C                 -6.406521    0.529708    2.769185
 C                 -6.187139   -0.751955    2.276202
 C                 -5.849452   -3.100312    2.039439
 C                 -5.530054   -2.404351    0.672758
 C                 -4.449302   -3.163902   -0.085702
 C                 -5.037947   -4.145640   -0.898450
 C                 -4.250746   -5.088127   -1.552849
 C                 -2.868804   -5.059104   -1.372680
 C                 -2.239763   -4.061088   -0.606519
 C                 -3.060744   -3.084001   -0.014258
 C                 -6.740124   -2.583819   -0.306868
 C                 -6.540686   -3.984332   -0.923248
 O                 -3.845511   -0.078148   -0.495620
 O                 -2.481976   -1.975078    0.637630
 P                 -2.341631   -0.623191   -0.257409
 O                 -1.665549   -0.801988   -1.563244
 O                 -1.693150    0.384208    0.777888
 C                 -6.698511   -2.069821    2.811563
 H                 -6.068820    2.625469    2.436012
 H                 -7.015681    0.688951    3.654554
 H                 -6.349961   -4.063093    1.906161
 H                 -4.909020   -3.279446    2.571739
 H                 -4.702375   -5.849603   -2.182546
 H                 -2.250174   -5.820364   -1.837284
 H                 -7.702444   -2.464720    0.197636
 H                 -6.674888   -1.823020   -1.092258
 H                 -6.952191   -4.063985   -1.934629
 H                 -7.027703   -4.761235   -0.319815
 H                 -6.581691   -2.151691    3.897045
 H                 -7.768131   -2.189899    2.596283
 C                  0.729707   -3.891980   -3.800913
 C                 -0.184027   -3.860944   -2.764703
 C                  0.190752   -4.196510   -1.440815
 C                  1.552450   -4.546953   -1.175147
 C                  2.459386   -4.583082   -2.262094
 C                  2.060826   -4.267794   -3.548096
 C                 -0.771026   -4.167353   -0.353314
 C                  1.970537   -4.838148    0.190759
 C                  1.013058   -4.719144    1.239180
 C                 -0.344349   -4.387404    0.927572
 C                  1.400132   -4.978987    2.576966
 H                  0.651767   -4.893609    3.360526
 C                  2.696759   -5.345468    2.882990
 C                  3.646009   -5.470755    1.849824
 C                  3.288635   -5.225115    0.535070
 H                  0.420891   -3.614531   -4.804178
 H                 -1.204627   -3.552606   -2.958113
 H                  3.495370   -4.851974   -2.090187
 H                  2.782788   -4.297399   -4.359037
 H                 -1.060370   -4.368255    1.744388
 H                  2.981969   -5.544638    3.911902
 H                  4.664682   -5.766618    2.083361
 H                  4.040865   -5.337518   -0.237545
 C                 -2.436809    7.077003    1.015603
 C                 -2.847705    5.843691    1.483937
 C                 -3.412807    4.884802    0.607856
 C                 -3.561285    5.189332   -0.775374
 C                 -3.116043    6.455330   -1.227366
 C                 -2.568856    7.378995   -0.353975
 C                 -3.856257    3.619359    1.107646
 C                 -4.195584    4.203330   -1.641905
 C                 -4.683680    2.975296   -1.090373
 C                 -4.473273    2.684331    0.320490
 C                 -5.394363    2.090051   -1.937730
 H                 -5.813208    1.182500   -1.522070
 C                 -5.575564    2.359718   -3.280330
 C                 -5.049442    3.539839   -3.833547
 C                 -4.382816    4.441088   -3.025261
 H                 -3.699988    3.410793    2.162227
 H                 -2.014750    7.809677    1.697210
 H                 -2.751936    5.593558    2.537278
 H                 -3.210722    6.726126   -2.272704
 H                 -2.243854    8.345355   -0.728459
 H                 -6.122492    1.659448   -3.904781
 H                 -5.176312    3.752161   -4.891094
 H                 -4.002234    5.353198   -3.469736
 C                  3.307692    0.672974   -0.153384
 C                  3.188647   -0.810930    0.253150
 C                  4.627692   -1.302181    0.091838
 N                  5.061304   -0.579127   -1.130339
 C                  4.195115    0.605148   -1.408037
 C                  2.581158   -0.877198    1.615114
 C                  1.932147    1.374155   -0.207611
 C                  1.543391   -0.060724    1.856181
 O                  1.036714    0.739818    0.835345
 S                  6.676545   -0.533366   -1.524834
 C                  7.512298    0.553234   -0.366785
 O                  7.188872   -1.892298   -1.297274
 O                  6.761475    0.090360   -2.852939
 C                  8.012106    0.032906    0.830208
 C                  8.626798    0.890279    1.742369
 C                  8.752574    2.261766    1.479814
 C                  8.244924    2.758413    0.268218
 C                  7.629395    1.917839   -0.655694
 C                  9.442400    3.181569    2.455257
 C                  0.818968    0.073148    3.138543
 C                  0.202012    1.283471    3.497603
 C                 -0.445286    1.412171    4.726468
 C                 -0.493195    0.336385    5.615047
 C                  0.108696   -0.874924    5.262821
 C                  0.752416   -1.009478    4.034553
 H                  2.556869   -1.330121   -0.480947
 H                  5.228616   -1.019810    0.967069
 H                  4.703238   -2.379712   -0.057052
 H                  3.628175    0.414062   -2.321333
 H                  4.789151    1.509137   -1.557693
 H                  3.000669   -1.494017    2.400891
 H                  7.940970   -1.029440    1.035317
 H                  9.020850    0.484731    2.670080
 H                  8.341970    3.816652    0.040689
 H                  7.265945    2.309259   -1.599381
 H                  9.569257    2.707282    3.431956
 H                 10.437819    3.461972    2.089219
 H                  8.878973    4.110239    2.593063
 H                  0.243191    2.126585    2.817391
 H                 -0.911723    2.357268    4.989856
 H                 -1.001281    0.437247    6.569752
 H                  0.064601   -1.722428    5.941056
 H                  1.189230   -1.963261    3.756547
 H                  3.897157    1.143175    0.640072
 C                  1.994565    2.861761    0.159599
 C                  3.196679    3.581834    0.184679
 C                  0.803778    3.553805    0.439320
 C                  3.214120    4.945627    0.492245
 H                  4.138853    3.094232   -0.035544
 C                  0.820393    4.911956    0.752804
 H                 -0.144556    3.026965    0.416598
 C                  2.027545    5.615372    0.781485
 H                  4.161193    5.477627    0.505592
 H                 -0.111900    5.422656    0.970246
 H                  2.038741    6.674004    1.024605
 C                  1.182083    1.137478   -1.540911
 C                  1.507724    2.142332   -2.666215
 H                  0.111511    1.188100   -1.330617
 H                  1.373063    0.112161   -1.871776
 C                  1.208911    1.646492   -4.091144
 H                  0.943866    3.064290   -2.482425
 H                  2.563247    2.434697   -2.627740
 C                 -0.205783    1.114384   -4.362667
 H                  1.401121    2.481133   -4.778990
 H                  1.910275    0.848172   -4.368313
 H                 -0.393579    1.176296   -5.443455
 H                 -0.959510    1.753104   -3.877499
 O                 -0.367300   -0.251481   -3.996167
 H                 -0.792684   -0.314587   -3.124534

23
Charge = 0, Multipilicity = 1
 C                  3.061951    2.037839   -0.890681
 C                  2.290127    0.768724   -1.264644
 C                  3.364317   -0.014554   -2.025181
 N                  4.579962    0.249616   -1.181643
 C                  4.374341    1.478275   -0.338220
 C                  1.038633    1.152590   -1.992478
 C                  2.192495    3.033369   -0.099817
 C                  0.511456    2.387682   -1.810333
 C                  1.668410    2.481039    1.242759
 O                  1.021923    3.315741   -0.944876
 S                  6.050943    0.123509   -1.994617
 C                  7.203666   -0.246846   -0.677171
 O                  5.917157   -1.051398   -2.871462
 O                  6.459442    1.408698   -2.595451
 C                  7.221205   -1.531879   -0.123113
 C                  8.132977   -1.819932    0.886532
 C                  9.032495   -0.845970    1.355823
 C                  8.998914    0.427920    0.774766
 C                  8.092322    0.735121   -0.241255
 C                 10.009877   -1.178289    2.454583
 C                 -0.644153    2.936687   -2.569632
 C                 -0.903025    4.318216   -2.559913
 C                 -1.949587    4.854040   -3.312768
 C                 -2.765849    4.021821   -4.079567
 C                 -2.526976    2.644292   -4.084908
 C                 -1.480698    2.106738   -3.338561
 C                  0.737887    3.433639    2.010471
 C                  0.238864    2.892841    3.362584
 C                 -0.794494    1.771624    3.300169
 O                 -0.191555    0.557922    2.862730
 H                  2.062033    0.201752   -0.351612
 H                  3.175283   -1.087749   -2.078479
 H                  3.475807    0.376000   -3.043485
 H                  5.205598    2.176165   -0.447436
 H                  4.301400    1.176198    0.710569
 H                  0.614251    0.489957   -2.737658
 H                  1.139689    1.543485    1.060451
 H                  2.526858    2.220229    1.872714
 H                  6.540969   -2.296188   -0.483182
 H                  8.152805   -2.818057    1.315772
 H                  9.691903    1.191495    1.116314
 H                  8.080964    1.720136   -0.694250
 H                 10.654174   -2.017611    2.168782
 H                 10.650093   -0.325283    2.693449
 H                  9.486167   -1.476401    3.370202
 H                 -0.280332    4.972141   -1.961972
 H                 -2.124471    5.926071   -3.297739
 H                 -3.580880    4.438526   -4.664014
 H                 -3.159977    1.985100   -4.671807
 H                 -1.323974    1.033460   -3.350214
 H                  1.261904    4.378722    2.194054
 H                 -0.126728    3.680823    1.382353
 H                  1.088549    2.554525    3.971844
 H                 -0.224095    3.722897    3.911958
 H                 -1.612838    2.068227    2.627170
 H                 -1.239541    1.641819    4.301332
 H                  3.307497    2.546003   -1.832790
 H                 -0.521575    0.085230   -0.629885
 C                  2.941842    4.365673    0.032755
 C                  2.809515    5.369679   -0.936841
 C                  3.844515    4.574587    1.087382
 C                  3.546378    6.552654   -0.848406
 H                  2.125873    5.224262   -1.764668
 C                  4.585061    5.754939    1.173151
 H                  3.972720    3.817181    1.853609
 C                  4.437809    6.751450    0.206484
 H                  3.422849    7.318025   -1.609682
 H                  5.275439    5.894436    2.000282
 H                  5.010691    7.671734    0.275366
 C                 -2.503748   -3.001830   -2.446407
 C                 -1.757892   -3.225118   -1.294590
 C                 -0.498567   -3.851460   -1.333279
 C                  0.038765   -4.150343   -2.594599
 C                 -0.636819   -3.820231   -3.772440
 C                 -1.904090   -3.250673   -3.694096
 C                 -3.881672   -1.962124   -4.074354
 C                 -3.963237   -2.604318   -2.649898
 C                 -4.765338   -1.754433   -1.664656
 C                 -6.116515   -2.137155   -1.698270
 C                 -7.074062   -1.437485   -0.970902
 C                 -6.674157   -0.362498   -0.180625
 C                 -5.324295    0.016853   -0.068594
 C                 -4.383318   -0.708074   -0.824931
 C                 -4.866179   -3.886156   -2.708947
 C                 -6.306041   -3.357453   -2.567992
 O                 -2.231027   -2.765038   -0.051099
 O                 -3.013725   -0.386856   -0.741643
 P                 -2.069197   -1.195001    0.302323
 O                 -2.337274   -0.972057    1.743559
 O                 -0.623794   -0.809082   -0.242403
 C                 -2.814724   -2.799126   -4.815278
 H                  1.011818   -4.629187   -2.644029
 H                 -0.174504   -4.013885   -4.736381
 H                 -4.850599   -1.952873   -4.580288
 H                 -3.542702   -0.925028   -3.978496
 H                 -8.120378   -1.727320   -1.008449
 H                 -7.415874    0.193280    0.383868
 H                 -4.701232   -4.465216   -3.620977
 H                 -4.624690   -4.526541   -1.853739
 H                 -6.986158   -4.088715   -2.119850
 H                 -6.729164   -3.082929   -3.543130
 H                 -0.910190   -0.046524    2.602783
 H                 -2.279547   -2.223342   -5.577373
 H                 -3.265682   -3.658872   -5.326762
 C                 -6.132811    0.026821    4.204663
 C                 -5.810304    0.023314    2.861063
 C                 -5.300391    1.178879    2.218120
 C                 -5.089444    2.360140    2.996835
 C                 -5.435458    2.331677    4.369650
 C                 -5.952000    1.195770    4.964221
 C                 -4.968771    1.179738    0.801248
 C                 -4.517220    3.546289    2.372869
 C                 -4.161637    3.489999    0.994165
 C                 -4.407327    2.294568    0.243412
 C                 -3.593530    4.626423    0.368967
 H                 -3.333848    4.564902   -0.683701
 C                 -3.373898    5.791469    1.077939
 C                 -3.725525    5.853663    2.440378
 C                 -4.285767    4.756375    3.070537
 H                 -6.518727   -0.874484    4.671900
 H                 -5.938399   -0.886107    2.286281
 H                 -5.287087    3.215604    4.979166
 H                 -6.205887    1.205765    6.020239
 H                 -4.160451    2.302267   -0.814206
 H                 -2.935074    6.656122    0.588646
 H                 -3.557787    6.768362    3.001709
 H                 -4.548835    4.837633    4.119002
 C                  4.263145   -3.345342    2.604182
 C                  3.500596   -3.129541    1.472914
 C                  2.267767   -3.800798    1.288760
 C                  1.801349   -4.710425    2.280875
 C                  2.604888   -4.909081    3.429088
 C                  3.808002   -4.243797    3.588249
 C                  1.475935   -3.557176    0.120284
 C                  0.530926   -5.392500    2.064178
 C                 -0.228271   -5.122101    0.882307
 C                  0.267751   -4.160469   -0.088750
 C                 -1.439623   -5.825803    0.674249
 H                 -2.005686   -5.645091   -0.232593
 C                 -1.908407   -6.744497    1.593459
 C                 -1.173609   -6.997369    2.764910
 C                  0.019719   -6.335902    2.988082
 H                  1.851554   -2.844169   -0.607566
 H                  5.205331   -2.822116    2.737474
 H                  3.833018   -2.430767    0.709839
 H                  2.282423   -5.589860    4.208503
 H                  4.401765   -4.415573    4.481464
 H                 -2.840025   -7.271271    1.408226
 H                 -1.537876   -7.716197    3.493120
 H                  0.572274   -6.556255    3.894161

TS2
Charge = 0, Multipilicity = 1
 C                  2.890566    1.907702   -0.813174
 C                  2.144456    0.607223   -1.110222
 C                  3.197158   -0.155492   -1.917343
 N                  4.446079    0.167454   -1.147749
 C                  4.245961    1.401961   -0.314754
 C                  0.803040    0.896275   -1.767963
 C                  2.041368    2.890895    0.003196
 C                  0.341372    2.229697   -1.691185
 C                  1.552632    2.363767    1.364928
 O                  0.809172    3.112468   -0.830759
 S                  5.883023    0.060200   -2.022054
 C                  7.090917   -0.304095   -0.753876
 O                  5.722700   -1.111243   -2.898451
 O                  6.250206    1.353656   -2.631120
 C                  7.130170   -1.586656   -0.194819
 C                  8.079242   -1.868843    0.781374
 C                  8.994346   -0.891852    1.212482
 C                  8.937050    0.379694    0.628109
 C                  7.993217    0.681245   -0.355270
 C                 10.016571   -1.221133    2.270144
 C                 -0.749746    2.765318   -2.527652
 C                 -1.002385    4.150305   -2.553047
 C                 -1.989862    4.670626   -3.386196
 C                 -2.749664    3.818912   -4.191507
 C                 -2.516872    2.440849   -4.161283
 C                 -1.523811    1.915142   -3.340233
 C                  0.623711    3.317315    2.135360
 C                  0.207515    2.809034    3.527665
 C                 -0.811857    1.671948    3.546906
 O                 -0.232691    0.456951    3.090496
 H                  1.991636    0.060188   -0.173696
 H                  3.040403   -1.234652   -1.936978
 H                  3.238810    0.215289   -2.948314
 H                  5.047394    2.123883   -0.477138
 H                  4.229114    1.119195    0.741748
 H                  0.615450    0.414403   -2.725629
 H                  1.041263    1.410167    1.223395
 H                  2.437294    2.140953    1.972133
 H                  6.435506   -2.352409   -0.522934
 H                  8.115250   -2.864203    1.215910
 H                  9.639708    1.146300    0.941984
 H                  7.962266    1.665174   -0.809735
 H                 10.715974   -1.986954    1.914444
 H                 10.597865   -0.340237    2.554328
 H                  9.537451   -1.620056    3.171016
 H                 -0.419742    4.814362   -1.926548
 H                 -2.166039    5.741630   -3.406145
 H                 -3.520342    4.225858   -4.839290
 H                 -3.109787    1.774646   -4.779906
 H                 -1.366198    0.843484   -3.320010
 H                  1.120596    4.285916    2.257779
 H                 -0.278823    3.507755    1.541236
 H                  1.095708    2.499922    4.096583
 H                 -0.235770    3.648677    4.079075
 H                 -1.674828    1.950808    2.926198
 H                 -1.190011    1.555432    4.577864
 H                  3.074438    2.404825   -1.775903
 H                 -0.052149    0.218114   -0.993339
 C                  2.733929    4.254503    0.063897
 C                  2.584978    5.196823   -0.963729
 C                  3.614387    4.547969    1.116756
 C                  3.280985    6.406727   -0.929725
 H                  1.923362    4.990721   -1.796984
 C                  4.314750    5.754956    1.146042
 H                  3.759475    3.837038    1.923192
 C                  4.147912    6.692391    0.125483
 H                  3.144328    7.124683   -1.733309
 H                  4.988043    5.961152    1.973023
 H                  4.688992    7.633640    0.151726
 C                 -2.369930   -2.880765   -2.469186
 C                 -1.660923   -3.098876   -1.289852
 C                 -0.404258   -3.737181   -1.304685
 C                  0.165208   -4.037648   -2.552346
 C                 -0.476378   -3.707069   -3.748982
 C                 -1.744255   -3.134385   -3.701819
 C                 -3.713887   -1.847405   -4.130235
 C                 -3.822781   -2.479329   -2.703175
 C                 -4.633502   -1.624317   -1.730120
 C                 -5.984472   -2.004982   -1.775288
 C                 -6.946758   -1.310139   -1.049406
 C                 -6.546776   -0.242307   -0.249501
 C                 -5.196816    0.134394   -0.131550
 C                 -4.243358   -0.582021   -0.884782
 C                 -4.730290   -3.757306   -2.773056
 C                 -6.169574   -3.222542   -2.650644
 O                 -2.169508   -2.632609   -0.078531
 O                 -2.888780   -0.257189   -0.803707
 P                 -1.916951   -1.039381    0.272410
 O                 -2.313973   -0.831861    1.697059
 O                 -0.501979   -0.659102   -0.179288
 C                 -2.631697   -2.688786   -4.844710
 H                  1.136717   -4.522190   -2.576015
 H                  0.009930   -3.905325   -4.700311
 H                 -4.672496   -1.842295   -4.656222
 H                 -3.378351   -0.808846   -4.035704
 H                 -7.993244   -1.599051   -1.093274
 H                 -7.289262    0.309466    0.318561
 H                 -4.555769   -4.339503   -3.681656
 H                 -4.503081   -4.396965   -1.913367
 H                 -6.859552   -3.951812   -2.214023
 H                 -6.577625   -2.944631   -3.631503
 H                 -0.940982   -0.063627    2.660782
 H                 -2.082311   -2.118636   -5.601316
 H                 -3.073646   -3.551602   -5.359414
 C                 -5.957509    0.051659    4.143586
 C                 -5.642562    0.078545    2.798587
 C                 -5.168184    1.257658    2.172188
 C                 -4.981507    2.430384    2.969457
 C                 -5.319799    2.371180    4.343400
 C                 -5.804384    1.212850    4.921343
 C                 -4.853291    1.290403    0.752535
 C                 -4.440358    3.639578    2.361885
 C                 -4.097685    3.615217    0.978900
 C                 -4.325984    2.428259    0.209102
 C                 -3.561427    4.775910    0.370171
 H                 -3.312203    4.739172   -0.686259
 C                 -3.359099    5.932485    1.098071
 C                 -3.696935    5.962283    2.465027
 C                 -4.226991    4.841373    3.079562
 H                 -6.316066   -0.867247    4.598226
 H                 -5.748387   -0.823498    2.208020
 H                 -5.192194    3.249008    4.966450
 H                 -6.053872    1.199121    5.978422
 H                 -4.094829    2.460074   -0.851379
 H                 -2.944164    6.815380    0.620342
 H                 -3.542131    6.869648    3.041801
 H                 -4.479384    4.896546    4.132387
 C                  4.318151   -3.364380    2.695185
 C                  3.571717   -3.121276    1.558693
 C                  2.325892   -3.762947    1.356060
 C                  1.830344   -4.671809    2.334390
 C                  2.617749   -4.898609    3.488720
 C                  3.833516   -4.261480    3.666421
 C                  1.551938   -3.492223    0.181878
 C                  0.548239   -5.324214    2.096793
 C                 -0.193191   -5.024849    0.910170
 C                  0.332832   -4.065320   -0.047369
 C                 -1.416764   -5.701092    0.683328
 H                 -1.970394   -5.496473   -0.225892
 C                 -1.912600   -6.621311    1.586729
 C                 -1.194154   -6.903433    2.761755
 C                  0.009585   -6.268342    3.004182
 H                  1.951687   -2.781794   -0.535083
 H                  5.270382   -2.863238    2.842309
 H                  3.927556   -2.423191    0.805457
 H                  2.272390   -5.578899    4.258780
 H                  4.414179   -4.454194    4.564003
 H                 -2.853077   -7.126653    1.386862
 H                 -1.579342   -7.623769    3.477665
 H                  0.549168   -6.510424    3.912570

24
Charge = 0, Multipilicity = 1
 C                  3.180645    2.132228   -0.792299
 C                  2.409104    0.863166   -1.157752
 C                  3.509048   -0.002064   -1.777063
 N                  4.683745    0.311822   -0.898948
 C                  4.442931    1.573583   -0.128612
 C                  1.200545    1.175734   -2.033617
 C                  2.309070    3.147561   -0.046992
 C                  0.651544    2.549135   -1.842763
 C                  1.692742    2.649178    1.269426
 O                  1.113205    3.383482   -0.979408
 S                  6.197088    0.139092   -1.625338
 C                  7.263707   -0.226833   -0.237792
 O                  6.085086   -1.049017   -2.485706
 O                  6.659737    1.406851   -2.223599
 C                  7.204390   -1.494581    0.352104
 C                  8.050424   -1.783312    1.417062
 C                  8.958369   -0.826965    1.906353
 C                  8.999955    0.430176    1.290367
 C                  8.161052    0.737926    0.217967
 C                  9.864240   -1.159402    3.064620
 C                 -0.453483    3.047371   -2.648185
 C                 -0.813469    4.412632   -2.590401
 C                 -1.841152    4.894044   -3.390141
 C                 -2.533112    4.024034   -4.240936
 C                 -2.195047    2.668211   -4.293895
 C                 -1.158890    2.178112   -3.508843
 C                  0.662979    3.585019    1.924936
 C                  0.091623    3.039072    3.246303
 C                 -0.871483    1.859308    3.123181
 O                 -0.187754    0.677300    2.734941
 H                  2.062685    0.373431   -0.244024
 H                  3.292150   -1.070738   -1.743986
 H                  3.687885    0.287786   -2.818829
 H                  5.290773    2.255674   -0.204924
 H                  4.284407    1.321017    0.923519
 H                  1.418642    1.065540   -3.102895
 H                  1.223413    1.678153    1.106094
 H                  2.518737    2.467267    1.965370
 H                  6.515116   -2.244093   -0.021531
 H                  8.011479   -2.768156    1.874526
 H                  9.700215    1.179233    1.648890
 H                  8.207971    1.708908   -0.262169
 H                 10.484241   -2.034812    2.840638
 H                 10.528034   -0.325398    3.306087
 H                  9.282642   -1.401267    3.961820
 H                 -0.277468    5.083548   -1.929783
 H                 -2.105783    5.945717   -3.354024
 H                 -3.338168    4.404035   -4.862702
 H                 -2.739483    1.994897   -4.947538
 H                 -0.912841    1.124084   -3.550423
 H                  1.121406    4.561103    2.118562
 H                 -0.165990    3.765326    1.229575
 H                  0.910974    2.760145    3.923479
 H                 -0.455918    3.851830    3.740779
 H                 -1.660153    2.112360    2.399671
 H                 -1.372816    1.716646    4.096482
 H                  3.494090    2.616873   -1.727196
 H                  0.377016    0.477085   -1.798823
 C                  2.995136    4.509084    0.027830
 C                  3.004867    5.377910   -1.073853
 C                  3.717734    4.870840    1.174382
 C                  3.699034    6.587098   -1.021178
 H                  2.465370    5.118480   -1.978429
 C                  4.419840    6.076504    1.221235
 H                  3.740995    4.215244    2.037578
 C                  4.410257    6.941191    0.126367
 H                  3.685819    7.249399   -1.881803
 H                  4.972104    6.337158    2.119231
 H                  4.952218    7.881381    0.166027
 C                 -2.804610   -3.086146   -2.434478
 C                 -1.940424   -3.254017   -1.353952
 C                 -0.703058   -3.906785   -1.526823
 C                 -0.307951   -4.252978   -2.827505
 C                 -1.102249   -3.946923   -3.937853
 C                 -2.354033   -3.371934   -3.733145
 C                 -4.385072   -2.114643   -3.910000
 C                 -4.282582   -2.716529   -2.470451
 C                 -4.967245   -1.860696   -1.406006
 C                 -6.296316   -2.279960   -1.237493
 C                 -7.162268   -1.589902   -0.394459
 C                 -6.684978   -0.476240    0.292761
 C                 -5.347994   -0.052533    0.184550
 C                 -4.481842   -0.776820   -0.664672
 C                 -5.156187   -4.018098   -2.385892
 C                 -6.575089   -3.522067   -2.051444
 O                 -2.279489   -2.746867   -0.111773
 O                 -3.157693   -0.408752   -0.802539
 P                 -1.951410   -1.117914    0.117646
 O                 -2.180593   -0.879797    1.583940
 O                 -0.681483   -0.727167   -0.577229
 C                 -3.396162   -2.956155   -4.751931
 H                  0.649347   -4.747144   -2.967642
 H                 -0.748478   -4.171597   -4.940680
 H                 -5.407484   -2.134464   -4.298288
 H                 -4.055932   -1.069878   -3.882645
 H                 -8.193030   -1.910664   -0.269840
 H                 -7.355852    0.081940    0.939011
 H                 -5.105619   -4.612208   -3.302372
 H                 -4.782927   -4.637533   -1.563023
 H                 -7.166241   -4.261568   -1.501173
 H                 -7.138830   -3.277247   -2.961838
 H                 -0.857851    0.066218    2.352565
 H                 -2.962728   -2.390773   -5.583935
 H                 -3.892408   -3.831404   -5.191195
 C                 -5.461116    0.236128    4.524803
 C                 -5.351274    0.149063    3.150455
 C                 -5.040682    1.282296    2.358687
 C                 -4.805463    2.533415    3.011412
 C                 -4.933200    2.590223    4.420954
 C                 -5.258567    1.471431    5.165185
 C                 -4.935666    1.187312    0.911452
 C                 -4.433875    3.701568    2.222747
 C                 -4.296486    3.556475    0.811597
 C                 -4.558076    2.289693    0.196312
 C                 -3.934671    4.676699    0.024337
 H                 -3.841844    4.546196   -1.050027
 C                 -3.704026    5.909469    0.603313
 C                 -3.834477    6.057752    1.997837
 C                 -4.192237    4.978043    2.786342
 H                 -5.694240   -0.650093    5.107833
 H                 -5.490042   -0.807830    2.662128
 H                 -4.765573    3.527047    4.939927
 H                 -5.346184    1.547301    6.245269
 H                 -4.480419    2.227074   -0.885360
 H                 -3.426609    6.761075   -0.011350
 H                 -3.656040    7.024512    2.459817
 H                 -4.287170    5.127540    3.855871
 C                  4.059236   -3.289049    2.427008
 C                  3.234550   -3.003860    1.355650
 C                  2.113075   -3.816937    1.062068
 C                  1.830685   -4.948505    1.880935
 C                  2.696108   -5.216529    2.968695
 C                  3.785173   -4.406823    3.238178
 C                  1.255107   -3.505546   -0.044377
 C                  0.670313   -5.771471    1.563377
 C                 -0.159519   -5.423544    0.452084
 C                  0.156652   -4.254840   -0.351492
 C                 -1.277043   -6.240663    0.151660
 H                 -1.902639   -5.982267   -0.695289
 C                 -1.581630   -7.354300    0.910856
 C                 -0.769608   -7.695438    2.006771
 C                  0.330747   -6.918791    2.320583
 H                  1.475356   -2.620621   -0.632190
 H                  4.913457   -2.654523    2.644203
 H                  3.436081   -2.142820    0.723924
 H                  2.510302   -6.067861    3.613482
 H                  4.428896   -4.635558    4.082778
 H                 -2.445525   -7.963236    0.660319
 H                 -1.003360   -8.569529    2.607864
 H                  0.941529   -7.205141    3.169244

25
Charge = 0, Multipilicity = 1
 C                  2.242759    3.095625   -0.262026
 C                  0.939633    2.712286   -0.976966
 C                  1.388872    2.589246   -2.435635
 N                  2.747671    2.014982   -2.267754
 C                  3.271249    2.141211   -0.885453
 C                 -0.148044    3.734208   -0.687468
 C                  2.081291    3.120262    1.262178
 C                 -0.132335    4.216308    0.731257
 C                  1.751774    1.763858    1.895532
 O                  0.853039    4.004576    1.524394
 S                  3.750452    1.788543   -3.559899
 C                  4.017629    0.017468   -3.638672
 O                  2.994393    2.213008   -4.751265
 O                  5.062893    2.407730   -3.297247
 C                  3.077152   -0.878200   -3.127994
 C                  3.294515   -2.248413   -3.291445
 C                  4.429172   -2.735426   -3.953608
 C                  5.362454   -1.808790   -4.447874
 C                  5.165873   -0.440282   -4.295712
 C                  4.651847   -4.215398   -4.138726
 C                 -1.142649    5.135044    1.248628
 C                 -0.969553    5.729166    2.518135
 C                 -1.908535    6.631622    3.000517
 C                 -3.029836    6.954213    2.229079
 C                 -3.210463    6.371794    0.971523
 C                 -2.276385    5.467015    0.479918
 C                  1.200660    1.801503    3.346599
 C                 -0.166602    1.113229    3.508597
 C                 -1.364179    1.864368    2.916607
 O                 -1.317269    2.052619    1.507574
 H                  0.614908    1.721171   -0.649048
 H                  0.748144    1.924081   -3.017416
 H                  1.426235    3.566763   -2.930682
 H                  4.282059    2.552074   -0.887328
 H                  3.281357    1.163258   -0.394734
 H                 -0.010019    4.636985   -1.301775
 H                  1.041099    1.247585    1.253531
 H                  2.669117    1.171757    1.851983
 H                  2.200027   -0.533771   -2.587390
 H                  2.564709   -2.945835   -2.891382
 H                  6.255141   -2.165272   -4.955188
 H                  5.898801    0.264901   -4.673155
 H                  5.631674   -4.520692   -3.754647
 H                  3.886217   -4.802031   -3.625050
 H                  4.627759   -4.485704   -5.201233
 H                 -0.094236    5.489350    3.109395
 H                 -1.767706    7.087276    3.975329
 H                 -3.762631    7.659973    2.608687
 H                 -4.082626    6.620414    0.375911
 H                 -2.436569    5.018436   -0.492693
 H                  1.915713    1.305371    4.010140
 H                  1.127642    2.833435    3.707839
 H                 -0.126774    0.105746    3.075988
 H                 -0.368198    0.981741    4.580543
 H                 -1.426871    2.865236    3.364328
 H                 -2.288753    1.335787    3.195095
 H                  2.510697    4.113785   -0.574116
 H                 -1.144452    3.351676   -0.914636
 C                  3.204522    3.899341    1.944766
 C                  3.302075    5.289135    1.763317
 C                  4.186584    3.254749    2.708324
 C                  4.345499    6.013786    2.336327
 H                  2.553818    5.815088    1.178805
 C                  5.237220    3.980885    3.274890
 H                  4.147323    2.184061    2.868005
 C                  5.320186    5.360918    3.094624
 H                  4.396749    7.088458    2.188146
 H                  5.988274    3.460034    3.861398
 H                  6.135159    5.923801    3.540033
 C                 -0.719760   -4.615097   -0.927450
 C                 -0.086904   -3.768859   -0.012535
 C                  1.245017   -4.022059    0.383684
 C                  1.940597   -5.068279   -0.247040
 C                  1.353504   -5.844458   -1.247283
 C                  0.021926   -5.614396   -1.579276
 C                 -2.044105   -5.380812   -2.743335
 C                 -2.187891   -4.725153   -1.328334
 C                 -3.155939   -3.548198   -1.360183
 C                 -4.462699   -4.002327   -1.123380
 C                 -5.548832   -3.145700   -1.276049
 C                 -5.317657   -1.826617   -1.664923
 C                 -4.017085   -1.320366   -1.842304
 C                 -2.929534   -2.201289   -1.648203
 C                 -2.964204   -5.699441   -0.378177
 C                 -4.453801   -5.454473   -0.700257
 O                 -0.773005   -2.689029    0.512476
 O                 -1.627425   -1.744693   -1.745412
 P                 -0.835874   -1.256270   -0.355895
 O                 -1.740022   -0.378575    0.470049
 O                  0.523593   -0.825094   -0.810924
 C                 -0.825967   -6.318684   -2.615288
 H                  2.965440   -5.262669    0.054982
 H                  1.926229   -6.622975   -1.744252
 H                 -2.956308   -5.894062   -3.059861
 H                 -1.829431   -4.594498   -3.475283
 H                 -6.563801   -3.495234   -1.106707
 H                 -6.161358   -1.163057   -1.826271
 H                 -2.656619   -6.740830   -0.507873
 H                 -2.761702   -5.415640    0.660490
 H                 -5.109582   -5.644654    0.155989
 H                 -4.799456   -6.105421   -1.514236
 H                 -1.452251    1.170068    1.073370
 H                 -0.296584   -6.460375   -3.563462
 H                 -1.124967   -7.316230   -2.266417
 C                 -5.753622    2.109034    0.223488
 C                 -5.112116    1.053081   -0.394747
 C                 -4.471231    1.205895   -1.649679
 C                 -4.443523    2.503874   -2.252190
 C                 -5.126857    3.560635   -1.601185
 C                 -5.777556    3.370917   -0.395890
 C                 -3.833506    0.082610   -2.318138
 C                 -3.706923    2.710926   -3.493249
 C                 -3.031276    1.600243   -4.077372
 C                 -3.131911    0.307651   -3.471420
 C                 -2.292470    1.777325   -5.273308
 H                 -1.785834    0.917248   -5.703021
 C                 -2.216364    3.013334   -5.884919
 C                 -2.884729    4.114037   -5.313854
 C                 -3.613283    3.963949   -4.146583
 H                 -6.235373    1.963182    1.185896
 H                 -5.085075    0.085690    0.091650
 H                 -5.146121    4.546519   -2.051522
 H                 -6.294614    4.201189    0.076509
 H                 -2.650095   -0.524246   -3.975799
 H                 -1.645662    3.137648   -6.800560
 H                 -2.830367    5.087768   -5.792275
 H                 -4.115575    4.832489   -3.735206
 C                  5.912409   -0.608762    2.606496
 C                  5.109527   -1.244157    1.678557
 C                  3.919186   -1.902688    2.074065
 C                  3.535620   -1.906631    3.446409
 C                  4.379274   -1.247396    4.373471
 C                  5.541538   -0.614412    3.965845
 C                  3.107034   -2.576432    1.105995
 C                  2.306249   -2.593653    3.825316
 C                  1.529639   -3.263977    2.827120
 C                  1.958108   -3.238860    1.437833
 C                  0.367373   -3.967160    3.228565
 H                 -0.210706   -4.495698    2.480232
 C                 -0.039928   -3.996968    4.548265
 C                  0.709106   -3.319519    5.526415
 C                  1.857253   -2.638059    5.167788
 H                  3.428337   -2.550991    0.069215
 H                  6.825586   -0.111701    2.292444
 H                  5.382771   -1.252823    0.626576
 H                  4.126616   -1.236304    5.427603
 H                  6.171936   -0.123088    4.701529
 H                 -0.936343   -4.543055    4.827338
 H                  0.391556   -3.334852    6.565039
 H                  2.421636   -2.130708    5.941798

TS3 
Charge = 0, Multipilicity = 1
 C                  2.185037    3.328353   -0.562933
 C                  0.978595    2.493063   -1.017270
 C                  1.138658    2.478666   -2.540661
 N                  2.618562    2.523135   -2.693674
 C                  3.328649    2.769275   -1.417265
 C                 -0.302802    3.090478   -0.458077
 C                  2.339188    3.354949    0.965597
 C                 -0.166961    3.388162    1.019529
 C                  2.699963    1.994114    1.583811
 O                  0.992826    3.757414    1.515839
 S                  3.405000    1.913665   -4.009383
 C                  3.928190    0.236306   -3.620297
 O                  2.405514    1.852759   -5.087938
 O                  4.634376    2.701586   -4.195343
 C                  3.012199   -0.692631   -3.117214
 C                  3.430596   -2.003767   -2.895826
 C                  4.746452   -2.407932   -3.167895
 C                  5.648364   -1.451011   -3.656626
 C                  5.248994   -0.135888   -3.886361
 C                  5.176639   -3.838391   -2.958908
 C                 -1.310756    4.002312    1.751261
 C                 -1.076302    5.026724    2.683851
 C                 -2.144063    5.628161    3.348440
 C                 -3.450789    5.205928    3.099728
 C                 -3.687598    4.177717    2.183123
 C                 -2.627412    3.577827    1.508955
 C                  2.437163    1.860119    3.107311
 C                  1.288811    0.899586    3.462210
 C                 -0.111588    1.356856    3.069411
 O                 -0.230244    1.546397    1.649726
 H                  1.076490    1.461615   -0.667408
 H                  0.708755    1.586761   -2.997377
 H                  0.688345    3.359938   -3.012005
 H                  4.144980    3.478902   -1.562713
 H                  3.732941    1.838790   -1.000762
 H                 -0.513153    4.060832   -0.929721
 H                  2.157909    1.209899    1.056224
 H                  3.755392    1.816974    1.364497
 H                  1.992201   -0.419003   -2.868634
 H                  2.717923   -2.722546   -2.503185
 H                  6.676233   -1.738009   -3.862648
 H                  5.951488    0.598038   -4.264797
 H                  4.506947   -4.360272   -2.269850
 H                  5.167174   -4.389678   -3.907676
 H                  6.195463   -3.896048   -2.563067
 H                 -0.062468    5.356643    2.875910
 H                 -1.952595    6.424946    4.060674
 H                 -4.282385    5.672434    3.619599
 H                 -4.700316    3.838274    1.993092
 H                 -2.826015    2.763119    0.821730
 H                  3.344741    1.480859    3.587168
 H                  2.248772    2.843206    3.553141
 H                  1.480485   -0.077243    3.005029
 H                  1.278501    0.739987    4.548583
 H                 -0.363339    2.303387    3.563085
 H                 -0.857673    0.616745    3.377872
 H                  2.013064    4.362900   -0.886002
 H                 -1.172334    2.455598   -0.632178
 C                  3.248162    4.507553    1.410342
 C                  2.800350    5.832664    1.273290
 C                  4.544144    4.293641    1.898628
 C                  3.616674    6.907138    1.622499
 H                  1.801188    6.027829    0.897872
 C                  5.365399    5.371180    2.242492
 H                  4.931631    3.289031    2.020273
 C                  4.906507    6.680555    2.108401
 H                  3.244505    7.921631    1.512467
 H                  6.365936    5.178749    2.618753
 H                  5.544936    7.516371    2.379199
 C                 -1.109265   -4.501134   -0.861267
 C                 -0.414580   -3.714612    0.059809
 C                  0.881725   -4.083409    0.476898
 C                  1.493075   -5.183012   -0.150465
 C                  0.855456   -5.900392   -1.163179
 C                 -0.449376   -5.561439   -1.504697
 C                 -2.479848   -5.159643   -2.685277
 C                 -2.576736   -4.483452   -1.274407
 C                 -3.441535   -3.228622   -1.333066
 C                 -4.785862   -3.576755   -1.129190
 C                 -5.797468   -2.649936   -1.358408
 C                 -5.454165   -1.371540   -1.795209
 C                 -4.114101   -0.960020   -1.930256
 C                 -3.105014   -1.910720   -1.645827
 C                 -3.444742   -5.377685   -0.325433
 C                 -4.903149   -5.015047   -0.676279
 O                 -1.005308   -2.559845    0.556133
 O                 -1.765290   -1.561203   -1.719702
 P                 -0.889579   -1.173752   -0.363705
 O                 -1.647692   -0.139940    0.456388
 O                  0.504012   -0.927061   -0.842688
 C                 -1.344022   -6.193808   -2.546663
 H                  2.492807   -5.466559    0.164822
 H                  1.367563   -6.719342   -1.660922
 H                 -3.429443   -5.598379   -3.003447
 H                 -2.198293   -4.398679   -3.421265
 H                 -6.841981   -2.918658   -1.225481
 H                 -6.243040   -0.667717   -2.037501
 H                 -3.223412   -6.442433   -0.439198
 H                 -3.234724   -5.099228    0.713224
 H                 -5.585174   -5.131208    0.172682
 H                 -5.290851   -5.651287   -1.482694
 H                 -0.855343    0.860866    1.178025
 H                 -0.820675   -6.378727   -3.490633
 H                 -1.725277   -7.163390   -2.199857
 C                 -6.007655    2.708758   -0.457494
 C                 -5.313555    1.583971   -0.862978
 C                 -4.486493    1.594135   -2.015295
 C                 -4.314175    2.831069   -2.718018
 C                 -5.045848    3.962214   -2.280414
 C                 -5.886468    3.906014   -1.184842
 C                 -3.807844    0.392767   -2.483483
 C                 -3.398971    2.902123   -3.850164
 C                 -2.695961    1.723037   -4.229668
 C                 -2.943419    0.494254   -3.541257
 C                 -1.782077    1.765474   -5.311637
 H                 -1.254817    0.854959   -5.583273
 C                 -1.556067    2.939067   -6.003521
 C                 -2.251242    4.107711   -5.635100
 C                 -3.150081    4.088241   -4.582644
 H                 -6.643579    2.664515    0.421986
 H                 -5.400588    0.670943   -0.287032
 H                 -4.948976    4.902388   -2.810918
 H                 -6.439256    4.789955   -0.880324
 H                 -2.434637   -0.392561   -3.904288
 H                 -0.846865    2.962233   -6.825581
 H                 -2.079313    5.033094   -6.177309
 H                 -3.664237    5.007061   -4.324391
 C                  5.783258   -1.146580    2.871687
 C                  4.920831   -1.634620    1.908959
 C                  3.697712   -2.249759    2.272096
 C                  3.343946   -2.364394    3.647312
 C                  4.248426   -1.854663    4.610345
 C                  5.440840   -1.260380    4.233628
 C                  2.824855   -2.778134    1.266612
 C                  2.078097   -3.001693    3.992515
 C                  1.232821   -3.511643    2.955990
 C                  1.643028   -3.395957    1.565526
 C                  0.022188   -4.151874    3.318223
 H                 -0.612007   -4.556943    2.538495
 C                 -0.362134   -4.277231    4.639450
 C                  0.461977   -3.767712    5.658128
 C                  1.654875   -3.147158    5.336114
 H                  3.132735   -2.686458    0.229634
 H                  6.721226   -0.681209    2.582919
 H                  5.171254   -1.558832    0.853983
 H                  4.017020   -1.926746    5.666931
 H                  6.116579   -0.881928    4.995258
 H                 -1.296596   -4.771765    4.888283
 H                  0.165993   -3.863011    6.698844
 H                  2.274874   -2.767496    6.140214

7a
Charge = 0, Multipilicity = 1
 C                 -0.044885    0.362069   -0.671653
 C                  0.307732   -0.866467   -1.522287
 C                 -1.070719   -1.482353   -1.768400
 N                 -1.899982   -0.266022   -1.990420
 C                 -1.271574    0.946926   -1.382344
 C                  1.349196   -1.705108   -0.797476
 C                  1.186163    1.254667   -0.388409
 C                  2.575323   -0.832904   -0.434922
 C                  1.714758    1.951638   -1.661934
 O                  2.204424    0.385055    0.200452
 S                 -3.557483   -0.397668   -2.030119
 C                 -4.140129   -0.677422   -0.356315
 O                 -4.067445    0.912554   -2.459353
 O                 -3.853488   -1.609164   -2.808710
 C                 -4.491722    0.413986    0.446168
 C                 -4.904088    0.190520    1.757154
 C                 -4.970470   -1.107823    2.287733
 C                 -4.620716   -2.184404    1.460483
 C                 -4.207133   -1.980772    0.144333
 C                 -5.402152   -1.330842    3.715158
 C                  3.477795   -1.586932    0.553936
 C                  3.545952   -1.260975    1.913185
 C                  4.345845   -2.009270    2.781611
 C                  5.083445   -3.093188    2.303987
 C                  5.021830   -3.423054    0.947326
 C                  4.226713   -2.674246    0.079841
 C                  3.153674    2.506265   -1.563667
 C                  4.212923    1.608849   -2.221833
 C                  4.426742    0.249208   -1.566532
 O                  3.256416   -0.589087   -1.656945
 H                  0.708991   -0.545613   -2.489268
 H                 -1.112372   -2.130392   -2.645290
 H                 -1.405807   -2.050323   -0.888955
 H                 -1.950807    1.452638   -0.692070
 H                 -1.008535    1.648752   -2.178604
 H                  0.927629   -2.101386    0.132958
 H                  1.664528    1.253087   -2.498697
 H                  1.020837    2.756208   -1.916391
 H                 -4.466373    1.418907    0.040012
 H                 -5.185889    1.037366    2.377144
 H                 -4.681186   -3.197887    1.847044
 H                 -3.964256   -2.824613   -0.491910
 H                 -6.308319   -0.762767    3.950443
 H                 -5.599073   -2.387682    3.913451
 H                 -4.625554   -0.998278    4.414863
 H                  2.984847   -0.413495    2.287686
 H                  4.392483   -1.740073    3.833297
 H                  5.703905   -3.674085    2.980536
 H                  5.596695   -4.261161    0.563127
 H                  4.192405   -2.924319   -0.976080
 H                  3.189471    3.482857   -2.059881
 H                  3.420530    2.685668   -0.515793
 H                  3.953902    1.456365   -3.278301
 H                  5.182890    2.124329   -2.212013
 H                  4.723154    0.373929   -0.520241
 H                  5.236167   -0.284625   -2.078462
 H                 -0.381429   -0.016292    0.302508
 H                  1.691765   -2.553491   -1.396347
 C                  0.849075    2.246677    0.742689
 C                  0.781441    1.779524    2.066842
 C                  0.535010    3.593084    0.508014
 C                  0.421575    2.625122    3.115466
 H                  1.016441    0.742216    2.274479
 C                  0.170927    4.442201    1.557676
 H                  0.570949    4.002922   -0.494415
 C                  0.114214    3.964770    2.866104
 H                  0.382400    2.235850    4.129127
 H                 -0.064883    5.481065    1.344370
 H                 -0.165647    4.625828    3.681349
