# Supplementary material for: Enantioselective access to tricyclic tetrahydropyran derivatives by a remote hydrogen bonding mediated intramolecular IEDHDA reaction
Source: Nat Commun. 2021 Dec 10;12:7188. doi: 10.1038/s41467-021-27521-z (PMC8664811; doi:10.1038/s41467-021-27521-z)
Supplement: Supplementary file 3 — Source Data [file 41467_2021_27521_MOESM3_ESM.zip › Supplementary Data files/Crystallographic data for compound 11a.cif]

data_global
_audit_creation_method                  'APEX3 v2018.1-0'

_publ_requested_journal                 ?

_publ_contact_author_name               ?
_publ_contact_author_address            
;
;
_publ_contact_author_email              ?
_publ_contact_author_fax                ?
_publ_contact_author_phone              ?

_publ_section_title                     
;
;
_publ_section_abstract                  
;
;
_publ_section_references                
;
;
_publ_section_comment                   
;
;

data_wll1
_chemical_name_systematic               ?
_chemical_name_common                   ?
_chemical_formula_moiety                'C34 H36 O6'
_chemical_formula_sum                   'C34 H36 O6'
_chemical_formula_iupac                 ?
_chemical_formula_weight                540.63
_chemical_absolute_configuration        ad

_chemical_melting_point                 ?

_space_group_crystal_system             orthorhombic
_space_group_name_H-M_alt               'P 21 21 21'
_space_group_name_Hall                  'P 2ac 2ab'
loop_
    _space_group_symop_operation_xyz
    'x, y, z'
    'x+1/2, -y+1/2, -z'
    '-x, y+1/2, -z+1/2'
    '-x+1/2, -y, z+1/2'

_cell_length_a                          8.4909(3)
_cell_length_b                          10.2366(3)
_cell_length_c                          31.1212(10)
_cell_angle_alpha                       90
_cell_angle_beta                        90
_cell_angle_gamma                       90
_cell_volume                            2704.99(15)
_cell_formula_units_Z                   4
_cell_measurement_reflns_used           9989
_cell_measurement_theta_min             2.8398
_cell_measurement_theta_max             72.3121
_cell_measurement_temperature           100.(2)

_exptl_crystal_description              prism
_exptl_crystal_colour                   'clear light colourless'
_exptl_crystal_size_max                 0.230
_exptl_crystal_size_mid                 0.140
_exptl_crystal_size_min                 0.140
_exptl_crystal_density_diffrn           1.328
_exptl_crystal_density_meas             ?
_exptl_crystal_density_method           'not measured'
_exptl_crystal_F_000                    1152

_exptl_absorpt_coefficient_mu           0.725
_exptl_absorpt_correction_type          Multi-Scan
_exptl_absorpt_process_details          
;
SADABS-2016/2 - Bruker AXS area detector scaling and absorption correction
;
_exptl_absorpt_correction_T_min         0.64
_exptl_absorpt_correction_T_max         0.91

_exptl_special_details                  
;
; 

_diffrn_ambient_temperature             100.(2)

_diffrn_source                          'Ius Diamond'
_diffrn_source_type                     Microfocus

_diffrn_radiation_type                  'Cu K\a'
_diffrn_radiation_wavelength            1.54178
_diffrn_radiation_monochromator         'Helixos MX multilayer Optic'

_diffrn_measurement_device_type         'Bruker D8 QUEST PHOTON II'
_diffrn_measurement_method              ?

_diffrn_detector_area_resol_mean        7.3910

_diffrn_reflns_number                   21094
_diffrn_reflns_av_R_equivalents         0.2066
_diffrn_reflns_av_unetI/netI            0.1165
_diffrn_reflns_theta_min                2.84
_diffrn_reflns_theta_max                72.45
_diffrn_reflns_theta_full               72.45
_diffrn_measured_fraction_theta_max     0.988
_diffrn_measured_fraction_theta_full    0.988
_diffrn_reflns_limit_h_min              -10
_diffrn_reflns_limit_h_max              10
_diffrn_reflns_limit_k_min              -12
_diffrn_reflns_limit_k_max              12
_diffrn_reflns_limit_l_min              -38
_diffrn_reflns_limit_l_max              36

_refine_special_details                 
;
;

_reflns_number_total                    5263
_reflns_number_gt                       4239
_reflns_threshold_expression            'I > 2\s(I)'

_refine_ls_structure_factor_coef        Fsqd
_refine_ls_matrix_type                  full
_refine_ls_R_factor_all                 0.0857
_refine_ls_R_factor_gt                  0.0574
_refine_ls_wR_factor_gt                 0.1415
_refine_ls_wR_factor_ref                0.1574
_refine_ls_goodness_of_fit_ref          1.108
_refine_ls_restrained_S_all             1.108
_refine_ls_number_reflns                5263
_refine_ls_number_parameters            361
_refine_ls_number_restraints            0
_refine_ls_number_constraints           ?
_refine_ls_hydrogen_treatment           constr
_refine_ls_weighting_scheme             calc
_refine_ls_weighting_details            
    'w=1/[\s^2^(Fo^2^)+(0.0796P)^2^] where P=(Fo^2^+2Fc^2^)/3'

_atom_sites_solution_hydrogens          geom
_atom_sites_solution_primary            ?
_atom_sites_solution_secondary          ?

_refine_ls_shift/su_max                 0.000
_refine_ls_shift/su_mean                0.000
_refine_diff_density_max                0.508
_refine_diff_density_min                -0.491
_refine_ls_extinction_method            none
_refine_ls_extinction_coef              ?
_refine_ls_abs_structure_details        
;

Flack x determined using 1409 quotients [(I+)-(I-)]/[(I+)+(I-)]
(Parsons, Flack and Wagner, Acta Cryst. B69 (2013) 249-259).
;
_refine_ls_abs_structure_Flack          -0.07(14)

loop_
    _atom_type_symbol
    _atom_type_description
    _atom_type_scat_dispersion_real
    _atom_type_scat_dispersion_imag
    _atom_type_scat_source
    C C 0.0181 0.0091 'International Tables Vol C Tables 4.2.6.8 and 6.1.1.4'
    H H 0.0000 0.0000 'International Tables Vol C Tables 4.2.6.8 and 6.1.1.4'
    O O 0.0492 0.0322 'International Tables Vol C Tables 4.2.6.8 and 6.1.1.4'

_computing_data_collection              'Bruker Instrument Service vV6.2.9'
_computing_cell_refinement              'SAINT V8.38A (Bruker AXS Inc., 2017)'
_computing_data_reduction               'SAINT V8.38A (Bruker AXS Inc., 2017)'
_computing_structure_solution           'SHELXT 2014/5 (Sheldrick, 2014)'
_computing_structure_refinement         'SHELXL-2017/1 (Sheldrick, 2017)'
_computing_molecular_graphics           'shelXle (C.B. Huebschle, rev 882)'
_computing_publication_material         ?

loop_
    _atom_site_type_symbol
    _atom_site_label
    _atom_site_fract_x
    _atom_site_fract_y
    _atom_site_fract_z
    _atom_site_U_iso_or_equiv
    _atom_site_adp_type
    _atom_site_calc_flag
    _atom_site_refinement_flags_adp
    _atom_site_refinement_flags_occupancy
    _atom_site_refinement_flags_posn
    _atom_site_occupancy
    _atom_site_disorder_assembly
    _atom_site_disorder_group
    O O1 0.2288(4) 0.2333(2) 0.64096(7) 0.0211(6) Uani d . . . 1 . .
    O O2 0.6319(4) 0.8014(2) 0.58869(7) 0.0185(5) Uani d . . . 1 . .
    O O3 0.5165(4) 0.8977(2) 0.64936(7) 0.0225(6) Uani d . . . 1 . .
    O O4 0.3752(4) 0.4709(2) 0.71693(8) 0.0230(6) Uani d . . . 1 . .
    O O5 0.5011(4) 0.2819(2) 0.70263(7) 0.0204(6) Uani d . . . 1 . .
    O O6 0.4341(4) 0.2153(3) 0.59526(8) 0.0268(6) Uani d . . . 1 . .
    C C1 1.0565(5) 0.5775(4) 0.51186(11) 0.0251(8) Uani d . . . 1 . .
    H H1 1.133197 0.554654 0.490926 0.03 Uiso calc U . R 1 . .
    C C2 1.0032(6) 0.4847(4) 0.54099(13) 0.0254(8) Uani d . . . 1 . .
    H H9 1.043557 0.398215 0.540194 0.03 Uiso calc U . R 1 . .
    C C3 0.8900(5) 0.5192(4) 0.57142(11) 0.0224(8) Uani d . . . 1 . .
    H H8 0.857127 0.456481 0.592039 0.027 Uiso calc U . R 1 . .
    C C4 0.8243(5) 0.6437(3) 0.57219(10) 0.0176(7) Uani d . . . 1 . .
    C C5 0.6953(5) 0.6797(3) 0.60495(10) 0.0175(7) Uani d . . . 1 . .
    C C6 0.5599(5) 0.5794(3) 0.60541(9) 0.0180(7) Uani d . . . 1 . .
    H H14 0.529382 0.562443 0.574879 0.022 Uiso calc U . R 1 . .
    C C7 0.5830(5) 0.4460(3) 0.62729(10) 0.0193(7) Uani d . . . 1 . .
    H H12 0.655704 0.453732 0.652017 0.023 Uiso calc U . R 1 . .
    H H13 0.626509 0.381611 0.606748 0.023 Uiso calc U . R 1 . .
    C C8 0.4150(5) 0.4037(3) 0.64265(10) 0.0180(7) Uani d . . . 1 . .
    C C9 0.3652(5) 0.2731(3) 0.62322(10) 0.0188(7) Uani d . . . 1 . .
    C C10 0.1706(5) 0.1066(3) 0.62569(11) 0.0215(8) Uani d . . . 1 . .
    H H34 0.102954 0.067071 0.648103 0.026 Uiso calc U . R 1 . .
    H H35 0.261136 0.047381 0.620887 0.026 Uiso calc U . R 1 . .
    C C11 0.0780(5) 0.1187(3) 0.58467(11) 0.0211(8) Uani d . . . 1 . .
    C C12 0.1470(6) 0.0892(4) 0.54487(12) 0.0265(8) Uani d . . . 1 . .
    H H36 0.253689 0.061677 0.543467 0.032 Uiso calc U . R 1 . .
    C C13 0.0580(6) 0.1006(4) 0.50732(12) 0.0308(10) Uani d . . . 1 . .
    H H3 0.105076 0.081522 0.480351 0.037 Uiso calc U . R 1 . .
    C C14 -0.0985(7) 0.1396(4) 0.50894(13) 0.0329(10) Uani d . . . 1 . .
    H H2 -0.158224 0.146768 0.483243 0.039 Uiso calc U . R 1 . .
    C C15 -0.0786(6) 0.1587(3) 0.58605(11) 0.0232(8) Uani d . . . 1 . .
    H H4 -0.125249 0.179817 0.612917 0.028 Uiso calc U . R 1 . .
    C C16 -0.1678(6) 0.1682(4) 0.54873(13) 0.0294(9) Uani d . . . 1 . .
    H H5 -0.27516 0.193966 0.550167 0.035 Uiso calc U . R 1 . .
    C C17 0.3033(5) 0.5164(3) 0.62926(10) 0.0190(7) Uani d . . . 1 . .
    H H26 0.257236 0.500498 0.600501 0.023 Uiso calc U . R 1 . .
    H H6 0.217263 0.528016 0.650378 0.023 Uiso calc U . R 1 . .
    C C18 0.4130(5) 0.6339(3) 0.62878(10) 0.0187(7) Uani d . . . 1 . .
    H H25 0.442798 0.655098 0.659078 0.022 Uiso calc U . R 1 . .
    C C19 0.3564(5) 0.7578(3) 0.60717(10) 0.0205(8) Uani d . . . 1 . .
    H H7 0.266241 0.79506 0.623191 0.025 Uiso calc U . R 1 . .
    H H24 0.321722 0.738753 0.577451 0.025 Uiso calc U . R 1 . .
    C C20 0.4926(5) 0.8542(3) 0.60663(10) 0.0193(7) Uani d . . . 1 . .
    H H23 0.460541 0.931123 0.588868 0.023 Uiso calc U . R 1 . .
    C C21 0.9972(6) 0.7036(4) 0.51353(11) 0.0274(9) Uani d . . . 1 . .
    H H11 1.036247 0.767884 0.494252 0.033 Uiso calc U . R 1 . .
    C C22 0.8812(6) 0.7372(4) 0.54307(11) 0.0245(8) Uani d . . . 1 . .
    H H10 0.840387 0.823609 0.54355 0.029 Uiso calc U . R 1 . .
    C C23 0.7732(5) 0.6966(3) 0.64973(10) 0.0192(7) Uani d . . . 1 . .
    H H15 0.689613 0.696096 0.671905 0.023 Uiso calc U . R 1 . .
    H H16 0.842501 0.620613 0.65519 0.023 Uiso calc U . R 1 . .
    C C24 0.8710(5) 0.8226(3) 0.65472(10) 0.0218(8) Uani d . . . 1 . .
    H H22 0.966894 0.80237 0.671536 0.026 Uiso calc U . R 1 . .
    H H17 0.905034 0.852107 0.625882 0.026 Uiso calc U . R 1 . .
    C C25 0.7827(6) 0.9351(4) 0.67689(10) 0.0243(8) Uani d . . . 1 . .
    H H19 0.746316 0.903975 0.705315 0.029 Uiso calc U . R 1 . .
    H H18 0.858517 1.006947 0.682024 0.029 Uiso calc U . R 1 . .
    C C26 0.6419(6) 0.9909(4) 0.65308(12) 0.0254(8) Uani d . . . 1 . .
    H H20 0.603084 1.069071 0.668526 0.03 Uiso calc U . R 1 . .
    H H21 0.675244 1.018649 0.623988 0.03 Uiso calc U . R 1 . .
    C C27 0.4218(5) 0.3905(3) 0.69152(11) 0.0188(7) Uani d . . . 1 . .
    C C28 0.5725(5) 0.2827(3) 0.74589(10) 0.0213(8) Uani d . . . 1 . .
    H H32 0.600698 0.192718 0.754629 0.026 Uiso calc U . R 1 . .
    H H33 0.497105 0.318444 0.767107 0.026 Uiso calc U . R 1 . .
    C C29 0.7170(5) 0.3663(4) 0.74405(10) 0.0211(8) Uani d . . . 1 . .
    C C30 0.8472(5) 0.3259(4) 0.71999(11) 0.0241(8) Uani d . . . 1 . .
    H H27 0.846516 0.241959 0.706963 0.029 Uiso calc U . R 1 . .
    C C31 0.9772(6) 0.4062(4) 0.71481(12) 0.0272(9) Uani d . . . 1 . .
    H H28 1.064834 0.377633 0.698314 0.033 Uiso calc U . R 1 . .
    C C32 0.9785(6) 0.5298(4) 0.73405(11) 0.0251(8) Uani d . . . 1 . .
    H H29 1.066942 0.585698 0.730585 0.03 Uiso calc U . R 1 . .
    C C33 0.8502(6) 0.5703(4) 0.75820(11) 0.0260(9) Uani d . . . 1 . .
    H H30 0.851328 0.654163 0.771275 0.031 Uiso calc U . R 1 . .
    C C34 0.7198(6) 0.4897(4) 0.76349(11) 0.0247(8) Uani d . . . 1 . .
    H H31 0.632834 0.518192 0.780248 0.03 Uiso calc U . R 1 . .

loop_
    _atom_site_aniso_label
    _atom_site_aniso_U_11
    _atom_site_aniso_U_22
    _atom_site_aniso_U_33
    _atom_site_aniso_U_12
    _atom_site_aniso_U_13
    _atom_site_aniso_U_23
    O1 0.0211(16) 0.0189(11) 0.0231(9) -0.0038(11) 0.0013(10) -0.0034(9)
    O2 0.0195(15) 0.0172(10) 0.0187(9) 0.0016(10) 0.0017(10) 0.0023(8)
    O3 0.0267(17) 0.0193(10) 0.0215(10) -0.0001(11) 0.0031(11) -0.0027(8)
    O4 0.0279(17) 0.0198(11) 0.0212(10) 0.0019(11) 0.0020(11) -0.0029(9)
    O5 0.0242(16) 0.0180(10) 0.0191(9) 0.0008(12) -0.0018(10) 0.0002(8)
    O6 0.0290(18) 0.0247(12) 0.0266(11) -0.0027(12) 0.0060(12) -0.0070(10)
    C1 0.019(2) 0.0329(19) 0.0235(13) 0.0025(17) 0.0053(15) -0.0030(13)
    C2 0.022(2) 0.0199(15) 0.0344(17) -0.0002(16) 0.0021(17) -0.0044(13)
    C3 0.019(2) 0.0215(16) 0.0270(15) -0.0010(15) 0.0059(16) 0.0017(12)
    C4 0.016(2) 0.0206(16) 0.0168(12) -0.0027(14) -0.0007(13) 0.0005(12)
    C5 0.018(2) 0.0166(14) 0.0175(12) 0.0005(14) -0.0001(13) 0.0005(10)
    C6 0.019(2) 0.0173(14) 0.0182(12) 0.0011(14) 0.0017(13) -0.0005(11)
    C7 0.019(2) 0.0166(14) 0.0225(12) -0.0033(14) 0.0010(14) 0.0015(11)
    C8 0.018(2) 0.0179(14) 0.0183(12) 0.0015(15) 0.0023(13) -0.0001(11)
    C9 0.020(2) 0.0173(14) 0.0187(13) -0.0010(14) -0.0020(13) 0.0014(12)
    C10 0.024(2) 0.0164(14) 0.0244(13) -0.0027(15) -0.0021(15) -0.0003(12)
    C11 0.023(2) 0.0168(14) 0.0232(15) -0.0013(15) -0.0024(15) -0.0009(11)
    C12 0.025(2) 0.0274(18) 0.0267(15) -0.0022(17) 0.0022(17) -0.0047(13)
    C13 0.034(3) 0.0339(18) 0.0241(15) -0.0101(19) 0.0027(17) -0.0069(14)
    C14 0.038(3) 0.0324(19) 0.0278(16) -0.0130(19) -0.0081(18) 0.0012(14)
    C15 0.023(2) 0.0194(14) 0.0276(15) -0.0063(16) 0.0008(16) 0.0015(12)
    C16 0.032(3) 0.0254(17) 0.0310(17) -0.0019(18) -0.0041(17) 0.0037(14)
    C17 0.016(2) 0.0180(14) 0.0228(13) 0.0019(14) -0.0007(14) 0.0009(11)
    C18 0.021(2) 0.0171(15) 0.0179(12) -0.0015(15) -0.0012(14) 0.0001(11)
    C19 0.021(2) 0.0180(15) 0.0226(12) 0.0037(15) 0.0014(14) 0.0015(11)
    C20 0.021(2) 0.0177(14) 0.0194(13) 0.0041(15) 0.0026(14) 0.0007(11)
    C21 0.027(2) 0.0328(18) 0.0223(13) 0.0029(18) 0.0089(16) 0.0072(13)
    C22 0.027(2) 0.0229(16) 0.0234(13) 0.0056(16) 0.0022(16) 0.0052(13)
    C23 0.021(2) 0.0197(15) 0.0167(13) -0.0011(14) -0.0023(13) 0.0012(11)
    C24 0.025(2) 0.0204(15) 0.0200(13) -0.0022(15) 0.0013(15) -0.0019(11)
    C25 0.027(2) 0.0211(16) 0.0245(14) -0.0065(17) 0.0035(16) -0.0057(12)
    C26 0.029(2) 0.0187(15) 0.0287(15) -0.0005(16) 0.0051(17) -0.0049(12)
    C27 0.018(2) 0.0163(14) 0.0218(14) -0.0030(15) 0.0002(14) 0.0024(11)
    C28 0.025(2) 0.0202(14) 0.0185(13) 0.0023(16) -0.0010(14) 0.0022(11)
    C29 0.024(2) 0.0228(16) 0.0166(12) 0.0034(16) -0.0014(14) 0.0027(11)
    C30 0.022(2) 0.0241(15) 0.0259(14) 0.0072(16) 0.0005(16) 0.0003(13)
    C31 0.026(2) 0.0274(18) 0.0281(15) 0.0047(17) -0.0007(17) 0.0021(14)
    C32 0.025(2) 0.0268(17) 0.0237(13) -0.0040(17) -0.0030(15) 0.0047(13)
    C33 0.032(3) 0.0230(17) 0.0227(13) -0.0010(17) -0.0037(16) -0.0021(12)
    C34 0.031(2) 0.0236(16) 0.0198(13) 0.0023(17) -0.0009(15) -0.0029(12)

_geom_special_details                   
;

All esds (except the esd in the dihedral angle between two l.s. planes)
are estimated using the full covariance matrix.  The cell esds are taken
into account individually in the estimation of esds in distances, angles
and torsion angles; correlations between esds in cell parameters are only
used when they are defined by crystal symmetry.  An approximate (isotropic)
treatment of cell esds is used for estimating esds involving l.s. planes.
;

loop_
    _geom_bond_atom_site_label_1
    _geom_bond_atom_site_label_2
    _geom_bond_site_symmetry_2
    _geom_bond_distance
    _geom_bond_publ_flag
    O1 C9 . 1.346(5) ?
    O1 C10 . 1.467(4) ?
    O2 C20 . 1.415(5) ?
    O2 C5 . 1.448(4) ?
    O3 C20 . 1.417(4) ?
    O3 C26 . 1.435(5) ?
    O4 C27 . 1.208(5) ?
    O5 C27 . 1.345(5) ?
    O5 C28 . 1.477(4) ?
    O6 C9 . 1.204(5) ?
    C1 C21 . 1.388(6) ?
    C1 C2 . 1.389(6) ?
    C1 H1 . 0.95 ?
    C2 C3 . 1.395(6) ?
    C2 H9 . 0.95 ?
    C3 C4 . 1.391(5) ?
    C3 H8 . 0.95 ?
    C4 C22 . 1.404(5) ?
    C4 C5 . 1.541(5) ?
    C5 C6 . 1.542(5) ?
    C5 C23 . 1.552(4) ?
    C6 C7 . 1.538(4) ?
    C6 C18 . 1.548(5) ?
    C6 H14 . 1.0 ?
    C7 C8 . 1.565(6) ?
    C7 H12 . 0.99 ?
    C7 H13 . 0.99 ?
    C8 C9 . 1.527(4) ?
    C8 C27 . 1.528(4) ?
    C8 C17 . 1.551(5) ?
    C10 C11 . 1.504(5) ?
    C10 H34 . 0.99 ?
    C10 H35 . 0.99 ?
    C11 C15 . 1.392(6) ?
    C11 C12 . 1.403(5) ?
    C12 C13 . 1.397(6) ?
    C12 H36 . 0.95 ?
    C13 C14 . 1.388(8) ?
    C13 H3 . 0.95 ?
    C14 C16 . 1.402(6) ?
    C14 H2 . 0.95 ?
    C15 C16 . 1.390(6) ?
    C15 H4 . 0.95 ?
    C16 H5 . 0.95 ?
    C17 C18 . 1.522(5) ?
    C17 H26 . 0.99 ?
    C17 H6 . 0.99 ?
    C18 C19 . 1.514(4) ?
    C18 H25 . 1.0 ?
    C19 C20 . 1.520(6) ?
    C19 H7 . 0.99 ?
    C19 H24 . 0.99 ?
    C20 H23 . 1.0 ?
    C21 C22 . 1.390(6) ?
    C21 H11 . 0.95 ?
    C22 H10 . 0.95 ?
    C23 C24 . 1.542(5) ?
    C23 H15 . 0.99 ?
    C23 H16 . 0.99 ?
    C24 C25 . 1.538(5) ?
    C24 H22 . 0.99 ?
    C24 H17 . 0.99 ?
    C25 C26 . 1.518(7) ?
    C25 H19 . 0.99 ?
    C25 H18 . 0.99 ?
    C26 H20 . 0.99 ?
    C26 H21 . 0.99 ?
    C28 C29 . 1.497(6) ?
    C28 H32 . 0.99 ?
    C28 H33 . 0.99 ?
    C29 C30 . 1.398(6) ?
    C29 C34 . 1.400(5) ?
    C30 C31 . 1.386(7) ?
    C30 H27 . 0.95 ?
    C31 C32 . 1.399(5) ?
    C31 H28 . 0.95 ?
    C32 C33 . 1.387(7) ?
    C32 H29 . 0.95 ?
    C33 C34 . 1.391(7) ?
    C33 H30 . 0.95 ?
    C34 H31 . 0.95 ?

loop_
    _geom_angle_atom_site_label_1
    _geom_angle_atom_site_label_2
    _geom_angle_atom_site_label_3
    _geom_angle_site_symmetry_1
    _geom_angle_site_symmetry_3
    _geom_angle
    _geom_angle_publ_flag
    C9 O1 C10 . . 115.1(3) ?
    C20 O2 C5 . . 120.1(3) ?
    C20 O3 C26 . . 113.0(3) ?
    C27 O5 C28 . . 115.8(3) ?
    C21 C1 C2 . . 119.6(4) ?
    C21 C1 H1 . . 120.2 ?
    C2 C1 H1 . . 120.2 ?
    C1 C2 C3 . . 119.7(4) ?
    C1 C2 H9 . . 120.2 ?
    C3 C2 H9 . . 120.2 ?
    C4 C3 C2 . . 121.3(3) ?
    C4 C3 H8 . . 119.3 ?
    C2 C3 H8 . . 119.3 ?
    C3 C4 C22 . . 118.4(3) ?
    C3 C4 C5 . . 121.0(3) ?
    C22 C4 C5 . . 120.6(3) ?
    O2 C5 C4 . . 103.8(3) ?
    O2 C5 C6 . . 107.4(3) ?
    C4 C5 C6 . . 112.1(3) ?
    O2 C5 C23 . . 112.1(3) ?
    C4 C5 C23 . . 108.5(3) ?
    C6 C5 C23 . . 112.6(3) ?
    C7 C6 C5 . . 120.0(3) ?
    C7 C6 C18 . . 102.4(3) ?
    C5 C6 C18 . . 111.4(3) ?
    C7 C6 H14 . . 107.5 ?
    C5 C6 H14 . . 107.5 ?
    C18 C6 H14 . . 107.5 ?
    C6 C7 C8 . . 105.4(3) ?
    C6 C7 H12 . . 110.7 ?
    C8 C7 H12 . . 110.7 ?
    C6 C7 H13 . . 110.7 ?
    C8 C7 H13 . . 110.7 ?
    H12 C7 H13 . . 108.8 ?
    C9 C8 C27 . . 109.1(3) ?
    C9 C8 C17 . . 112.0(3) ?
    C27 C8 C17 . . 110.9(3) ?
    C9 C8 C7 . . 112.0(3) ?
    C27 C8 C7 . . 107.1(3) ?
    C17 C8 C7 . . 105.6(3) ?
    O6 C9 O1 . . 124.5(3) ?
    O6 C9 C8 . . 125.6(4) ?
    O1 C9 C8 . . 110.0(3) ?
    O1 C10 C11 . . 112.2(3) ?
    O1 C10 H34 . . 109.2 ?
    C11 C10 H34 . . 109.2 ?
    O1 C10 H35 . . 109.2 ?
    C11 C10 H35 . . 109.2 ?
    H34 C10 H35 . . 107.9 ?
    C15 C11 C12 . . 119.3(4) ?
    C15 C11 C10 . . 119.8(3) ?
    C12 C11 C10 . . 120.9(4) ?
    C13 C12 C11 . . 119.7(4) ?
    C13 C12 H36 . . 120.2 ?
    C11 C12 H36 . . 120.2 ?
    C14 C13 C12 . . 120.8(4) ?
    C14 C13 H3 . . 119.6 ?
    C12 C13 H3 . . 119.6 ?
    C13 C14 C16 . . 119.6(4) ?
    C13 C14 H2 . . 120.2 ?
    C16 C14 H2 . . 120.2 ?
    C16 C15 C11 . . 121.0(4) ?
    C16 C15 H4 . . 119.5 ?
    C11 C15 H4 . . 119.5 ?
    C15 C16 C14 . . 119.6(5) ?
    C15 C16 H5 . . 120.2 ?
    C14 C16 H5 . . 120.2 ?
    C18 C17 C8 . . 102.5(3) ?
    C18 C17 H26 . . 111.3 ?
    C8 C17 H26 . . 111.3 ?
    C18 C17 H6 . . 111.3 ?
    C8 C17 H6 . . 111.3 ?
    H26 C17 H6 . . 109.2 ?
    C19 C18 C17 . . 118.2(3) ?
    C19 C18 C6 . . 110.4(3) ?
    C17 C18 C6 . . 102.3(3) ?
    C19 C18 H25 . . 108.5 ?
    C17 C18 H25 . . 108.5 ?
    C6 C18 H25 . . 108.5 ?
    C18 C19 C20 . . 107.9(3) ?
    C18 C19 H7 . . 110.1 ?
    C20 C19 H7 . . 110.1 ?
    C18 C19 H24 . . 110.1 ?
    C20 C19 H24 . . 110.1 ?
    H7 C19 H24 . . 108.4 ?
    O2 C20 O3 . . 111.8(3) ?
    O2 C20 C19 . . 113.1(3) ?
    O3 C20 C19 . . 107.6(3) ?
    O2 C20 H23 . . 108.1 ?
    O3 C20 H23 . . 108.1 ?
    C19 C20 H23 . . 108.1 ?
    C1 C21 C22 . . 120.8(4) ?
    C1 C21 H11 . . 119.6 ?
    C22 C21 H11 . . 119.6 ?
    C21 C22 C4 . . 120.1(4) ?
    C21 C22 H10 . . 119.9 ?
    C4 C22 H10 . . 119.9 ?
    C24 C23 C5 . . 114.4(3) ?
    C24 C23 H15 . . 108.7 ?
    C5 C23 H15 . . 108.7 ?
    C24 C23 H16 . . 108.7 ?
    C5 C23 H16 . . 108.7 ?
    H15 C23 H16 . . 107.6 ?
    C25 C24 C23 . . 114.2(4) ?
    C25 C24 H22 . . 108.7 ?
    C23 C24 H22 . . 108.7 ?
    C25 C24 H17 . . 108.7 ?
    C23 C24 H17 . . 108.7 ?
    H22 C24 H17 . . 107.6 ?
    C26 C25 C24 . . 116.5(3) ?
    C26 C25 H19 . . 108.2 ?
    C24 C25 H19 . . 108.2 ?
    C26 C25 H18 . . 108.2 ?
    C24 C25 H18 . . 108.2 ?
    H19 C25 H18 . . 107.3 ?
    O3 C26 C25 . . 112.0(3) ?
    O3 C26 H20 . . 109.2 ?
    C25 C26 H20 . . 109.2 ?
    O3 C26 H21 . . 109.2 ?
    C25 C26 H21 . . 109.2 ?
    H20 C26 H21 . . 107.9 ?
    O4 C27 O5 . . 124.0(3) ?
    O4 C27 C8 . . 125.4(3) ?
    O5 C27 C8 . . 110.3(3) ?
    O5 C28 C29 . . 107.8(3) ?
    O5 C28 H32 . . 110.2 ?
    C29 C28 H32 . . 110.2 ?
    O5 C28 H33 . . 110.2 ?
    C29 C28 H33 . . 110.2 ?
    H32 C28 H33 . . 108.5 ?
    C30 C29 C34 . . 119.0(4) ?
    C30 C29 C28 . . 120.0(3) ?
    C34 C29 C28 . . 120.9(4) ?
    C31 C30 C29 . . 121.1(4) ?
    C31 C30 H27 . . 119.4 ?
    C29 C30 H27 . . 119.4 ?
    C30 C31 C32 . . 119.5(4) ?
    C30 C31 H28 . . 120.2 ?
    C32 C31 H28 . . 120.2 ?
    C33 C32 C31 . . 119.7(4) ?
    C33 C32 H29 . . 120.1 ?
    C31 C32 H29 . . 120.1 ?
    C32 C33 C34 . . 120.8(3) ?
    C32 C33 H30 . . 119.6 ?
    C34 C33 H30 . . 119.6 ?
    C33 C34 C29 . . 119.8(4) ?
    C33 C34 H31 . . 120.1 ?
    C29 C34 H31 . . 120.1 ?

loop_
    _geom_torsion_atom_site_label_1
    _geom_torsion_atom_site_label_2
    _geom_torsion_atom_site_label_3
    _geom_torsion_atom_site_label_4
    _geom_torsion_site_symmetry_1
    _geom_torsion_site_symmetry_2
    _geom_torsion_site_symmetry_3
    _geom_torsion_site_symmetry_4
    _geom_torsion
    _geom_torsion_publ_flag
    C21 C1 C2 C3 . . . . 0.3(7) ?
    C1 C2 C3 C4 . . . . 2.6(7) ?
    C2 C3 C4 C22 . . . . -3.7(6) ?
    C2 C3 C4 C5 . . . . 177.9(4) ?
    C20 O2 C5 C4 . . . . 169.7(3) ?
    C20 O2 C5 C6 . . . . 50.8(4) ?
    C20 O2 C5 C23 . . . . -73.4(4) ?
    C3 C4 C5 O2 . . . . -166.1(3) ?
    C22 C4 C5 O2 . . . . 15.6(5) ?
    C3 C4 C5 C6 . . . . -50.5(5) ?
    C22 C4 C5 C6 . . . . 131.2(4) ?
    C3 C4 C5 C23 . . . . 74.5(4) ?
    C22 C4 C5 C23 . . . . -103.9(4) ?
    O2 C5 C6 C7 . . . . -170.9(3) ?
    C4 C5 C6 C7 . . . . 75.7(4) ?
    C23 C5 C6 C7 . . . . -47.0(4) ?
    O2 C5 C6 C18 . . . . -51.4(3) ?
    C4 C5 C6 C18 . . . . -164.8(3) ?
    C23 C5 C6 C18 . . . . 72.5(4) ?
    C5 C6 C7 C8 . . . . 151.6(3) ?
    C18 C6 C7 C8 . . . . 27.6(3) ?
    C6 C7 C8 C9 . . . . 121.5(3) ?
    C6 C7 C8 C27 . . . . -118.9(3) ?
    C6 C7 C8 C17 . . . . -0.7(3) ?
    C10 O1 C9 O6 . . . . 3.6(5) ?
    C10 O1 C9 C8 . . . . -178.4(3) ?
    C27 C8 C9 O6 . . . . -127.5(4) ?
    C17 C8 C9 O6 . . . . 109.4(4) ?
    C7 C8 C9 O6 . . . . -9.1(5) ?
    C27 C8 C9 O1 . . . . 54.6(4) ?
    C17 C8 C9 O1 . . . . -68.5(3) ?
    C7 C8 C9 O1 . . . . 173.0(3) ?
    C9 O1 C10 C11 . . . . -84.3(4) ?
    O1 C10 C11 C15 . . . . -80.2(4) ?
    O1 C10 C11 C12 . . . . 100.2(4) ?
    C15 C11 C12 C13 . . . . 0.1(6) ?
    C10 C11 C12 C13 . . . . 179.6(3) ?
    C11 C12 C13 C14 . . . . -0.6(6) ?
    C12 C13 C14 C16 . . . . 0.2(6) ?
    C12 C11 C15 C16 . . . . 0.8(5) ?
    C10 C11 C15 C16 . . . . -178.7(3) ?
    C11 C15 C16 C14 . . . . -1.2(6) ?
    C13 C14 C16 C15 . . . . 0.7(6) ?
    C9 C8 C17 C18 . . . . -149.1(3) ?
    C27 C8 C17 C18 . . . . 88.7(3) ?
    C7 C8 C17 C18 . . . . -27.0(3) ?
    C8 C17 C18 C19 . . . . 165.9(3) ?
    C8 C17 C18 C6 . . . . 44.5(3) ?
    C7 C6 C18 C19 . . . . -171.7(3) ?
    C5 C6 C18 C19 . . . . 58.7(4) ?
    C7 C6 C18 C17 . . . . -45.1(3) ?
    C5 C6 C18 C17 . . . . -174.6(3) ?
    C17 C18 C19 C20 . . . . -173.8(3) ?
    C6 C18 C19 C20 . . . . -56.6(4) ?
    C5 O2 C20 O3 . . . . 68.3(4) ?
    C5 O2 C20 C19 . . . . -53.3(4) ?
    C26 O3 C20 O2 . . . . 55.9(4) ?
    C26 O3 C20 C19 . . . . -179.4(3) ?
    C18 C19 C20 O2 . . . . 52.7(3) ?
    C18 C19 C20 O3 . . . . -71.2(3) ?
    C2 C1 C21 C22 . . . . -2.1(7) ?
    C1 C21 C22 C4 . . . . 1.0(7) ?
    C3 C4 C22 C21 . . . . 1.9(6) ?
    C5 C4 C22 C21 . . . . -179.8(4) ?
    O2 C5 C23 C24 . . . . -40.7(5) ?
    C4 C5 C23 C24 . . . . 73.4(4) ?
    C6 C5 C23 C24 . . . . -161.9(3) ?
    C5 C23 C24 C25 . . . . 97.6(4) ?
    C23 C24 C25 C26 . . . . -65.3(4) ?
    C20 O3 C26 C25 . . . . -111.0(3) ?
    C24 C25 C26 O3 . . . . 65.9(4) ?
    C28 O5 C27 O4 . . . . -18.2(6) ?
    C28 O5 C27 C8 . . . . 156.0(3) ?
    C9 C8 C27 O4 . . . . -138.3(4) ?
    C17 C8 C27 O4 . . . . -14.5(6) ?
    C7 C8 C27 O4 . . . . 100.3(5) ?
    C9 C8 C27 O5 . . . . 47.6(4) ?
    C17 C8 C27 O5 . . . . 171.5(3) ?
    C7 C8 C27 O5 . . . . -73.7(4) ?
    C27 O5 C28 C29 . . . . -76.2(4) ?
    O5 C28 C29 C30 . . . . -67.3(4) ?
    O5 C28 C29 C34 . . . . 107.8(3) ?
    C34 C29 C30 C31 . . . . -0.6(5) ?
    C28 C29 C30 C31 . . . . 174.5(3) ?
    C29 C30 C31 C32 . . . . 0.1(6) ?
    C30 C31 C32 C33 . . . . 0.2(6) ?
    C31 C32 C33 C34 . . . . -0.1(6) ?
    C32 C33 C34 C29 . . . . -0.4(6) ?
    C30 C29 C34 C33 . . . . 0.8(5) ?
    C28 C29 C34 C33 . . . . -174.4(3) ?

loop_
    _geom_hbond_atom_site_label_D
    _geom_hbond_atom_site_label_H
    _geom_hbond_atom_site_label_A
    _geom_hbond_site_symmetry_A
    _geom_hbond_distance_DH
    _geom_hbond_distance_HA
    _geom_hbond_distance_DA
    _geom_hbond_angle_DHA
    _geom_hbond_publ_flag
    C26 H20 O5 1_565 0.99 2.57 3.561(4) 175.3 ?
    C28 H32 O4 3_646 0.99 2.45 3.424(4) 169.7 ?

_shelx_res_file                         
;

TITL wll1_0m_a.res in P2(1)2(1)2(1)
    wll1_0m.res
    created by SHELXL-2017/1 at 21:51:06 on 01-Jan-2021
CELL 1.54178 8.4909 10.2366 31.1212 90.000 90.000 90.000
ZERR 4.00 0.0003 0.0003 0.0010 0.000 0.000 0.000
LATT -1
SYMM x+1/2, -y+1/2, -z
SYMM -x, y+1/2, -z+1/2
SYMM -x+1/2, -y, z+1/2
SFAC C H O
UNIT 136 144 24
LIST 4 ! automatically inserted. Change 6 to 4 for CHECKCIF!!
TEMP -173.140
SIZE 0.140 0.140 0.230
ACTA
EQIV $1 x, y+1, z
HTAB C26 O5_$1
EQIV $2 -x+1, y-1/2, -z+3/2
HTAB C28 O4_$2
L.S. 4
FMAP 2
PLAN -5 0 0.00
HTAB
BOND $H
CONF
WGHT    0.079600
FVAR       0.44767
O1    3    0.228828    0.233257    0.640956    11.00000    0.02115    0.01894 =
         0.02309   -0.00336    0.00126   -0.00381
O2    3    0.631861    0.801401    0.588689    11.00000    0.01954    0.01716 =
         0.01870    0.00227    0.00168    0.00161
O3    3    0.516464    0.897697    0.649362    11.00000    0.02668    0.01928 =
         0.02155   -0.00267    0.00314   -0.00014
O4    3    0.375173    0.470905    0.716931    11.00000    0.02789    0.01981 =
         0.02117   -0.00292    0.00195    0.00191
O5    3    0.501097    0.281906    0.702628    11.00000    0.02416    0.01802 =
         0.01910    0.00018   -0.00184    0.00079
O6    3    0.434120    0.215319    0.595265    11.00000    0.02901    0.02470 =
         0.02660   -0.00698    0.00595   -0.00267
C1    1    1.056546    0.577456    0.511860    11.00000    0.01884    0.03291 =
         0.02351   -0.00302    0.00529    0.00252
AFIX  43
H1    2    1.133197    0.554654    0.490926    11.00000   -1.20000
AFIX   0
C2    1    1.003179    0.484731    0.540990    11.00000    0.02181    0.01991 =
         0.03437   -0.00439    0.00213   -0.00024
AFIX  43
H9    2    1.043557    0.398215    0.540194    11.00000   -1.20000
AFIX   0
C3    1    0.890015    0.519239    0.571419    11.00000    0.01879    0.02149 =
         0.02703    0.00168    0.00587   -0.00097
AFIX  43
H8    2    0.857127    0.456481    0.592039    11.00000   -1.20000
AFIX   0
C4    1    0.824332    0.643690    0.572185    11.00000    0.01553    0.02062 =
         0.01675    0.00045   -0.00070   -0.00267
C5    1    0.695313    0.679707    0.604947    11.00000    0.01834    0.01664 =
         0.01753    0.00050   -0.00013    0.00053
C6    1    0.559923    0.579364    0.605409    11.00000    0.01854    0.01729 =
         0.01815   -0.00050    0.00166    0.00115
AFIX  13
H14   2    0.529382    0.562443    0.574879    11.00000   -1.20000
AFIX   0
C7    1    0.582962    0.446033    0.627285    11.00000    0.01876    0.01655 =
         0.02251    0.00150    0.00105   -0.00333
AFIX  23
H12   2    0.655704    0.453732    0.652017    11.00000   -1.20000
H13   2    0.626509    0.381611    0.606748    11.00000   -1.20000
AFIX   0
C8    1    0.415043    0.403675    0.642648    11.00000    0.01785    0.01790 =
         0.01830   -0.00006    0.00226    0.00146
C9    1    0.365202    0.273090    0.623223    11.00000    0.02042    0.01730 =
         0.01872    0.00137   -0.00201   -0.00096
C10   1    0.170613    0.106561    0.625688    11.00000    0.02366    0.01636 =
         0.02435   -0.00030   -0.00211   -0.00273
AFIX  23
H34   2    0.102954    0.067071    0.648103    11.00000   -1.20000
H35   2    0.261136    0.047381    0.620887    11.00000   -1.20000
AFIX   0
C11   1    0.078010    0.118690    0.584675    11.00000    0.02331    0.01679 =
         0.02318   -0.00095   -0.00241   -0.00131
C12   1    0.146976    0.089238    0.544869    11.00000    0.02542    0.02740 =
         0.02673   -0.00469    0.00221   -0.00217
AFIX  43
H36   2    0.253689    0.061677    0.543467    11.00000   -1.20000
AFIX   0
C13   1    0.057978    0.100637    0.507317    11.00000    0.03447    0.03395 =
         0.02412   -0.00693    0.00273   -0.01008
AFIX  43
H3    2    0.105076    0.081522    0.480351    11.00000   -1.20000
AFIX   0
C14   1   -0.098462    0.139565    0.508940    11.00000    0.03839    0.03242 =
         0.02779    0.00120   -0.00811   -0.01295
AFIX  43
H2    2   -0.158224    0.146768    0.483243    11.00000   -1.20000
AFIX   0
C15   1   -0.078607    0.158693    0.586054    11.00000    0.02260    0.01937 =
         0.02758    0.00146    0.00084   -0.00635
AFIX  43
H4    2   -0.125249    0.179817    0.612917    11.00000   -1.20000
AFIX   0
C16   1   -0.167804    0.168203    0.548726    11.00000    0.03197    0.02539 =
         0.03098    0.00365   -0.00405   -0.00193
AFIX  43
H5    2   -0.275160    0.193966    0.550167    11.00000   -1.20000
AFIX   0
C17   1    0.303303    0.516354    0.629255    11.00000    0.01631    0.01801 =
         0.02276    0.00093   -0.00073    0.00192
AFIX  23
H26   2    0.257236    0.500498    0.600501    11.00000   -1.20000
H6    2    0.217263    0.528016    0.650378    11.00000   -1.20000
AFIX   0
C18   1    0.413000    0.633899    0.628783    11.00000    0.02117    0.01707 =
         0.01790    0.00011   -0.00121   -0.00147
AFIX  13
H25   2    0.442798    0.655098    0.659078    11.00000   -1.20000
AFIX   0
C19   1    0.356411    0.757833    0.607166    11.00000    0.02106    0.01795 =
         0.02258    0.00150    0.00136    0.00366
AFIX  23
H7    2    0.266241    0.795060    0.623191    11.00000   -1.20000
H24   2    0.321722    0.738753    0.577451    11.00000   -1.20000
AFIX   0
C20   1    0.492597    0.854181    0.606630    11.00000    0.02073    0.01773 =
         0.01938    0.00070    0.00260    0.00412
AFIX  13
H23   2    0.460541    0.931123    0.588868    11.00000   -1.20000
AFIX   0
C21   1    0.997172    0.703643    0.513531    11.00000    0.02713    0.03279 =
         0.02229    0.00722    0.00890    0.00286
AFIX  43
H11   2    1.036247    0.767884    0.494252    11.00000   -1.20000
AFIX   0
C22   1    0.881215    0.737217    0.543067    11.00000    0.02712    0.02294 =
         0.02337    0.00523    0.00224    0.00557
AFIX  43
H10   2    0.840387    0.823609    0.543550    11.00000   -1.20000
AFIX   0
C23   1    0.773197    0.696591    0.649727    11.00000    0.02103    0.01975 =
         0.01673    0.00122   -0.00229   -0.00110
AFIX  23
H15   2    0.689613    0.696096    0.671905    11.00000   -1.20000
H16   2    0.842501    0.620613    0.655190    11.00000   -1.20000
AFIX   0
C24   1    0.870982    0.822637    0.654721    11.00000    0.02511    0.02040 =
         0.02003   -0.00188    0.00125   -0.00220
AFIX  23
H22   2    0.966894    0.802370    0.671536    11.00000   -1.20000
H17   2    0.905034    0.852107    0.625882    11.00000   -1.20000
AFIX   0
C25   1    0.782712    0.935146    0.676885    11.00000    0.02717    0.02112 =
         0.02448   -0.00567    0.00350   -0.00654
AFIX  23
H19   2    0.746316    0.903975    0.705315    11.00000   -1.20000
H18   2    0.858517    1.006947    0.682024    11.00000   -1.20000
AFIX   0
C26   1    0.641928    0.990913    0.653076    11.00000    0.02863    0.01875 =
         0.02872   -0.00488    0.00512   -0.00049
AFIX  23
H20   2    0.603084    1.069071    0.668526    11.00000   -1.20000
H21   2    0.675244    1.018649    0.623988    11.00000   -1.20000
AFIX   0
C27   1    0.421816    0.390485    0.691524    11.00000    0.01816    0.01633 =
         0.02183    0.00240    0.00019   -0.00298
C28   1    0.572537    0.282724    0.745886    11.00000    0.02505    0.02020 =
         0.01851    0.00220   -0.00097    0.00226
AFIX  23
H32   2    0.600698    0.192718    0.754629    11.00000   -1.20000
H33   2    0.497105    0.318444    0.767107    11.00000   -1.20000
AFIX   0
C29   1    0.716996    0.366296    0.744055    11.00000    0.02391    0.02282 =
         0.01655    0.00274   -0.00135    0.00339
C30   1    0.847172    0.325889    0.719988    11.00000    0.02216    0.02410 =
         0.02591    0.00031    0.00051    0.00723
AFIX  43
H27   2    0.846516    0.241959    0.706963    11.00000   -1.20000
AFIX   0
C31   1    0.977230    0.406244    0.714807    11.00000    0.02607    0.02740 =
         0.02815    0.00213   -0.00070    0.00472
AFIX  43
H28   2    1.064834    0.377633    0.698314    11.00000   -1.20000
AFIX   0
C32   1    0.978535    0.529799    0.734045    11.00000    0.02485    0.02676 =
         0.02369    0.00468   -0.00297   -0.00404
AFIX  43
H29   2    1.066942    0.585698    0.730585    11.00000   -1.20000
AFIX   0
C33   1    0.850158    0.570314    0.758196    11.00000    0.03224    0.02300 =
         0.02269   -0.00214   -0.00372   -0.00104
AFIX  43
H30   2    0.851328    0.654163    0.771275    11.00000   -1.20000
AFIX   0
C34   1    0.719792    0.489663    0.763488    11.00000    0.03068    0.02359 =
         0.01981   -0.00290   -0.00095    0.00231
AFIX  43
H31   2    0.632834    0.518192    0.780248    11.00000   -1.20000

AFIX   0
HKLF 4 1 1 0 0 0 1 0 0 0 1


REM  wll1_0m_a.res in P2(1)2(1)2(1)
REM R1 =  0.0574 for    4239 Fo > 4sig(Fo)  and  0.0857 for all    5263 data
REM    361 parameters refined using      0 restraints

END

WGHT      0.0796      0.0000

REM Instructions for potential hydrogen bonds
HTAB C26 O5_$1
HTAB C28 O4_$2

REM Highest difference peak  0.508,  deepest hole -0.491,  1-sigma level  0.144
Q1    1   0.7404  0.3676  0.7230  11.00000  0.05    0.51
Q2    1   0.5803  0.9506  0.6527  11.00000  0.05    0.51
Q3    1   0.7200  0.9846  0.6626  11.00000  0.05    0.50
Q4    1   0.6041  1.0018  0.6638  11.00000  0.05    0.49
Q5    1   0.3756  0.6934  0.6172  11.00000  0.05    0.48
;
_shelx_res_checksum                     5759

_shelx_hkl_file                         
;
   1   0   0  -14.40   14.40
  -1   0   0    7.00   10.80
  -1   0   0    4.60   10.10
   2   0   0 1748.23  125.49
  -2   0   0 2152.38  137.19
  -3   0   0   18.50   23.40
  -4   0   0  432.46   53.29
   4   0   0  440.66   32.90
  -5   0   0   -3.00   46.00
   6   0   0   35.70    6.10
  -6   0   0   25.20   54.69
   7   0   0   -1.70    2.00
  -7   0   0   -7.70    5.60
  -7   0   0  -12.80    7.30
   8   0   0   58.89    8.80
  -8   0   0   34.00   13.30
  -9   0   0    2.60    7.00
  -9   0   0   -1.00    3.90
   9   0   0    1.10    1.90
 -10   0   0   27.10    8.20
 -10   0   0   16.60    9.40
   0   1   0    0.00    3.50
   0   1   0    0.50    0.40
  -1   1   0  125.89   17.90
   1   1   0   87.79    7.20
  -1   1   0   91.89   18.30
   1  -1   0   95.49    7.30
  -2   1   0   12.40   19.60
   2  -1   0   14.60    2.50
  -2   1   0   46.30   27.30
   2   1   0   17.80    2.50
  -2  -1   0   -3.00   16.90
   3  -1   0   94.09    9.70
   3   1   0  108.39    9.80
  -3  -1   0  130.19   30.30
  -3   1   0  135.69   32.00
  -4   1   0  277.37   49.40
   4  -1   0  293.57   24.10
   4   1   0  333.57   24.10
  -4  -1   0  216.78   47.00
  -5   1   0  324.87   56.79
  -6   1   0  -74.79   52.59
  -6   1   0    3.60    6.80
   7   1   0   91.89   10.80
  -7  -1   0   92.49   20.00
  -7   1   0   80.79   97.79
   7  -1   0   87.69   11.30
  -8   1   0  122.19   30.80
  -8  -1   0   84.69   18.40
   8   1   0   64.39    9.40
   8  -1   0   89.19   10.80
  -9   1   0   10.10    9.60
  -9   1   0   29.10    9.70
   9  -1   0   13.60    3.90
  -9  -1   0    9.30    6.40
  -9  -1   0   24.50   12.30
 -10  -1   0   61.19   15.40
 -10  -1   0   82.49   11.30
   0   2   0   65.49    6.00
  -1   2   0 7006.90  451.15
  -1   2   0 7080.39  458.45
   1  -2   0 6585.04  441.06
   2   2   0   40.50    4.60
  -2   2   0   43.40   23.70
  -3   2   0  176.88   44.10
   3   2   0  144.39   12.80
  -5   2   0  -18.10   45.50
   5   2   0    2.60    6.40
  -6   2   0   56.09   58.29
   6   2   0    5.80    3.10
  -6  -2   0    4.10    6.70
   6  -2   0    4.70    3.00
  -6   2   0   -4.10    5.20
  -7   2   0  106.89  102.19
  -7  -2   0   14.60   13.00
  -7  -2   0   16.00    9.80
   7  -2   0   32.00    7.10
  -7   2   0   44.30   14.50
   8  -2   0   73.69   12.80
  -8   2   0   94.99   20.00
  -9  -2   0    4.00    4.90
  -9   2   0   43.80   18.30
   9  -2   0    5.10    2.80
  -9  -2   0    2.70    7.80
  -9   2   0   -2.40    3.70
 -10   2   0   24.70   12.20
  10  -2   0   14.60    3.60
   1   3   0  328.67   26.50
   1  -3   0  392.56   28.10
  -1   3   0  437.76   43.80
   2   3   0  163.98   14.10
  -2   3   0  163.88   39.40
  -2   3   0  264.37   45.50
  -3   3   0 1003.20   89.99
  -3   3   0  786.32   60.09
   3   3   0  871.01   59.89
  -4   3   0  354.86   29.00
   4   3   0  320.37   27.30
  -4   3   0  438.06   75.09
  -5   3   0    1.70    6.00
  -5   3   0   17.70   54.89
  -5  -3   0   12.20    8.10
   5   3   0    7.60    3.00
   6  -3   0   29.20    6.00
   6   3   0   31.40    6.20
  -6  -3   0   23.00   10.30
  -6  -3   0   19.60   13.90
  -6  -3   0   25.30    3.10
  -7  -3   0  165.38   30.10
  -7  -3   0  147.49   10.40
   7  -3   0  118.49   14.10
  -7  -3   0  204.48   32.00
  -8  -3   0    6.90   11.00
  -8  -3   0    6.00    7.30
   8  -3   0    5.70    3.60
  -8   3   0   21.00   16.50
  -9  -3   0  -11.50   11.70
  -9   3   0   -2.90    6.90
  -9   3   0   -1.30    4.60
  -9  -3   0   -2.50    2.80
  10  -3   0   22.60    4.30
 -10   3   0   11.80    8.20
   0   4   0   21.80   17.90
  -1   4   0  365.36   48.30
   2   4   0  406.26   32.60
  -2   4   0  531.35   65.59
  -2   4   0  474.05   64.49
  -3   4   0  235.68   65.59
   3   4   0  134.29   13.60
  -4   4   0  -69.99   74.09
   4   4   0    8.50    3.80
  -4   4   0    5.90   51.99
  -5  -4   0  341.17   41.70
   5  -4   0  292.97   23.10
   5   4   0  309.17   28.40
  -5  -4   0  322.27   21.70
  -6   4   0    0.80   94.09
  -6  -4   0   52.49    4.70
  -7  -4   0   22.10    2.50
  -7   4   0  136.09  116.49
   7  -4   0   35.20    6.40
   8  -4   0  321.07   27.10
  -8   4   0  408.36   55.79
   9  -4   0   97.89   10.10
   0   5   0   -6.20   25.20
   0  -5   0   -5.30    3.60
   0   5   0   23.30   33.80
  -1   5   0  123.39   45.00
   1   5   0  218.98   33.60
  -2   5   0   84.79   55.49
  -2   5   0   97.99   50.39
  -3   5   0   59.19   56.99
  -3   5   0   43.30   66.29
   3   5   0   35.90    6.90
  -4   5   0  179.68   84.89
  -4  -5   0   92.59    7.30
  -4  -5   0   64.59   23.50
   5  -5   0  815.52   56.89
  -5  -5   0  838.22   55.19
  -5  -5   0  883.51   79.89
  -6   5   0   45.70   13.80
   6  -5   0   33.20    6.00
  -6   5   0  235.98  123.19
  -6  -5   0   72.29   20.90
  -7   5   0   -3.40   10.80
  -7   5   0    0.70    5.40
  -7   5   0    5.00  144.99
  -8   5   0    3.40   10.10
  -8  -5   0   40.80   13.10
   8  -5   0   21.50    4.80
  -8   5   0   18.70    7.70
  -9   5   0   46.80   13.10
   9  -5   0   79.89    8.50
   0   6   0   91.79   46.50
   0   6   0   26.90   39.30
   0  -6   0   15.90    8.60
  -2  -6   0  266.87   20.20
  -2   6   0  318.97   20.00
  -2   6   0  461.05  128.79
   2   6   0  264.37   25.60
  -2   6   0  355.56   88.69
  -2   6   0  327.77   29.90
  -3  -6   0    8.60   10.50
  -3   6   0  119.99   77.89
   3   6   0   23.20   50.89
   4  -6   0   29.90    3.80
  -4  -6   0   35.80    3.60
  -4  -6   0   60.09   18.00
  -4   6   0   42.80   99.69
  -5   6   0   38.80   13.50
  -5  -6   0   56.19    4.90
   5  -6   0   53.79    6.90
  -6  -6   0   90.09    7.50
  -6   6   0  239.48  165.88
  -6  -6   0  124.89   25.00
   6  -6   0  107.49   10.40
  -7  -6   0  160.38   11.40
   7  -6   0  173.18   15.40
   8  -6   0   19.10    4.50
  -8  -6   0   33.70   11.50
   9  -6   0   68.79    7.50
   0  -7   0    1.50    0.70
   0   7   0    2.00    1.60
   0   7   0  -22.00   52.89
   0   7   0    0.50    0.50
  -1   7   0  206.48   69.19
   1   7   0  114.89    8.00
  -1   7   0  117.19   13.40
  -1   7   0  119.69   14.40
   1  -7   0  104.49    8.30
  -1   7   0  115.29    8.10
  -1  -7   0  102.39    8.30
   1   7   0   44.20   52.79
  -2   7   0  213.58   24.20
   2  -7   0  189.98   14.00
  -2   7   0  217.78   13.90
  -2  -7   0  192.58   14.10
  -2   7   0  236.68   92.69
  -2   7   0  171.78   24.50
  -3   7   0  177.98   26.40
  -3  -7   0  214.48   14.50
   3   7   0  176.28   23.40
   3  -7   0  203.78   14.60
  -3   7   0  216.68   25.40
  -4   7   0  110.69  131.59
   4   7   0  184.38   23.80
  -4  -7   0  246.18   16.40
   4  -7   0  240.68   17.10
  -5   7   0  -64.79  172.28
  -5   7   0    9.20    6.80
   6  -7   0   87.39    9.10
  -6  -7   0   84.49    6.60
  -7   7   0   11.10    9.40
   7  -7   0    4.70    2.60
  -7   7   0    1.80   10.90
  -7  -7   0    3.60    5.40
   8  -7   0   16.60    3.60
   0  -8   0   60.89    5.20
   0   8   0   12.00   75.89
   0   8   0   65.29    9.10
   0   8   0   61.49    4.90
   0   8   0   48.50   10.00
   1  -8   0   96.39    7.70
  -1   8   0   96.89   14.10
   1   8   0  100.59   11.00
  -1   8   0  121.19   16.10
  -1  -8   0   99.09    7.80
  -2  -8   0   17.90    2.20
  -2   8   0    9.60    6.80
  -2   8   0   31.20  105.69
  -2   8   0   12.50    6.90
   2   8   0 -118.39   81.99
  -3   8   0   14.20    8.80
  -3   8   0  -51.49  122.09
  -3   8   0    6.90    5.70
   3   8   0  -99.89   99.49
  -3  -8   0   16.90   11.60
   4  -8   0    3.40    1.20
  -4  -8   0    1.90    0.80
  -4  -8   0    2.30    7.50
  -4   8   0    6.80    5.90
  -4   8   0 -109.49  179.88
   5  -8   0    6.20    2.00
  -5  -8   0    8.10    1.40
  -5  -8   0   12.70   11.20
  -5   8   0   11.10    7.10
  -6   8   0    6.60    5.50
   6  -8   0    3.10    2.10
  -6  -8   0    7.00    7.30
  -6  -8   0    3.30    0.80
  -6   8   0    2.40   13.30
  -7  -8   0   53.49   13.30
  -8  -8   0   10.20    6.30
   0   9   0   77.79  131.89
   1   9   0   40.50    7.30
  -1   9   0   40.40   10.00
   1  -9   0   45.70    4.20
   1   9   0   14.80  123.49
  -1  -9   0   41.00    4.00
  -1   9   0  -27.50  152.48
  -1   9   0   43.90   10.50
  -2   9   0   88.39  160.98
  -2  -9   0  105.39    7.90
   2  -9   0  108.29    8.10
   2   9   0  -44.60  141.29
   2   9   0   92.29   11.20
  -2   9   0   86.79   15.50
  -2   9   0   78.79   17.00
  -3   9   0   -0.70    4.40
  -3  -9   0    1.20    0.70
  -3  -9   0   12.10   12.10
  -3   9   0  -62.49  193.38
   3  -9   0    2.00    1.10
   4  -9   0   16.90    2.80
  -4  -9   0   42.20   14.20
  -4   9   0   16.20    7.00
  -4  -9   0   14.10    2.00
  -5  -9   0   45.90    3.90
   5  -9   0   43.60    5.20
   6  -9   0  101.79    9.30
   6   9   0  107.19   10.20
  -6  -9   0   94.79    7.00
   7   9   0    6.70    2.00
   7  -9   0    9.90    2.50
   0  10   0  161.98   23.90
   0  10   0  199.78   21.60
   0 -10   0  188.28   13.40
  -1  10   0  200.38   26.10
   1  10   0  219.18   22.90
   1  10   0  220.68   22.80
   1 -10   0  211.28   15.00
  -1 -10   0  207.88   14.80
  -1  10   0  190.38   23.50
  -2  10   0   39.60   11.20
   2  10   0   64.09   10.20
   2  10   0   58.19    9.30
  -2  10   0   53.29   12.90
   2 -10   0   64.09    5.60
  -2 -10   0   61.99    5.20
  -3 -10   0   34.00    3.30
   3  10   0   34.60    6.30
   3 -10   0   36.10    4.00
   4 -10   0   25.40    3.40
   4  10   0   23.70    4.80
  -4 -10   0   22.70    2.40
   5  10   0    6.00    2.40
   5 -10   0    3.40    1.50
  -5 -10   0    7.60    1.10
   6  10   0    2.60    2.10
   6  10   0    4.30    2.70
   6 -10   0    4.30    1.70
   0 -11   0    0.00    0.40
   0  11   0    0.30    2.40
   1  11   0    6.90    4.00
  -1  11   0    4.50    4.90
  -1  11   0    5.70    6.00
   1  11   0    3.60    3.70
   2  11   0    7.80    4.20
  -2 -11   0   34.60   15.40
   2 -11   0    6.30    1.50
  -2  11   0    3.60    4.50
   2  11   0    8.60    4.00
  -2 -11   0    9.70    1.40
  -3 -11   0   10.20    1.70
   3  11   0    8.20    4.70
   3  11   0   16.30    5.00
  -3  11   0    7.10    4.80
   3 -11   0   12.60    2.20
   4 -11   0    2.90    2.40
   4  11   0    2.40    1.80
  -4 -11   0   11.40    8.50
   4  11   0    2.80    2.50
  -4 -11   0    3.10    0.70
  -5 -11   0    7.90    1.40
   5  11   0    3.60    3.10
   5  11   0    4.60    2.60
   5 -11   0    8.00    1.70
   0  12   0    3.70    7.50
   0  12   0   -0.50    3.30
   1  12   0    2.00    4.60
   1  12   0    0.40    2.60
   1 -12   0    0.90    0.70
  -1 -12   0    1.20    0.50
  -1  12   0   -0.20    3.40
   2  12   0   33.70    8.00
  -2 -12   0   38.20    3.80
   2  12   0   21.70    5.60
   2 -12   0   31.60    3.20
   3 -12   0    2.50    0.90
   3  12   0    0.60    2.50
   3  12   0    0.00    2.30
  -1   0  -1 2155.98  145.69
   1   0  -1 2139.59  145.99
   1   0  -1 2379.26  151.38
   1   0   1 2212.18  145.99
  -1   0   1 2495.25  151.18
   2   0  -1  779.72   58.49
   2   0   1  828.82   58.39
  -2   0   1 1012.80   69.69
  -2   0  -1  965.30   70.79
  -3   0   1  253.57   34.20
   3   0   1  187.58   15.10
  -3   0  -1  172.78   31.70
   3   0  -1  178.68   15.20
   4   0  -1   18.10    5.30
  -4   0  -1   43.60   30.90
   4   0   1   28.90    5.70
  -4   0   1   13.20   27.10
  -5   0   1   95.79   46.10
  -5   0  -1  -18.90   42.40
  -6   0  -1   53.39   15.50
  -6   0   1   79.19   15.90
  -6   0  -1   50.79   58.69
  -6   0   1   -0.20   59.09
  -7   0  -1   15.50   11.20
   7   0   1   40.30    7.00
  -7   0  -1   66.19   21.50
  -7   0   1   18.00   11.10
   7   0  -1   34.40    6.90
   8   0   1   52.49    8.30
  -8   0   1  103.39   27.10
   8   0  -1   45.70    7.90
  -8   0  -1   69.89   22.60
   9   0  -1   17.70    4.50
  -9   0   1   16.90   12.80
   9   0   1   20.20    5.30
  -9   0  -1   21.90   12.90
  -9   0   1    5.90    6.70
 -10   0   1    2.60    3.40
 -10   0   1    1.50    6.10
 -10   0  -1   -8.30    7.00
   0   1   1   24.10    2.60
   0   1  -1   26.00    3.50
   0   1  -1   23.60    2.20
   1   1  -1 1126.39   74.69
  -1   1   1 1177.98   81.59
  -1   1  -1 1182.58   74.89
  -1   1  -1 1149.29   89.29
  -1   1  -1 1206.18   83.49
   1  -1  -1 1144.19   74.79
   1   1   1 1086.79   74.59
  -2  -1  -1 1757.12  114.59
  -2   1   1 1626.04  115.99
  -2   1   1 1816.62  133.99
   2   1  -1 1504.85  102.49
  -2   1  -1 1731.03  131.79
  -2   1  -1 1478.85  101.99
   2   1   1 1382.86  102.19
  -2   1  -1 1668.93  117.89
   2  -1  -1 1380.16  102.39
   3   1  -1  610.64   43.10
  -3  -1  -1  666.93   60.49
  -3   1   1  595.94   62.79
   3   1   1  604.34   43.00
  -3   1  -1  636.14   43.80
  -4  -1  -1   58.19   34.40
   4   1  -1   42.50    6.40
  -4   1   1   29.60   32.40
  -4   1   1  138.89   57.99
   4   1   1   46.50    6.80
  -4   1  -1   39.10    7.10
  -4   1  -1   40.80   31.80
   5   1  -1  238.38   22.90
  -5   1   1  214.28   52.49
   6  -1   1  331.97   30.80
   6   1  -1  423.56   31.80
   6   1   1  424.66   31.60
  -6  -1   1  448.36   47.20
  -6  -1   1  451.75   28.90
  -7  -1  -1  335.47   39.00
   7   1  -1  301.67   24.50
  -7   1   1  153.78  105.19
   7  -1  -1  231.38   23.60
  -7  -1   1  311.67   39.60
   7   1   1  329.97   25.00
   8   1  -1  229.78   18.60
   8  -1   1  167.28   17.40
  -8   1   1  273.27   44.50
  -8  -1   1  169.48   27.50
   8  -1  -1  160.68   17.50
   8   1   1  224.48   18.50
  -8   1  -1  237.58   42.00
  -9   1   1   30.20   14.80
   9  -1   1   32.90    6.60
  -9   1   1   31.80   10.10
  -9   1  -1   44.50   16.50
  -9  -1   1   56.19   14.00
  -9   1  -1   28.80   10.20
  -9  -1   1   77.49   21.60
   9  -1  -1   41.50    6.80
 -10  -1  -1   13.30    9.60
 -10   1   1   19.60   10.70
 -10  -1  -1   24.90    8.40
 -10  -1   1    8.60    8.80
 -10   1  -1   20.20   11.40
 -10  -1   1   16.10    6.20
   0   2   1  553.44   41.20
   0   2  -1  634.84   41.00
   0   2  -1  659.53   45.50
  -1   2   1  341.27   39.70
  -1   2   1  331.87   34.50
   1   2  -1  332.37   22.40
   1   2   1  295.17   22.40
  -2   2   1 1516.25  113.29
  -2   2   1 1602.74  127.89
   2   2  -1 1449.85   95.99
   2  -2  -1 1452.95   96.29
  -2   2  -1 1249.38   95.69
  -2   2  -1 1693.53  129.79
   2   2   1 1406.16   95.99
  -2   2  -1 1509.45  113.39
   3   2  -1  825.72   56.09
  -3   2   1  803.42   78.99
   3   2   1  801.12   54.19
   3  -2  -1  748.63   54.39
  -3   2  -1  789.42   79.39
  -3   2  -1  769.72   53.79
  -4   2   1  220.78   56.29
   4   2  -1  343.97   25.00
  -4   2  -1  215.58   53.49
   4  -2  -1  292.27   25.80
  -4   2  -1  295.57   24.40
   4   2   1  347.47   25.40
  -5  -2  -1   20.20    9.20
   5   2  -1   15.70    6.80
  -5   2  -1   86.19   48.50
  -5  -2   1   24.90   11.10
   6  -2   1   35.50    6.40
  -6  -2  -1   26.20   17.50
   6   2  -1   30.60    6.50
  -6   2   1  102.69   56.39
  -6  -2  -1   11.70   10.50
   6  -2  -1   33.40    6.80
  -6  -2   1   28.90    3.70
  -6  -2   1   27.80   12.90
  -6   2  -1   -9.20   48.20
  -6  -2   1   46.70   19.80
   6   2   1   28.80    5.90
  -7  -2  -1   89.09   20.40
  -7   2   1   77.89  116.89
  -7  -2  -1  131.89   28.70
   7   2  -1   87.39    9.70
   7  -2   1   72.59    9.70
  -7  -2   1   83.09    6.50
   7   2   1   66.79    9.60
   7  -2  -1   56.09    9.70
  -8  -2  -1  206.98   30.20
   8   2  -1  199.28   18.10
  -8   2   1  262.87   44.00
  -8  -2  -1  178.18   47.50
   8  -2  -1  160.88   21.50
   8   2   1  186.28   18.10
  -8   2  -1  283.47   47.90
  -9   2   1   22.70    8.90
  -9  -2  -1    6.10   10.30
  -9   2   1   69.59   23.30
   9  -2   1   24.30    5.70
  -9   2  -1   38.50   19.50
   9  -2  -1   25.10    5.50
 -10  -2  -1   73.29   13.10
 -10   2  -1   47.80   15.40
   0   3  -1  345.07   26.20
   0   3  -1  410.86   33.90
   1   3  -1  440.66   34.20
   1   3   1  446.46   34.50
   1  -3  -1  552.04   36.30
  -1   3  -1  603.04   52.09
   2  -3  -1  108.09   10.90
  -2   3  -1  170.68   36.10
   3   3  -1  404.66   30.90
  -3   3  -1  479.45   32.00
   3  -3  -1  379.96   31.40
   3   3   1  411.76   31.10
   4   3  -1  520.95   39.90
  -4   3   1  551.64   79.59
  -4   3   1  684.73   97.69
   4   3   1  540.65   40.30
  -4   3  -1  632.14   83.69
  -4   3  -1  481.05   40.20
   5   3  -1  140.49   14.70
  -5   3   1   48.00   57.29
  -5  -3  -1  165.98   12.40
  -5  -3  -1  220.28   28.30
   5   3  -1  143.49   16.60
  -5  -3   1  181.38   27.50
   5   3   1  192.78   15.30
  -5  -3   1  158.88   12.60
  -6  -3  -1   20.90   11.00
  -6   3   1    6.00    8.30
  -6   3   1  162.98  102.29
  -6   3  -1   43.40   75.69
  -6  -3   1   -3.90   10.70
  -6  -3   1    5.80    9.20
  -7  -3  -1   44.10   18.70
  -7   3   1    6.90    6.80
  -7   3  -1 -110.09  101.49
  -7  -3   1    3.80   13.90
  -7   3  -1    4.50    6.30
  -8  -3  -1   20.10   15.70
  -8  -3  -1   36.40   12.50
  -8   3   1   16.90   15.10
   8  -3   1   18.20    5.00
  -8  -3   1   47.70   18.50
  -8   3  -1   28.60   16.30
  -8  -3   1   26.50   12.50
   8  -3  -1   20.50    5.90
  -9  -3  -1    4.70    4.60
   9  -3   1    1.20    2.10
  -9   3   1   -0.20    4.70
  -9   3   1    8.00    8.60
  -9  -3  -1    5.90   16.50
  -9   3  -1    4.40    9.80
  -9  -3   1    3.10    5.10
  -9   3  -1    0.70    4.40
   9  -3  -1   -0.70    2.10
  10  -3   1    4.70    2.20
 -10   3   1    8.20    6.80
 -10  -3   1   14.10    6.60
  10  -3  -1    9.90    2.70
   0   4   1  120.09   26.90
   1   4  -1  706.63   59.89
  -1   4   1  765.92   71.89
   1  -4   1  543.15   45.80
   1   4  -1  577.84   44.60
  -1   4   1  764.42   69.49
  -1   4  -1  729.13   68.39
   1   4   1  736.73   65.59
   1  -4  -1  594.34   46.30
   1   4   1  555.54   44.80
  -1   4  -1  710.73   64.59
   2   4  -1  232.08   19.30
  -2   4   1  354.46   56.19
   2   4   1  215.58   19.20
   2  -4  -1  241.48   20.40
  -3   4   1  687.53   82.39
   3   4  -1  588.34   44.70
  -3   4   1  825.12   98.19
   3   4   1  547.65   44.60
  -3   4  -1  685.43   89.19
  -3   4  -1  616.44   79.49
  -4   4   1  166.28   67.19
   4   4  -1  123.99   13.10
  -4   4   1  -10.70   59.89
   4   4   1   98.09   12.70
  -4   4  -1   65.49  107.09
  -5   4   1   52.49   76.39
  -5   4  -1    0.10   75.39
  -5  -4   1   78.69    6.80
  -6  -4  -1  185.38   13.20
   6  -4   1  171.88   16.00
  -6  -4  -1  183.68   31.70
  -6  -4   1  244.58   34.60
   6  -4  -1  170.48   16.00
  -6  -4   1  194.68   13.90
  -7  -4  -1  133.69   28.50
  -7  -4  -1  128.19    9.20
   7  -4   1  124.19   13.20
  -7   4   1    9.40  116.79
   7  -4  -1  132.99   13.50
  -7   4  -1  127.29  113.89
  -7  -4   1  128.19    9.40
  -8   4   1   22.80   16.80
   8  -4  -1   48.70    7.80
  -8   4  -1   68.89   23.80
   9  -4   1   61.99    8.20
  -9   4  -1   36.80   20.40
   9  -4  -1   81.59    8.80
   0   5  -1  -10.90   38.50
   0  -5  -1   -4.20    4.20
   0   5  -1  -33.10   23.20
   0   5   1   13.30   24.00
   1   5  -1  837.52   73.79
  -1   5   1 1040.80   96.69
   1  -5   1  832.02   62.29
   1   5  -1  783.32   59.79
  -1   5   1 1026.20   92.69
   1   5   1  883.81   78.09
   1  -5  -1  832.72   61.99
  -1   5  -1  854.81   80.29
   1   5   1  757.72   59.89
  -1   5  -1  978.60   91.89
  -2   5   1  -14.80   40.60
   2   5  -1   42.50    7.00
  -2   5   1   31.40   45.50
   2   5   1   42.80    7.00
  -2   5  -1  137.49   51.99
  -2   5  -1   98.19   55.69
  -3   5   1   -1.60   71.49
  -3   5   1  -39.90   57.69
   3   5  -1   17.00    5.50
  -3   5  -1   59.19  102.49
  -3   5  -1   84.09   54.69
  -4   5   1  202.48   98.29
   4   5  -1  290.57   25.90
  -4  -5  -1  292.37   19.50
  -4  -5  -1  299.97   48.10
  -4   5   1  151.18   84.59
  -4   5  -1  307.87   98.29
  -4  -5   1  292.47   19.70
   4  -5  -1  263.77   20.00
  -4  -5   1  269.67   38.10
   4   5   1  271.37   26.20
   5  -5   1  215.88   16.10
  -5  -5  -1  194.98   14.20
  -5  -5  -1  223.78   31.50
   5   5  -1  189.38   21.80
  -5   5   1   97.69   99.19
   5  -5  -1  189.08   15.80
   6  -5   1   57.59    8.40
  -6  -5  -1   87.89    6.30
  -6   5   1   89.29  115.09
   6  -5  -1   82.79    8.90
  -6   5  -1  -46.50  102.09
  -6  -5   1   67.49    6.10
  -6  -5   1   78.69   20.20
  -7  -5  -1   31.20   11.90
  -7   5   1   23.20  212.58
  -7  -5  -1   19.30    2.30
  -7   5   1    7.30    8.70
  -7  -5   1   48.70   15.60
   7  -5  -1   23.50    6.00
  -7   5  -1   10.50    8.30
  -7   5  -1 -178.48  139.39
  -7   5  -1   17.80   17.50
  -8   5   1    1.10   10.20
  -8   5   1   11.80    6.40
   8  -5   1    8.30    3.10
  -8  -5   1   22.80   10.10
   8  -5  -1   12.60    3.30
  -8   5  -1    7.30    5.90
  -8   5  -1    7.60   10.20
   9  -5   1   55.99    7.20
  -9   5  -1   28.40   12.70
   0   6   1  -38.30   46.50
   0   6  -1  -14.30   40.60
   0   6   1   14.50   37.60
  -1   6   1   42.50   49.40
  -1   6   1   72.59   50.79
  -1   6  -1  162.28   54.89
   1   6   1   96.49   38.60
   2   6  -1  216.18   22.10
  -2  -6  -1  239.58   17.40
  -2   6   1  276.57   27.10
  -2   6   1  262.47   78.39
  -2   6   1  150.88   74.89
  -2   6   1  262.87   17.10
   2   6   1  214.18   22.40
   2   6   1  234.88   52.29
  -2   6  -1  286.27   26.60
  -2   6  -1  409.56   96.39
  -2  -6   1  259.87   17.60
  -2   6  -1  264.57   17.10
  -3   6   1  223.48   86.19
  -3   6   1  102.99   19.60
  -3   6   1  130.39   82.79
   3   6  -1  111.89   14.40
   3  -6   1  127.89    9.60
  -3  -6  -1  130.39    9.60
   3  -6  -1  125.99    9.70
  -3   6  -1  116.99   19.30
   3   6   1  119.99   15.60
  -3   6  -1  147.09    9.30
  -3  -6   1  136.99    9.80
   3   6   1   40.40   54.49
  -3   6  -1   80.99   79.49
  -4   6   1  151.98   99.29
   4   6  -1  315.87   30.40
   4  -6   1  320.87   22.90
  -4  -6  -1  319.97   22.20
   4   6   1  298.07   30.80
  -4  -6   1  351.46   22.50
   4  -6  -1  330.47   23.00
  -4   6  -1  347.37   48.80
  -4   6  -1  272.17  118.09
  -5   6   1   24.90  121.39
   5  -6   1  121.59   11.90
  -5  -6  -1  112.49    8.80
  -5   6  -1  -42.40  121.09
  -5  -6   1  166.78   30.10
  -5  -6   1  115.89    9.10
   5  -6  -1  112.89   10.40
  -6   6   1  -65.79  151.08
   6  -6   1   67.09    7.70
  -6  -6  -1   83.59   21.40
  -6  -6  -1   58.89    5.20
  -6  -6   1   97.29   21.80
  -6   6  -1   42.90  162.88
  -6  -6   1   63.29    5.40
   6  -6  -1   59.59    7.60
  -7  -6  -1    6.60    5.70
   7  -6   1   17.20    4.10
  -7   6   1   -8.50    9.50
  -7  -6   1   24.10   11.20
  -7  -6   1   13.70    1.70
  -7   6  -1   25.90    9.20
  -7   6  -1   27.10   13.90
  -8   6   1    4.20   11.20
   8  -6   1    6.90    2.80
  -8  -6  -1    9.20    7.80
  -8   6   1    1.90    5.10
  -8  -6   1   19.40    9.50
  -8   6  -1    0.00    8.70
   8  -6  -1   11.30    3.20
  -9   6  -1   32.30   10.40
   9  -6  -1   27.30    4.60
   0   7  -1  222.08   18.00
   0   7   1  210.28   69.29
   0   7  -1  205.68   14.30
   0   7   1  211.48   14.40
   0  -7  -1  191.68   14.60
   0   7   1  224.78   18.70
   0   7  -1  227.78   69.49
  -1   7   1   14.10    2.00
   1   7  -1    4.90   52.29
  -1   7   1   14.90    4.70
   1   7  -1   21.40    2.10
  -1   7   1   16.30   61.59
  -1   7   1   12.30    5.80
  -1  -7  -1   20.20    2.40
  -1  -7   1   23.70    2.50
  -1   7  -1   19.80    2.10
  -1   7  -1   23.90   60.99
   1   7   1   22.70    2.20
  -1   7  -1   24.00    5.00
   1  -7  -1   18.00    2.20
  -1   7  -1   27.10    6.70
   1   7   1  -73.59   50.59
  -2   7   1   63.39   12.50
  -2  -7  -1   60.29    5.20
   2  -7   1   58.39    5.00
  -2   7   1   22.30   82.59
  -2   7   1   63.09   12.60
   2   7  -1   38.60   71.79
  -2   7  -1   43.10   89.09
  -2   7  -1   59.39    4.90
   2  -7  -1   58.69    5.10
  -2   7  -1   56.09   11.60
  -2   7  -1   66.29   12.10
  -2  -7   1   64.99    5.40
  -3  -7  -1    4.20    1.10
   3  -7   1    4.50    1.20
  -3   7   1   18.00    7.60
  -3   7   1    2.90    5.30
  -3  -7  -1    8.60   10.40
   3   7  -1    6.00    4.00
  -3   7  -1   13.40    7.10
  -3  -7   1   14.80   11.30
   3   7   1    3.60    5.30
   3  -7  -1    5.00    1.50
  -3   7  -1    4.00    6.30
  -4  -7  -1   92.59    7.60
   4  -7   1   98.69    8.40
   4   7  -1   91.59   14.80
  -4   7  -1   86.69   18.30
   4  -7  -1   91.49    8.30
  -4   7  -1    5.00  133.49
   4   7   1   79.79   15.20
  -4  -7   1  114.09    8.00
  -5   7   1   49.60  186.38
   5  -7   1   90.39    8.90
  -5  -7  -1   92.49    7.40
  -5  -7   1   99.09    7.60
   5  -7  -1   99.39    9.20
  -5   7  -1   81.29  180.68
  -6   7   1   -0.20   12.60
   6  -7   1   16.30    4.10
  -6  -7  -1   18.00    2.10
  -6   7  -1    8.70   12.20
  -6  -7   1   30.70   15.80
   6  -7  -1   14.50    3.90
  -6   7  -1   11.80    7.80
  -6  -7   1   19.50    2.20
   7  -7   1   30.80    5.60
  -7  -7  -1   34.70    2.80
   7  -7  -1   37.10    6.00
  -7  -7   1   35.10    3.20
   8  -7   1    5.00    3.40
  -8   7   1   -5.40    5.90
  -8  -7  -1    8.20    5.30
   8  -7  -1    4.10    2.30
  -8  -7   1    7.40    5.90
  -8   7  -1    4.80    8.70
   0   8   1   42.20    7.20
   0  -8   1   34.70    3.50
   0   8   1  -24.80   72.19
   0  -8  -1   36.70    3.50
   0   8  -1   36.30    3.30
   0   8  -1   35.80   80.59
   0   8  -1   32.00    7.80
   0   8  -1   38.40    6.50
  -1   8   1  120.19   16.00
  -1  -8  -1  119.89    9.00
   1   8  -1   29.60   78.89
   1  -8   1  112.19    8.90
  -1   8   1  134.49   16.70
   1   8  -1  123.19   12.40
  -1   8   1  196.18   96.29
   1   8  -1  116.79    8.60
  -1   8  -1  114.59    8.70
   1   8   1   87.59   78.19
  -1   8  -1   72.09  105.49
  -1   8  -1  135.59   17.10
  -1   8  -1  119.79   15.20
   1  -8  -1  114.89    8.90
   1   8   1  129.89   13.00
  -1  -8   1  118.09    9.10
  -2   8   1  322.07   32.90
  -2   8   1  341.07   36.20
  -2  -8  -1  339.27   23.00
  -2   8   1  464.85  143.59
  -2   8  -1  325.77   35.10
   2  -8  -1  326.87   23.00
  -2   8  -1  305.77  126.59
  -2  -8   1  334.47   23.00
  -2   8  -1  360.86   34.60
   3   8  -1   18.90  121.19
  -3   8   1   64.29   16.20
   3  -8   1   84.39    7.20
  -3   8   1   90.89   17.80
  -3  -8  -1   93.09    7.10
  -3   8  -1  -77.99  119.69
   3  -8  -1   87.19    7.30
   3   8   1  -93.89  111.99
  -3  -8   1   93.99    7.20
  -3   8  -1   61.09   15.30
  -4  -8  -1   41.40    4.00
  -4   8   1  109.29  175.78
   4  -8   1   41.80    4.70
  -4  -8   1   43.20    4.10
   4  -8  -1   42.80    4.80
   4   8   1   25.70  172.38
  -4   8  -1  157.28  194.08
   5  -8   1   19.50    3.40
  -5   8   1    9.70    7.30
  -5  -8  -1   44.50   15.50
  -5  -8  -1   18.30    2.20
   5  -8  -1   16.30    3.30
  -5  -8   1   19.60    2.30
  -6   8   1   -4.40   11.70
   6  -8   1   24.50    4.30
  -6  -8  -1   20.70    2.10
  -6   8  -1    9.30    6.20
  -6  -8   1   19.90    2.20
   6  -8  -1   27.40    4.30
   7  -8   1   22.90    4.70
  -7   8   1    3.50   16.00
  -7  -8   1   21.50    2.10
   7  -8  -1   31.30    4.50
   8   8  -1    4.60    1.90
   8  -8  -1    8.70    3.80
   0   9  -1  -50.99  122.89
   0   9   1    9.20    5.50
   0   9   1  181.88  129.59
  -1  -9  -1  105.79    8.30
  -1   9   1  -68.09  142.89
   1   9  -1  118.89   15.20
  -1   9   1   90.19   15.80
   1   9  -1  112.09   12.80
   1  -9   1  112.09    8.40
   1   9  -1   -1.50  131.39
  -1   9   1   90.09   14.90
  -1   9  -1   98.19   15.90
   1  -9  -1  105.09    8.40
  -1   9  -1   46.70  154.48
   1   9   1  121.19   13.80
   1   9   1  108.39  122.89
  -1  -9   1  115.39    8.50
  -1   9  -1   96.59   15.70
   2   9  -1   59.39  157.88
  -2   9   1   81.69   17.50
   2  -9   1  107.29    8.20
  -2   9   1 -118.19  152.58
   2   9  -1  110.69   11.90
  -2   9   1   72.89   15.80
  -2  -9  -1   99.49    8.00
   2   9   1  104.69   12.00
   2  -9  -1  104.29    8.20
  -2  -9   1  113.79    8.20
  -2   9  -1  113.59  161.08
  -2   9  -1   88.39   16.40
  -2   9  -1   92.29   16.80
  -3   9   1  -61.59  189.88
  -3   9   1    8.20    6.60
   3  -9   1    9.50    1.90
  -3  -9  -1   11.80    1.70
   3   9   1  187.08  299.27
  -3   9  -1    0.00    8.00
   3   9   1    7.50    2.80
  -3   9  -1    2.00    5.70
  -3  -9   1    6.90    1.40
  -3   9  -1  138.69  205.38
   4  -9   1   43.60    4.60
  -4  -9  -1   40.10    3.80
  -4  -9   1   42.20    3.90
   4  -9  -1   44.40    4.80
  -5  -9  -1   23.10   10.90
   5  -9   1    7.70    2.20
  -5  -9  -1    7.00    1.30
  -5   9   1    4.20    5.00
   5  -9  -1    9.90    2.50
  -5  -9   1   10.00    1.40
  -5  -9   1   28.40   13.60
  -5   9  -1    8.80    5.60
  -6  -9  -1   11.20    1.30
   6   9   1   10.90    2.80
   6  -9  -1   11.10    3.00
  -6  -9   1   13.70    1.40
   7  -9   1    3.40    2.30
   7   9  -1    8.30    2.30
   7   9   1    7.90    2.60
   7  -9  -1   12.00    2.50
   0  10  -1   20.80    7.90
   0  10   1   13.60    6.20
   0  10  -1   21.70    7.30
   0 -10  -1   18.90    2.40
   0  10   1   15.20    5.80
   1 -10   1   38.90    3.70
   1  10  -1   38.40    9.20
  -1 -10  -1   34.20    3.50
  -1  10   1   28.10    8.10
   1  10  -1   28.50    7.10
  -1  10   1   28.50   10.10
  -1  10  -1   36.90   10.40
  -1  10  -1   28.40    9.20
   1  10   1   31.40    7.90
   1 -10  -1   33.60    3.60
   1  10   1   29.40    8.20
  -1 -10   1   39.60    3.60
  -2  10   1  104.69   19.80
  -2 -10  -1  140.59   10.10
   2  10  -1  144.59   15.30
  -2  10   1  121.89   18.60
   2  10  -1  156.28   16.80
   2 -10   1  140.49   10.40
  -2  10  -1   98.39   17.70
  -2  10  -1  116.39   19.60
  -2 -10   1  142.09   10.10
   2  10   1  129.99   15.90
   2  10   1  147.19   16.20
   2 -10  -1  139.29   10.50
   3  10  -1   17.90    4.30
  -3 -10  -1   12.90    1.80
   3 -10   1   17.00    2.50
  -3  10  -1    7.40    6.30
   3 -10  -1   15.70    2.60
   3  10   1   15.50    4.60
  -3 -10   1   16.60    2.00
   4 -10   1    6.90    2.00
   4  10  -1    4.80    2.50
  -4  10   1    2.00    4.70
  -4 -10  -1    5.60    1.10
   4  10   1    5.60    2.60
   4 -10  -1    6.40    1.90
  -4  10  -1   -0.10    4.40
  -4 -10   1    7.20    1.20
   0  11  -1    2.30    2.90
   0 -11   1    3.30    0.90
   0  11   1   16.10    6.70
   0  11   1    2.90    3.00
   0  11  -1    0.90    3.80
   0 -11  -1    3.40    1.00
   1  11  -1    7.20    3.80
   1  11  -1    7.30    4.10
  -1  11   1    4.60    4.00
  -1  11   1   -0.80    6.30
  -1  11  -1    3.40    4.00
  -1  11  -1    6.20    5.80
   1  11   1    6.50    4.40
   1  11   1    3.50    3.30
   2  11  -1   26.70    7.00
   2  11  -1   28.10    6.70
  -2 -11  -1   34.60    3.20
   2 -11   1   37.70    3.70
   2  11   1   32.30    7.20
   2  11   1   33.50    8.10
  -2 -11   1   35.10    3.30
   2 -11  -1   37.60    3.80
   3  11  -1  125.59   14.30
   3 -11   1  137.49    9.80
  -3 -11  -1  118.99    9.10
   3 -11  -1  125.49    9.80
   3  11   1  123.49   14.20
   3  11   1  107.59   16.50
  -3 -11   1  123.99   10.20
   4  11  -1    3.30    3.10
  -4 -11  -1   10.20    1.20
   4 -11   1    7.00    1.80
   4  11  -1    4.80    2.70
   4  11   1    7.30    2.90
   4 -11  -1    9.00    3.00
  -4 -11   1    9.20    1.20
   5  11  -1    9.70    3.20
   5  11  -1    3.10    3.20
   5 -11   1    6.10    1.80
   5  11   1    8.40    3.20
   5 -11  -1   12.70    2.50
  -5 -11   1    8.70    1.00
   0  12   1    2.30    3.00
   0  12  -1   -0.20    3.10
   0  12  -1    4.80    5.90
   1 -12   1   52.29    4.30
  -1 -12  -1   48.70    4.10
   1  12  -1   36.10    8.60
   1  12   1   35.30    8.20
  -1 -12   1   50.79    4.10
   1  12   1   33.90    8.30
   1 -12  -1   52.79    4.40
   2  12  -1    4.10    3.60
  -2 -12  -1    8.80    2.00
   2 -12   1   11.00    1.70
   2  12   1    3.40    3.40
  -2 -12   1   12.60    2.10
   2  12   1    2.60    3.20
   2 -12  -1    8.90    1.70
   3 -12   1   10.60    2.00
  -3 -12  -1   16.60    1.60
   3  12  -1    9.90    3.90
   3  12  -1   12.50    4.70
  -3 -12   1   13.70    1.60
   3  12   1   12.40    4.50
   3 -12  -1   17.60    2.20
   3  12   1   10.50    4.20
   0   0  -2  497.85   35.00
   0   0   2  551.54   39.00
   0   0   2  487.05   35.20
   1   0  -2  124.89    9.40
  -1   0  -2  129.79    9.00
  -1   0   2  119.79   15.30
   1   0  -2  142.29   17.40
  -2   0  -2  615.64   52.49
   2   0  -2  525.25   40.30
  -2   0   2  683.73   51.79
  -3   0   2  -21.10   20.00
  -3   0   2   -6.40   24.80
   3   0  -2    2.80    2.20
  -3   0  -2  -22.60   19.80
   4   0  -2  315.67   25.60
  -4   0   2  353.16   44.80
  -4   0  -2  297.37   48.00
  -5   0   2  134.89   48.20
  -5   0  -2   43.80   51.19
  -6   0  -2    6.20    6.10
  -6   0   2  -33.60   64.99
  -6   0   2    3.60    5.50
  -6   0   2    0.20    2.60
  -6   0  -2  -31.90   53.59
   6   0  -2    5.80    2.90
   6   0   2    0.50    3.70
   7   0  -2   13.50    4.00
  -7   0  -2   16.10   14.10
   7   0   2    7.00    3.30
  -7   0   2    9.70    9.20
  -7   0  -2    6.40    6.70
  -8   0  -2   47.70   17.20
  -8   0   2   54.29   18.90
  -8   0  -2   14.80    9.20
   8   0   2   24.50    6.50
   8   0  -2   37.00    6.70
  -9   0   2   13.50    8.60
  -9   0   2   54.19   20.80
  -9   0  -2   31.10   10.70
  -9   0  -2   27.40   14.60
   9   0  -2   18.50    5.20
   9   0   2   28.00    6.20
 -10   0   2   -6.40    5.40
 -10   0   2    2.80    3.60
 -10   0  -2   -2.30    7.00
   0   1   2  506.75   42.00
   1   1  -2  219.78   15.90
  -1   1   2  247.08   23.30
  -1   1  -2  228.98   15.50
   1  -1  -2  240.28   16.20
  -1  -1   2  244.48   28.90
   1   1   2  205.98   15.80
  -2  -1  -2  204.78   27.70
  -2   1   2  146.49   27.70
   2   1  -2  176.78   13.20
  -2   1  -2  170.48   12.30
   2   1   2  153.58   12.80
   2  -1  -2  166.08   13.10
  -2   1  -2  187.88   32.10
   3   1  -2  329.67   23.70
  -3   1   2  301.27   45.50
  -3  -1  -2  361.56   44.60
  -3  -1   2  251.17   37.30
  -3   1  -2  324.37   46.10
   3  -1  -2  305.77   23.70
  -3   1  -2  320.37   22.80
  -4  -1  -2   28.90   35.00
  -4   1   2   13.30   31.50
  -4   1   2   65.89   44.60
   4   1  -2   18.30    4.30
   4  -1  -2   11.30    4.60
  -4   1  -2   20.30    4.90
  -4   1  -2    2.40   31.60
  -5   1   2   51.49   39.00
  -5   1  -2   40.50   34.80
  -6  -1  -2  169.08   26.10
   6   1  -2  184.98   16.20
   6   1   2  201.78   16.60
  -6  -1   2  150.18   26.10
   6  -1  -2  168.88   15.90
  -7   1   2   23.40   10.50
  -7   1   2  -14.60  103.79
  -7  -1   2   20.60   11.20
  -7   1  -2   54.09   22.10
  -7  -1   2   73.89   26.10
  -7   1  -2   21.50   10.20
  -7   1  -2 -117.89  143.09
  -8  -1  -2  152.98   23.20
   8  -1   2   91.69   11.60
   8   1  -2  125.59   12.70
  -8   1   2   96.19   26.80
  -8   1  -2  171.28   33.40
  -8  -1   2  145.39   29.20
   8   1   2  116.39   12.30
  -8  -1   2   80.09   19.30
   8  -1  -2  105.79   12.60
  -9   1   2    2.20    4.50
   9   1  -2   12.20    4.20
  -9  -1  -2   25.00   13.40
  -9   1   2   20.60   13.90
   9  -1   2    7.10    3.30
  -9  -1  -2    7.30    6.60
  -9  -1   2    8.10    6.30
  -9   1  -2   10.00    6.30
  -9  -1   2    8.20    7.90
   9  -1  -2   10.30    3.90
  -9   1  -2   -4.90    7.30
 -10  -1  -2   44.30   15.90
 -10   1   2   36.70   14.20
 -10   1   2   41.80   10.40
 -10   1  -2   33.00   12.90
 -10  -1   2   39.80   11.90
 -10  -1   2   40.50   13.90
   0   2   2  840.32   66.89
  -1   2   2  645.34   54.09
   1   2  -2  653.03   42.80
  -1   2   2  711.53   64.09
  -1   2  -2  580.24   56.39
   1  -2  -2  666.33   43.90
   1   2   2  606.24   43.10
  -2   2   2  314.57   48.70
  -2   2   2  274.07   37.90
   2   2   2  265.97   21.20
   2  -2  -2  258.77   21.50
  -2   2  -2  325.97   21.40
  -2   2  -2  346.97   45.20
  -2   2  -2  346.27   42.70
  -3   2   2  289.47   59.79
   3   2  -2  211.88   18.10
  -3   2   2  244.48   53.29
  -3   2  -2  321.37   50.69
  -3   2  -2  267.97   18.40
   3  -2  -2  204.68   18.40
   3   2   2  212.58   18.10
   4   2  -2  150.48   14.00
  -4   2   2  281.37   71.49
  -4   2   2  191.48   54.79
   4  -2  -2  130.69   14.40
  -4   2  -2  236.38   48.60
   4   2   2  143.99   14.00
  -5   2   2   58.79   45.90
  -5   2   2   39.90   13.30
  -5   2  -2  -29.40   46.80
   6  -2   2    9.10    3.40
  -6   2   2  -38.40   50.49
  -6  -2  -2   12.00    2.00
  -6   2   2   15.40    7.50
   6   2  -2   13.00    4.40
  -6  -2  -2    9.00   10.70
  -6   2  -2   -6.10   48.20
  -6  -2   2    7.30    2.10
  -6  -2   2   12.70   13.20
  -6   2  -2   -1.70    5.70
  -6  -2   2    5.80    8.10
   6   2   2   10.20    4.00
  -7  -2  -2    5.60    8.70
   7  -2   2   33.50    6.50
  -7  -2  -2   26.10   15.20
   7   2  -2   17.90    4.90
  -7   2  -2   15.00    9.40
  -7  -2   2   12.40    8.20
   7  -2  -2   21.70    5.60
  -7  -2   2   23.00    3.00
  -7   2  -2   -6.00   94.99
   7   2   2   20.60    5.10
  -7  -2   2   47.30   18.20
  -7   2  -2   12.90   17.30
  -8   2   2   32.40   20.30
   8   2  -2   33.80    5.90
  -8  -2  -2   23.10   15.30
   8  -2   2   18.80    8.30
  -8  -2   2   13.70    8.90
  -8   2  -2   80.79   25.90
  -8  -2   2   24.00   14.90
   8  -2  -2   27.70    9.00
   9  -2   2   35.60    6.70
  -9   2   2   50.09   18.60
  -9  -2  -2   60.99   16.70
  -9  -2   2   85.79   26.60
   9  -2  -2   38.70    6.80
  -9   2  -2   32.70    9.40
  -9   2  -2   89.99   27.30
 -10  -2  -2    2.20    3.40
 -10   2   2   -0.80    8.40
 -10  -2   2    2.00    3.30
  10  -2  -2   -0.20    1.50
 -10   2  -2   19.20   10.60
  -1   3   2 1352.06  101.49
   1   3  -2 1230.88   84.49
  -1   3   2 1357.46  109.69
  -1   3  -2 1378.46  100.19
   1  -3  -2 1161.98   85.89
  -2   3   2  474.25   55.29
  -2   3   2  461.95   63.99
   2   3  -2  455.65   34.30
   2   3   2  466.05   34.90
   2  -3  -2  507.45   35.70
  -2   3  -2  510.35   57.79
  -2   3  -2  605.64   63.59
  -3   3   2  682.53   88.79
   3   3  -2  647.44   44.50
  -3   3   2  667.13   73.09
  -3   3  -2  568.34   43.90
  -4   3   2  328.27   67.89
  -4   3   2  303.97   68.59
   4   3  -2  236.18   21.60
  -4   3  -2  396.06   71.09
   4   3   2  255.47   22.50
   5   3  -2  181.88   19.40
  -5  -3  -2  171.08   32.80
   5   3  -2  213.58   18.40
  -5  -3   2  246.48   32.40
   5   3   2  215.48   17.70
  -5   3  -2  222.68   70.69
  -5  -3   2  195.08   15.40
  -6  -3  -2    2.20    4.90
  -6   3   2   22.10   80.69
  -6  -3  -2   -2.60   10.00
   6  -3   2    4.00    2.80
   6   3  -2    7.50    2.70
  -6   3   2   -0.60    6.00
   6  -3  -2    2.40    2.30
  -6  -3   2   31.00   14.40
  -6  -3   2   -1.10    6.50
   6   3   2    6.00    2.30
  -6   3  -2   94.39   73.49
  -7   3   2   33.90  106.69
   7   3  -2  106.39   12.10
  -7  -3  -2  150.78   32.80
   7  -3   2   99.99   12.10
  -7  -3  -2  123.69   23.20
  -7  -3   2  137.29   25.60
  -7   3  -2   37.40  108.39
  -7   3  -2  148.29   38.10
  -7  -3   2  139.69   28.90
  -7  -3   2  112.59    8.70
   8  -3   2   14.10    4.80
  -8  -3  -2    1.20   10.70
  -8   3   2   17.50   16.50
  -8   3   2    9.00    8.30
  -8  -3  -2    9.60   10.40
  -8   3  -2    4.00    4.90
   8  -3  -2   23.30    6.30
  -8  -3   2   40.90   15.70
  -8  -3   2   14.60    9.30
  -8   3  -2   21.60   16.60
   9  -3   2    8.50    3.00
  -9   3   2   14.80   11.20
  -9  -3  -2   -2.20   11.60
  -9  -3  -2   13.70    6.80
  -9  -3   2   13.60    7.40
  -9   3  -2   -4.10    6.80
   9  -3  -2   12.40    3.70
 -10  -3   2   16.60    6.60
  10  -3  -2   12.90    2.80
   0   4  -2  201.48   15.70
   0   4  -2  210.28   24.50
   0  -4  -2  168.98   16.80
  -1   4   2  295.27   47.20
   1   4  -2  247.08   19.30
  -1   4   2  329.57   45.50
  -1   4  -2  279.97   37.20
   1  -4  -2  207.58   20.10
   1   4   2  221.08   19.50
   1   4   2  285.67   40.10
   2   4  -2  279.57   21.70
  -2   4   2  288.57   50.79
  -2   4   2  299.97   56.29
  -2   4  -2  272.47   48.70
   2   4   2  233.58   21.40
   2  -4  -2  288.17   22.80
  -3   4   2  664.13   81.39
  -3   4   2  541.55   90.19
   3   4  -2  576.34   42.50
   3   4   2  565.24   42.90
  -4   4   2   -5.30   51.89
  -4   4   2   -9.30   55.09
  -4   4  -2  122.09   77.49
  -5  -4  -2   17.00    2.20
  -5   4   2   27.50   61.09
  -5  -4  -2   11.90   10.70
   5  -4   2   14.90    4.00
  -5   4   2   15.50    8.10
   5   4  -2   21.40    6.80
  -5  -4   2   16.80    3.30
   5  -4  -2   20.60    3.60
  -5   4  -2    6.60   14.90
  -5  -4   2   14.40   10.10
  -6  -4  -2   39.00   16.40
  -6   4   2   26.10   86.59
  -6   4  -2  228.68  119.49
   7  -4   2  204.08   19.30
  -7  -4  -2  229.88   34.50
   7  -4  -2  194.18   19.20
  -7   4  -2  316.67   44.60
  -7  -4   2  233.98   15.50
  -8  -4  -2   66.19   15.80
  -8   4  -2   46.50   21.90
   8  -4  -2   46.50    7.60
  -8  -4   2   34.10   13.60
  -9   4   2    1.00   15.10
   9  -4   2   27.80    5.30
  -9   4  -2   20.80   15.10
   0   5   2   14.10   26.10
   0   5  -2   -3.00   33.70
   1   5  -2  492.65   52.59
   1   5  -2  526.35   37.70
  -1   5   2  610.64   72.29
   1   5   2  597.24   59.79
   1   5   2  422.56   37.30
   1  -5  -2  512.45   39.70
  -2   5   2  101.39   47.90
   2   5  -2   84.79   10.10
  -2   5   2   53.99   46.00
   2   5   2   83.89   10.40
  -2   5  -2   32.20   51.89
   2  -5  -2   88.69   11.90
  -3   5   2   14.30   51.79
  -3   5   2  -11.10   67.39
   4   5  -2  240.48   24.30
  -4   5   2   96.09  122.69
  -4  -5  -2  272.97   36.00
  -4  -5  -2  268.07   18.60
  -4   5  -2  269.07   18.70
  -4   5  -2  270.47   98.99
   4  -5  -2  271.17   19.50
  -4  -5   2  291.07   19.20
  -4  -5   2  260.27   37.50
   4   5   2  266.37   25.60
  -5  -5  -2  140.59   26.60
  -5  -5  -2  117.09    9.40
   5   5  -2   96.79   16.00
   5  -5   2  136.39   11.20
  -5   5  -2   64.09  104.99
   5  -5  -2  113.89   11.00
  -5   5  -2  117.09   24.50
  -5  -5   2  149.29   10.20
  -6  -5  -2  337.47   23.60
  -6  -5  -2  351.06   44.80
   6  -5   2  333.77   26.80
  -6   5  -2  405.96   74.39
   6  -5  -2  338.97   27.00
  -6  -5   2  352.16   24.10
  -6  -5   2  439.06   48.80
  -7   5  -2  325.47  185.78
   8  -5   2   30.30    5.80
  -8   5   2   16.30   12.90
  -8   5  -2   24.50   13.80
   8  -5  -2   40.90    6.50
  -9  -5  -2   74.49   12.40
  -9  -5   2   67.39   14.60
  -9   5  -2   95.19   19.60
   0  -6  -2    0.30    6.60
   0   6   2   11.90   49.99
   0   6  -2  -20.10   45.30
   0   6   2  -59.59   37.10
   1   6  -2  826.42   92.69
   1   6  -2  712.73   57.79
  -1   6  -2  891.31  102.79
   1   6   2  953.70   92.99
  -2   6   2   74.99   62.49
  -2   6   2  109.99   15.60
  -2  -6  -2   82.89    7.10
  -2   6   2   95.39    6.90
  -2   6   2  105.89   55.69
   2   6  -2   92.09   11.50
   2   6   2   60.29   36.70
   2   6   2   78.29   11.60
  -2  -6   2  108.29    7.60
  -2   6  -2   96.89   13.50
  -2   6  -2  161.68   80.89
  -2   6  -2   85.29    6.70
  -3  -6  -2   68.19    5.90
  -3   6   2   60.99   16.10
  -3   6   2  -91.79   77.89
  -3  -6  -2   89.39   29.10
   3   6  -2    7.70   49.90
   3   6  -2   82.69   11.50
  -3   6   2  119.49   85.39
  -3  -6   2   89.29   20.10
  -3  -6   2   72.49    6.20
   3   6   2   35.70   48.50
  -3   6  -2   75.89   15.30
  -3   6  -2   84.39    5.80
  -3   6  -2   54.79   13.00
   3   6   2   70.09   11.40
   3  -6  -2   68.29    6.20
  -3   6  -2   27.80   69.79
  -4  -6  -2  125.99    9.50
  -4   6   2   14.50   83.19
   4  -6   2  116.09   10.00
   4   6  -2  121.89   15.90
  -4   6   2  152.48  100.69
  -4   6  -2  112.89   22.50
  -4  -6   2  134.49    9.80
  -4  -6   2  169.58   29.20
   4  -6  -2  126.39   10.30
  -4   6  -2  196.98  110.59
   4   6   2  112.19   16.40
  -5   6   2  180.48  124.89
   5   6  -2  180.78   23.10
  -5  -6  -2  190.18   13.60
   5  -6  -2  184.78   15.40
  -5   6  -2  214.38   32.80
  -5   6  -2   -5.30  115.79
  -5  -6   2  193.38   13.90
  -5  -6   2  207.68   35.00
   6  -6   2   33.00    5.00
  -6  -6  -2   25.00   13.10
  -6  -6  -2   19.50    2.30
  -6   6   2  -58.29  144.29
  -6  -6   2   23.20    2.70
  -6   6  -2  143.09  167.18
   6  -6  -2   16.40    4.50
  -6  -6   2   17.50   15.60
  -7  -6  -2   28.30   11.70
   7  -6   2   14.70    4.00
  -7   6   2    1.10   10.60
  -7  -6   2   20.80   11.70
   7  -6  -2   10.50    3.90
  -7  -6   2   18.50    2.00
   8  -6   2    6.00    3.00
  -8   6   2    0.50    4.40
  -8   6   2   -1.00    9.20
  -8  -6  -2    7.00    5.90
   8  -6  -2    8.40    2.90
  -8   6  -2    7.80    8.20
  -8  -6   2   11.70    7.70
  -9  -6  -2   11.60    5.70
  -9   6  -2   29.30   11.80
  -9  -6   2   15.40    7.70
   0   7  -2   12.30    2.30
   0   7  -2   13.50    3.20
   0   7   2   -8.70   56.79
   0  -7  -2    7.20    1.30
   0   7  -2   10.30   55.59
   0   7   2    8.30    3.10
   1   7  -2   68.69    4.90
  -1   7   2   67.59    9.90
  -1   7   2   47.30    9.60
   1   7  -2   86.69   61.39
  -1  -7  -2   60.79    5.20
  -1   7   2    6.80   55.59
  -1   7  -2  146.59   72.29
  -1   7  -2   65.09    4.90
   1  -7  -2   56.89    5.10
  -1  -7   2   62.39    5.30
  -1   7  -2   72.99    9.40
  -1   7  -2   67.29   12.10
   1   7   2   -3.90   53.89
  -2   7   2  221.58   26.30
  -2   7   2  240.18   98.19
  -2   7   2  203.78   22.50
   2   7  -2  216.08   14.60
   2  -7   2  203.38   14.90
  -2  -7  -2  211.18   15.10
  -2   7  -2  224.18   24.60
  -2   7  -2  397.66  101.19
  -2  -7   2  210.38   15.20
  -2   7  -2  217.88   24.40
   2  -7  -2  209.28   15.10
  -2   7  -2  224.48   14.80
  -3   7   2   66.09   97.09
   3   7  -2   26.70    8.00
  -3  -7  -2   32.90    3.30
   3  -7   2   35.20    3.50
  -3   7  -2   18.10    9.70
   3  -7  -2   31.10    3.50
  -3   7  -2  141.09   94.79
   3   7   2   20.20    6.70
  -3   7  -2   60.69   13.30
   4   7  -2   31.30   10.40
  -4   7   2   12.00    9.30
  -4  -7  -2   27.00    2.90
  -4  -7  -2   46.30   17.60
   4  -7   2   29.40    4.50
  -4   7  -2   12.20    8.60
   4  -7  -2   23.70    3.50
  -4   7  -2  245.98  146.09
  -4   7  -2   30.20   12.50
   4   7   2   11.60    8.70
  -5   7   2   24.70  182.18
  -5  -7  -2   29.80   13.40
  -5   7  -2   29.10   15.70
  -5  -7   2   34.80   14.30
  -5   7  -2  119.09  178.18
  -6   7   2   22.20   10.10
   6  -7   2   24.00    4.60
  -6  -7  -2   24.70    2.60
  -6  -7  -2   41.50   13.10
  -6   7  -2   27.90   13.50
  -6  -7   2   27.90    2.90
   6  -7  -2   30.40    5.10
   7  -7   2   16.50    4.20
  -7   7   2    4.10   10.00
  -7   7   2    5.10    5.20
  -7  -7  -2   21.80    8.00
  -7  -7   2   17.00   10.90
   7  -7  -2   12.70    3.60
  -7   7  -2    5.60   11.40
  -7  -7   2   10.50    1.40
  -8  -7  -2   13.10    6.20
  -8   7   2    2.80    7.10
  -8  -7   2   13.40    7.50
  -8   7  -2    1.00    8.10
   8  -7  -2    9.50    4.20
   0   8   2  103.19   81.79
   0   8  -2  -72.79   85.79
   0  -8  -2   11.70   13.40
  -1   8   2  498.95   42.10
  -1   8   2  456.35   39.90
   1  -8   2  424.26   31.00
   1   8  -2  465.45   30.70
  -1   8   2  487.45  115.69
  -1  -8  -2  468.15   31.50
  -1   8  -2  505.05   40.10
   1  -8  -2  459.15   31.20
  -1   8  -2  618.74  121.49
  -1   8  -2  452.85   30.80
   1   8   2  501.05   36.40
  -1   8  -2  459.55   40.90
  -1  -8   2  435.16   31.20
  -2   8   2   91.09  111.89
   2   8  -2   34.80  104.89
  -2  -8  -2  181.18   12.90
  -2   8   2  161.48   21.40
  -2   8   2  167.38   24.20
  -2  -8   2  185.88   13.10
  -2   8  -2  186.78   12.60
   2  -8  -2  182.38   13.00
   2   8   2 -178.88  176.28
  -2   8  -2  174.28   22.90
  -2   8  -2  174.68   23.30
  -3  -8  -2    9.90    1.70
   3   8  -2   53.69  134.09
   3  -8   2   11.20    2.00
  -3  -8  -2   29.50   12.60
  -3   8   2    5.00    5.30
  -3   8   2 -109.19  125.99
  -3   8  -2   24.30  143.09
  -3  -8   2    8.60   14.40
  -3   8  -2    3.80    6.00
   3  -8  -2   13.30    2.20
  -3   8  -2   13.40    8.00
  -3  -8   2    8.20    1.70
  -4   8   2   30.30   10.70
   4  -8   2   37.30    4.20
  -4   8   2   26.30  193.28
  -4  -8  -2   36.80    3.60
  -4   8  -2  239.18  202.68
  -4  -8   2   36.20    3.80
  -4   8  -2   25.50   11.30
   4  -8  -2   42.50    4.80
   5  -8   2   22.40    3.60
  -5  -8  -2   18.40    2.30
  -5   8   2    9.30    7.60
  -5   8   2   -6.10   16.20
  -5  -8   2   21.60    2.50
  -5   8  -2   14.10    6.80
   5  -8  -2   23.50    3.80
  -5  -8   2   49.80   18.00
  -6   8   2    7.90   12.60
  -6  -8  -2   14.40    8.50
  -6  -8  -2    3.80    0.90
  -6   8   2    1.00    4.80
   6  -8   2    6.70    2.20
   6  -8  -2    6.90    2.20
  -6  -8   2    4.60    1.00
  -6  -8   2    7.60    6.80
   7  -8   2   40.10    7.20
  -7  -8   2   23.10    2.30
   7  -8  -2   24.00    4.40
  -7  -8   2   49.70   14.40
   0   9   2    5.20    3.60
   0   9  -2   10.10    4.40
   0   9  -2    2.50    3.10
   0   9  -2 -103.49  140.79
   0  -9  -2    6.50    1.30
   0   9   2   69.19  128.49
   0  -9  -2   29.20   15.20
   0   9   2   10.30    4.70
  -1  -9  -2   15.60    2.20
  -1   9   2   20.10    7.90
  -1   9   2   10.20    5.00
   1   9  -2  105.59  146.49
   1  -9   2   22.70    2.50
  -1   9   2  -32.60  131.59
   1   9  -2   17.70    5.70
   1   9  -2   12.90    4.10
   1   9   2   11.70    4.70
  -1  -9   2   21.60    2.50
   1  -9  -2   19.00    2.40
  -1   9  -2   14.40    6.30
  -1   9  -2  236.28  164.08
   1   9   2  -43.30  123.69
  -1   9  -2   17.30    7.20
   2   9  -2  117.69  183.78
   2  -9   2   48.80    4.70
   2   9  -2   50.39    7.30
  -2  -9  -2   55.89    4.70
  -2   9   2   39.90   10.00
  -2   9   2   79.99  173.88
  -2   9   2   56.79   14.40
  -2  -9   2   51.49    4.70
   2   9   2   50.49    8.00
  -2   9  -2  -12.10  158.68
   2  -9  -2   59.09    5.10
   2   9   2   11.60  132.39
  -2   9  -2   41.60   11.70
  -2   9  -2   38.10   12.10
  -3  -9  -2  125.19    9.60
  -3   9   2   46.60  187.48
   3  -9   2  133.79   10.20
   3  -9  -2  134.79   10.40
  -3   9  -2  117.29   20.80
   3   9   2  140.09  254.77
   3   9   2  123.79   13.40
  -3  -9   2  129.79    9.80
  -3   9  -2 -101.89  203.18
  -4  -9  -2    1.50    0.60
   4  -9   2    2.50    1.10
  -4  -9  -2    3.10    5.90
  -4   9   2    0.50    3.80
   4   9   2    0.50    1.20
  -4   9  -2   -3.70    4.50
   4  -9  -2    0.60    1.00
  -4  -9   2   -3.50    6.60
  -4  -9   2    2.10    0.80
  -5  -9  -2   23.50    2.30
   5  -9   2   26.60    3.80
  -5  -9   2   23.80    2.50
   5   9   2   23.70    4.70
   5  -9  -2   20.60    3.70
   6  -9   2   42.70    5.50
   6   9   2   42.20    5.80
   6  -9  -2   44.20    5.30
  -6  -9   2   42.70    3.40
   7   9  -2   32.50    4.20
   7  -9   2   38.20    5.90
   7   9   2   31.00    4.70
   7  -9  -2   32.10    4.40
   0  10   2    0.70    4.00
   0  10   2    0.20    3.70
   0 -10   2    8.10    1.50
   0  10  -2    5.60    4.10
   0  10  -2    2.80    4.40
   0 -10  -2    8.80    1.60
   1 -10   2  119.89    8.60
  -1 -10  -2  110.39    8.40
  -1  10   2   91.49   15.10
   1  10  -2  107.79   14.10
  -1  10   2  101.79   17.90
   1  10  -2  119.79   16.50
  -1  10  -2   95.19   16.10
  -1  10  -2  107.29   16.80
  -1 -10   2  117.39    8.50
   1  10   2  110.49   14.20
   1 -10  -2  108.69    8.60
   1  10   2   89.69   14.20
   2  10  -2   32.50    8.10
  -2 -10  -2   26.70    3.10
  -2  10   2   19.40    9.00
   2 -10   2   42.20    3.80
   2  10  -2   39.30    6.90
  -2  10  -2   34.30   10.40
  -2 -10   2   41.30    3.60
   2 -10  -2   30.30    3.60
  -2  10  -2   37.50   10.40
   2  10   2   20.20    6.70
   2  10   2   25.20    6.20
   3  10  -2   17.00    4.40
  -3 -10  -2   20.50    2.20
   3  10  -2   20.80    5.80
  -3  10   2    8.10    5.60
   3 -10   2   16.40    2.60
  -3  10  -2   21.90   12.70
   3 -10  -2   16.40    2.60
  -3 -10   2   19.00    2.20
   3  10   2   18.20    4.70
  -4 -10  -2    1.30    0.60
   4  10  -2    1.20    1.60
  -4 -10  -2    5.00    8.10
  -4  10   2   -0.50    4.30
   4 -10   2    0.30    1.30
   4 -10  -2    2.40    1.10
  -4 -10   2    1.20    0.60
  -4  10  -2    3.30    4.60
   4  10   2    2.30    1.60
   5  10  -2   40.10    5.90
  -5 -10  -2   42.60    3.50
   5 -10   2   52.19    5.20
   5 -10  -2   52.09    5.20
   5  10   2   38.40    6.20
  -5 -10   2   47.60    3.70
   6 -10   2   11.70    3.00
   6  10  -2   17.60    3.30
   6  10  -2   12.70    4.00
  -6 -10   2   15.80    1.40
   6 -10  -2   16.30    3.00
   0  11   2   14.20    5.40
   0  11   2    2.80    2.60
   0  11  -2    3.40    4.10
  -1  11   2    3.60    4.20
   1  11  -2    4.00    3.90
  -1 -11  -2    4.60    1.10
   1 -11   2    5.00    1.10
  -1 -11  -2   22.00   13.10
   1  11  -2    1.20    2.20
   1  11   2    2.90    2.90
  -1 -11   2    6.00    1.40
   1 -11  -2    4.60    1.20
  -1  11  -2   -0.90    4.60
  -1  11  -2    2.10    2.90
   1  11   2    5.60    4.30
   2 -11   2   37.00    3.70
  -2 -11  -2   35.40    3.30
   2  11  -2   32.60    7.00
   2 -11  -2   38.10    3.90
   2  11   2   37.80    8.30
  -2 -11   2   38.80    3.40
  -2  11  -2   15.20   12.00
   3  11  -2   14.20    4.70
  -3 -11  -2   19.90    2.10
   3 -11   2   24.20    2.80
   3  11   2   10.70    4.30
   3 -11  -2   20.60    2.70
  -3 -11   2   19.40    2.30
   3  11   2   12.10    4.40
   4 -11   2  107.39    8.70
   4  11  -2  113.29   11.80
   4  11  -2  105.49   12.40
  -4 -11  -2  107.89    8.10
   4  11   2   98.29   11.60
   4  11   2  120.49   13.10
   4 -11  -2  107.59    8.90
  -4 -11   2  110.79    7.70
   5 -11   2   20.90    3.60
   5  11  -2   22.60    4.50
   5  11  -2   12.00    4.10
   5 -11  -2   18.60    3.00
   5  11   2   15.40    3.90
  -5 -11   2   20.50    1.70
   5  11   2   16.90    4.10
   0  12  -2   11.60    4.60
   0 -12   2   17.90    2.00
   0 -12  -2   17.30    2.10
   0  12  -2   11.30    6.30
   0  12   2   10.50    5.50
  -1 -12  -2    5.50    1.10
   1  12  -2    2.60    4.10
  -1  12   2    1.90    3.50
   1  12  -2    4.90    3.80
   1  12   2    4.00    3.30
  -1 -12   2    5.70    1.10
   1 -12  -2    5.20    1.30
   1  12   2    5.80    6.50
  -1  12  -2    0.40    3.90
   2  12  -2   10.10    4.50
  -2 -12  -2   16.30    2.10
   2  12  -2   17.40    5.80
   2 -12   2   17.70    2.20
   2 -12  -2   16.30    2.20
   2  12   2   11.80    4.80
   3  12  -2   35.90    8.00
   3  12  -2   32.40    6.40
  -3 -12  -2   43.10    3.30
   3 -12   2   42.70    3.90
   3  12   2   34.60    6.30
   3 -12  -2   44.40    4.10
  -3 -12   2   43.70    3.90
   0   0   3    0.40    5.30
   0   0  -3    0.80    0.30
   0   0   3    5.90    8.30
  -1   0   3   85.79   12.30
  -1   0  -3   77.59    6.00
   1   0  -3   88.29    6.80
  -1   0   3  126.89   20.00
   2   0  -3  688.73   47.70
  -2   0   3  827.32   57.89
  -2   0  -3  659.53   46.80
  -2   0  -3  680.73   58.59
  -3   0   3  160.18   29.10
  -3   0   3  200.88   52.99
  -3   0  -3  126.09   10.70
   3   0  -3  113.39   11.20
  -4   0   3  259.07   41.00
  -4   0  -3  203.98   46.00
  -4   0  -3  230.28   18.60
   4   0  -3  204.78   18.90
  -5   0   3   13.90   41.70
  -5   0  -3  -13.00   43.40
   5   0  -3    1.20    4.70
   6   0  -3    5.50    2.90
  -6   0  -3   49.10   59.59
  -6   0   3   11.30    3.20
  -7   0  -3   93.49   26.40
   7   0   3   59.09    8.70
  -7   0  -3   29.70   12.70
  -7   0   3   52.29    6.80
  -8   0   3    2.60    5.70
   8   0  -3    5.80    3.20
  -8   0  -3    4.80    6.00
  -8   0   3    7.40    8.80
   8   0   3    7.20    3.30
  -8   0  -3    4.90   12.10
   9   0  -3   47.10    7.10
  -9   0  -3   32.20   12.70
  -9   0  -3   37.40   10.80
   9   0   3   60.69    7.60
  -9   0   3   77.29   21.90
 -10   0   3    9.10    7.80
 -10   0  -3   10.20    8.20
 -10   0   3    7.10    5.00
   0   1  -3   59.89    4.10
   0  -1  -3   45.40    4.80
  -1   1   3 2817.72  166.58
   1   1  -3 2444.66  159.48
   1  -1  -3 2411.56  159.68
   1   1   3 2342.67  159.38
  -1   1  -3 2200.08  158.58
  -1  -1   3 2711.33  173.68
  -2   1   3  199.28   28.60
  -2  -1  -3  242.48   31.40
   2   1  -3  175.78   14.30
  -2   1  -3  182.48   30.00
  -2   1  -3  186.68   13.40
   2   1   3  175.48   14.00
   2  -1  -3  197.58   14.70
   3   1  -3  222.98   17.40
  -3   1   3  217.58   41.50
   3  -1  -3  206.18   17.40
  -3   1  -3  176.78   36.10
   3   1   3  220.68   17.00
  -3   1  -3  225.28   16.30
  -4  -1  -3  390.06   56.29
   4   1  -3  422.56   30.70
  -4   1   3  309.57   54.79
   4   1   3  395.96   30.30
  -4   1  -3  418.46   29.40
   4  -1  -3  396.66   30.90
  -5   1   3    9.80   35.20
  -5   1  -3  -35.60   33.30
  -6   1   3   -0.40    5.60
  -6   1   3   58.29   58.29
  -6  -1  -3    3.80    5.10
  -6  -1  -3    6.00    9.20
   6   1   3    9.20    2.90
  -6   1  -3   59.49   62.59
  -7   1   3   39.80   14.30
  -7   1   3 -143.39  103.99
  -7   1  -3 -135.59  143.09
  -7   1  -3   44.00   14.60
  -7  -1   3   65.39   17.70
  -8   1   3  124.49   34.50
   8  -1   3   67.49    9.50
  -8  -1  -3   95.29   26.60
  -8  -1  -3   75.59   16.90
   8  -1  -3   70.29   10.10
  -8  -1   3   53.49   18.20
  -8   1  -3   90.09   26.10
   9   1  -3    2.50    2.10
  -9   1   3    7.10    5.70
  -9   1   3   24.10   12.60
  -9  -1  -3   -9.10    5.80
  -9  -1  -3    1.60    4.10
   9  -1   3    2.40    2.50
  -9  -1   3   -5.30    6.90
  -9   1  -3    1.10    4.00
  -9   1  -3    3.30    7.50
   9  -1  -3    2.50    2.30
  -9  -1   3    4.70    4.80
 -10   1   3    6.60    6.90
 -10   1   3    0.40    3.60
 -10   1  -3   -5.60    6.00
 -10  -1   3   -8.70    7.30
  10  -1  -3    2.90    2.10
  -1   2   3  273.07   33.70
   1   2  -3  253.07   17.60
   1   2   3  227.98   18.00
   1  -2  -3  248.38   18.60
  -2   2   3  133.99   28.20
  -2   2   3  113.29   37.30
   2   2  -3  118.79   10.00
   2   2   3  114.09   10.10
   2  -2  -3  128.29   10.70
  -2   2  -3  103.39    9.40
  -2   2  -3  179.88   45.80
   3   2  -3  673.63   45.50
  -3   2   3  729.03   86.49
  -3   2   3  644.84   68.19
  -3   2  -3  630.24   71.49
   3   2   3  620.14   45.20
  -3   2  -3  652.03   44.50
   3  -2  -3  635.24   45.80
  -4   2   3    8.50   44.10
  -4   2   3   84.29   48.70
   4   2  -3   18.20    4.60
   4   2   3   16.40    4.80
  -4   2  -3   55.89   41.20
   5   2  -3  180.48   16.90
  -5   2   3  180.48   83.49
   5   2  -3  211.78   19.50
  -5   2  -3   53.49   85.49
  -5  -2   3  197.58   28.60
  -6  -2  -3  131.99   23.70
   6  -2   3  137.59   14.20
   6   2  -3  167.18   14.80
  -6  -2  -3  170.68   30.10
  -6  -2   3  163.68   12.60
   6  -2  -3  124.09   13.70
  -6  -2   3  196.78   28.70
   6   2   3  146.49   14.20
  -7  -2  -3   96.59   23.80
   7  -2   3   45.30    8.80
  -7  -2  -3   35.00   12.40
   7   2  -3   54.49    7.90
  -7   2   3    0.20  126.49
  -7  -2   3   86.89   25.50
  -7   2  -3  -22.50  101.09
   7  -2  -3   53.19    8.40
  -7   2  -3   71.99   27.10
  -7  -2   3   57.89    5.40
   7   2   3   67.59    8.70
   8   2  -3  287.47   25.90
  -8  -2  -3  242.48   42.50
  -8   2  -3  362.46   53.69
  -8  -2   3  300.27   41.60
  -9  -2  -3   14.80    7.20
  -9   2   3    3.00    9.70
   9  -2   3    9.70    3.60
  -9  -2  -3   15.10    9.00
  -9   2   3    4.80    5.60
  -9  -2   3   21.50   12.70
  -9  -2   3    3.70    6.60
   9  -2  -3   12.20    4.10
  -9   2  -3    1.10   14.50
  -9   2  -3   12.20    5.50
 -10   2   3   -1.80    6.10
 -10  -2   3    1.40    3.60
 -10   2  -3   -1.80    7.00
  10  -2  -3    1.20    1.60
   0   3   3  720.33   63.79
   0   3  -3  735.43   49.00
  -1   3   3  119.29   33.40
   1   3  -3  143.19   11.00
   1  -3  -3  131.69   12.30
   1   3   3  118.99   11.30
   2   3  -3   54.79    5.90
  -2   3   3   34.60   32.10
   2   3   3   47.30    6.00
   2  -3  -3   46.50    6.60
   3   3  -3  163.98   14.50
  -3   3   3  160.38   61.19
   3  -3  -3  156.48   15.60
   3   3   3  171.78   15.10
   4   3  -3  431.16   30.90
  -4   3   3  431.56  102.39
  -4   3   3  316.97   70.79
  -4   3  -3  363.96   29.60
   4   3   3  378.86   30.90
  -5   3   3   56.19   63.09
  -5   3   3  -47.00   65.29
   5  -3  -3    5.40    2.20
  -5   3  -3    2.50    6.00
  -5  -3   3   -5.50    6.40
   5   3   3    8.00    3.10
  -5   3  -3    2.90    6.60
  -5   3  -3   52.59   55.69
  -5  -3   3    6.30    2.60
  -6  -3  -3   78.59    5.90
   6   3  -3   67.29    9.00
  -6  -3  -3   63.49   18.20
  -6   3   3   69.59   78.59
  -6  -3  -3   66.69   21.00
   6  -3   3   68.99    9.10
   6  -3  -3   57.39    8.40
  -6  -3   3   83.59   19.90
  -6  -3   3  131.09   28.20
  -6   3  -3  -14.60   64.59
  -6  -3   3   78.69    7.00
   6   3   3   66.99    9.20
  -7  -3  -3   86.99   19.20
   7   3  -3   64.69    8.80
  -7  -3  -3   48.70   20.20
   7  -3   3   55.59    9.00
  -7   3   3  -34.50  112.69
  -7   3  -3   84.09   27.30
   7  -3  -3   49.40    8.10
  -7  -3   3   73.39   21.30
  -7   3  -3  -33.00  102.29
  -7  -3   3   61.39    5.50
  -7  -3   3   97.19   23.80
  -8  -3  -3  110.09   25.90
   8  -3   3   81.59   10.10
  -8   3  -3   81.29   28.10
  -8  -3   3  102.49   21.70
   8  -3  -3   71.19   10.20
  -9  -3  -3    7.00    9.80
  -9   3   3   -1.00    3.90
  -9   3   3    1.40    8.30
   9  -3   3   -3.30    2.20
  -9  -3  -3   -3.00    2.50
  -9   3  -3    4.10    7.60
  -9  -3   3   -0.30    2.60
   9  -3  -3    1.00    2.00
  10  -3  -3   19.70    4.00
   0   4  -3  259.47   18.70
   0  -4  -3  210.88   20.30
  -1   4   3   35.80   27.60
  -1   4   3   29.00   27.40
   1   4  -3   35.40    4.80
   1   4  -3   33.50   14.30
   1  -4  -3   35.80    6.50
   1   4   3   32.70    5.20
   1   4   3   34.20   22.40
  -2   4  -3  261.47   53.79
   3   4  -3  974.80   68.19
  -3   4   3  947.61  118.09
  -3   4   3  939.71  103.89
   3   4   3  953.40   68.99
   3  -4  -3 1022.60   70.39
  -3   4  -3 1064.19  111.69
   4   4  -3  227.18   20.00
  -4   4   3  186.38   67.69
  -4   4   3  232.88   73.99
   4   4   3  199.68   20.50
  -4   4  -3  194.98   87.59
  -5   4   3    0.20   68.69
  -5  -4  -3   12.20    1.80
  -5   4   3   17.90   81.79
  -5   4   3    2.70    6.70
   5   4  -3   11.20    5.00
  -5  -4  -3    5.60    6.60
  -5  -4   3    6.70    9.00
   5  -4  -3    6.90    2.20
  -5   4  -3    4.50   12.10
  -5  -4   3    8.90    2.10
  -5   4  -3    6.50   65.49
  -5   4  -3   11.60    6.10
  -6  -4  -3   -0.60    5.20
  -6  -4  -3   -6.10   12.70
   6  -4   3    0.90    2.30
  -6  -4  -3    1.20    0.80
  -6   4   3 -105.69   70.09
  -6   4   3    2.70    5.70
  -6   4  -3 -245.58  164.48
  -6  -4   3    3.30    7.40
  -6   4  -3   16.30   16.70
  -6   4  -3   -0.70    5.70
  -6  -4   3   -1.00    1.00
  -7   4   3 -120.19  126.59
  -7  -4  -3   18.60   10.20
  -7   4   3   12.70    7.10
  -7  -4  -3   16.20   12.10
  -7   4  -3   13.20  114.39
  -7   4  -3    1.80    5.40
  -7   4  -3   30.40   17.10
   8  -4   3   68.49    9.50
  -8  -4  -3   66.99   23.00
  -8   4   3   63.69   22.00
  -8   4  -3   79.29   24.00
  -9   4   3  167.48   34.30
   9  -4   3  137.29   16.60
  -9   4  -3  127.49   25.90
   9  -4  -3  131.69   12.90
   0   5   3  875.41   81.19
   0  -5  -3  652.73   55.29
   0   5  -3  853.71   82.09
  -1   5   3  244.68   54.19
   1   5  -3  301.97   23.60
  -1   5   3  322.67   56.59
   1   5   3  309.67   45.90
   1  -5  -3  276.47   25.30
   2   5  -3  107.29   11.10
  -2   5   3  131.59   50.99
  -2   5   3   -6.90   44.60
  -2   5  -3   73.19   52.49
   2  -5  -3   89.39   12.40
   2   5   3   87.69   11.10
   3   5  -3  311.67   26.60
  -3   5   3  308.87   84.49
  -3   5  -3  463.75  101.19
   3   5   3  308.37   27.50
  -4  -5  -3   45.10   15.60
   4   5  -3   37.00    8.80
  -4   5   3  -41.00   58.59
  -4  -5  -3   46.40    4.10
  -4   5   3   90.89   76.59
  -4   5  -3  144.59   85.69
   4  -5  -3   42.70    5.00
  -4  -5   3   40.00   17.50
  -5  -5  -3  272.47   18.70
   5  -5   3  244.68   20.20
  -5   5   3  111.39   94.29
   5   5  -3  266.47   27.00
  -5  -5  -3  301.07   38.60
   5  -5  -3  262.17   20.70
  -5  -5   3  290.27   19.50
  -5   5  -3  334.77   41.50
  -5   5  -3  249.97  106.29
  -5  -5   3  281.47   40.00
  -6  -5  -3   18.10   12.60
  -6  -5  -3   35.30    3.40
  -6   5   3  112.79  111.39
  -6   5  -3  104.49  120.39
  -6   5  -3   46.30   19.60
  -6   5  -3   43.60   18.50
   6  -5  -3   45.40    6.20
   7  -5   3  239.08   19.20
   7  -5  -3  171.48   21.40
  -8  -5  -3   29.60   12.90
  -8   5   3   21.80   15.60
  -8   5  -3   12.60   13.70
   8  -5  -3   34.60    7.20
   9  -5   3   74.19    8.30
  -9   5   3   45.90   13.40
   9  -5  -3   70.29    9.80
   0   6  -3   57.19   50.79
   0  -6  -3    7.60    6.30
   0   6   3   -1.10   36.40
   1   6  -3  132.49   54.29
  -1   6   3  196.08   65.59
   1   6  -3  110.39   12.30
  -1  -6  -3   87.39   14.40
   1  -6  -3  116.19   15.50
   1   6   3  177.48   50.99
   2   6  -3   52.79    8.50
  -2  -6  -3   53.59    4.70
  -2   6   3  -23.50   50.19
  -2   6   3   58.09   63.49
  -2   6   3   60.39   11.00
  -2  -6   3   59.89    5.00
   2   6   3   50.29    8.80
   2   6   3   56.89   38.60
  -2   6  -3   57.99   10.40
  -2   6  -3  143.09   72.29
  -2   6  -3   50.39    4.20
  -3   6   3  -32.80   62.09
  -3   6   3    2.30    5.20
  -3  -6  -3   -5.80    6.10
  -3   6   3  -61.29   65.59
  -3  -6  -3    0.50    0.50
   3   6   3  -24.10   39.10
  -3   6  -3   -3.60    4.20
  -3   6  -3   -2.70    5.80
   3   6   3    1.80    3.80
  -3   6  -3   14.80   79.59
   3  -6  -3   -0.40    0.70
  -3   6  -3    1.40    0.60
  -3  -6   3   -8.50    9.30
  -4   6   3   98.19  102.09
   4  -6   3  129.79   10.60
  -4  -6  -3  136.49   10.00
  -4   6   3  100.79   20.50
  -4  -6   3  148.89   10.60
  -4   6  -3  142.09    9.80
  -4  -6   3  126.79   29.90
   4  -6  -3  133.19   11.00
   4   6   3  140.79   18.60
  -4   6  -3  140.69   23.60
  -4   6  -3   -4.60  102.89
   5   6  -3   25.50   10.10
  -5  -6  -3   36.40   15.60
  -5  -6  -3   32.60    3.30
  -5   6   3  -15.80  109.59
  -5  -6   3   36.40    3.80
   5  -6  -3   33.40    4.80
  -5   6  -3   39.60   19.00
  -5  -6   3   28.10   16.00
   6  -6   3    4.40    2.30
  -6   6   3  -57.29  160.38
  -6  -6  -3    4.10    5.70
  -6   6   3    3.60    5.60
  -6  -6   3   -3.50    7.80
  -6   6  -3   10.50   14.50
  -6   6  -3   -7.80   15.50
  -6   6  -3   -0.90    5.80
   6  -6  -3    2.60    1.70
  -7  -6  -3    4.50    5.40
   7  -6   3    3.60    2.90
  -7   6   3    0.10    5.50
  -7   6  -3    8.00   11.50
   7  -6  -3    3.50    2.30
  -7  -6   3    3.10    1.00
  -7  -6   3    0.50    5.20
   8  -6   3    8.90    3.80
  -8  -6  -3    4.80    5.20
  -8   6   3    3.50    4.40
  -8  -6   3    3.00    6.40
   8  -6  -3    6.00    2.90
  -8   6  -3   -2.50    5.30
  -9  -6  -3   26.00    7.50
  -9   6  -3    4.70    6.90
  -9  -6   3   24.80    8.40
   9  -6  -3   12.40    2.80
   0   7   3  137.09   14.00
   0   7  -3  133.89    9.60
   0  -7  -3  128.49    9.80
   0   7  -3  150.68   12.80
   0   7  -3   88.19   63.29
   0   7   3  115.29   61.99
   0   7   3  -12.50   68.79
  -1   7   3  151.68   17.30
  -1  -7  -3  141.79   10.60
   1  -7   3  154.18   11.20
  -1   7   3  148.99   16.70
   1   7  -3   83.19   61.49
  -1  -7  -3  119.79   18.60
   1   7  -3  153.48   10.20
  -1   7   3   45.70   58.99
  -1   7   3   24.50   71.99
  -1  -7   3  135.49   10.70
  -1   7  -3  153.08   18.00
  -1   7  -3  145.09   10.20
   1  -7  -3  139.39   10.50
  -1   7  -3  173.18   15.70
   2   7  -3  106.39   14.40
  -2   7   3  -32.80   99.89
  -2  -7  -3  127.59    9.40
   2  -7   3  128.59    9.30
  -2   7   3  119.09   21.20
  -2   7   3  110.49   18.50
   2   7  -3   -2.40   67.29
   2   7  -3  123.39    8.80
   2  -7  -3  126.79    9.40
  -2   7  -3  114.09   17.30
  -2   7  -3  100.99   86.19
  -2   7  -3  148.29    9.20
  -2  -7   3  116.29    9.50
  -2   7  -3  140.59   18.10
   3  -7   3   68.39    5.70
  -3  -7  -3   62.69    5.40
  -3   7   3  -40.00   92.19
   3   7  -3   43.30   85.49
   3   7  -3   68.39   11.20
  -3   7   3   63.49   18.20
  -3   7  -3   56.39   13.40
  -3   7  -3   63.39   13.90
   3   7   3   11.30   71.29
  -3  -7   3   65.39    5.80
   3  -7  -3   62.79    5.90
  -3   7  -3   69.09    5.30
  -3   7  -3  -52.69   93.79
   4   7  -3  -52.49  218.48
  -4   7   3  -85.29  122.19
  -4  -7  -3    3.70    7.80
  -4   7   3    5.20    5.50
  -4   7  -3  -99.49  122.59
  -4   7  -3    6.20    6.90
  -4  -7   3   10.20   10.40
   5   7  -3   41.30   13.40
  -5   7   3   20.40    9.80
  -5   7   3  -70.79  194.18
  -5  -7   3   46.00   18.20
  -5   7  -3    9.90   12.30
  -5   7  -3 -102.89  157.18
  -5   7  -3   11.20   17.40
  -6  -7  -3   86.99    6.70
   6  -7   3   91.09    9.40
  -6  -7   3   88.79    7.10
   6  -7  -3  100.19    9.70
  -7  -7  -3   15.80    9.10
  -7   7   3    4.10    5.80
   7  -7   3    3.00    2.70
  -7   7   3   10.90    9.60
   7  -7  -3    3.00    2.30
  -7  -7   3    5.90    1.10
  -7   7  -3    3.40   13.40
  -7  -7   3   20.50    9.50
  -8   7   3    0.40    8.90
  -8  -7  -3   23.00    8.50
   8  -7   3    6.70    3.20
   8   7   3    8.70    3.60
  -8  -7   3   16.60    8.80
   8  -7  -3   12.50    5.30
  -8   7  -3    0.60    8.30
   0   8  -3   45.20   89.69
   0   8   3   90.79   87.39
   0  -8  -3   24.30   14.10
   1   8  -3    3.80   94.59
  -1   8   3  142.29   21.60
   1  -8   3  150.58   10.90
  -1  -8  -3  145.39   11.60
  -1   8   3  103.99  104.29
  -1   8   3  155.08   18.20
   1   8  -3  153.38   10.60
  -1   8  -3  148.09   10.60
  -1  -8   3  137.69   10.90
   1   8   3  147.09   15.20
   1  -8  -3  155.78   11.30
  -1   8  -3  154.48   17.50
   1   8   3    9.40   78.79
  -1   8  -3  219.78  104.09
  -1   8  -3  166.08   19.90
  -2   8   3  407.06  133.49
  -2  -8  -3  280.67   20.30
   2   8  -3  299.17   19.80
  -2   8   3  292.27   34.00
  -2   8   3  297.97   30.40
  -2   8  -3  422.26  132.59
  -2  -8   3  292.37   20.50
  -2   8  -3  293.87   31.90
  -2   8  -3  303.87   20.10
   2  -8  -3  302.17   20.60
   2   8   3  146.29  114.59
  -3   8   3  128.19   23.40
   3   8  -3   17.50  153.68
  -3   8   3  -65.09  133.39
  -3  -8  -3  144.59   10.70
   3  -8   3  150.28   11.10
  -3  -8   3  152.58   11.10
  -3   8  -3  126.49   21.10
  -3   8  -3  289.17  166.48
   3  -8  -3  149.69   11.40
  -4  -8  -3  239.98   16.70
   4  -8   3  238.88   17.60
  -4   8   3  280.77  213.68
  -4   8  -3  229.88   29.80
  -4   8  -3  -81.29  215.08
  -4  -8   3  238.38   17.00
   4  -8  -3  248.78   18.00
  -5   8   3    4.50   17.10
  -5  -8  -3    4.90    7.40
   5  -8   3    6.30    2.00
  -5  -8  -3    6.00    1.20
  -5   8   3    3.50    6.70
  -5   8  -3    1.40    5.40
   5  -8  -3    5.60    2.10
  -5  -8   3    5.30    1.40
  -5  -8   3    8.80   10.10
   6  -8   3    2.70    1.80
  -6   8   3  -11.70   13.30
  -6  -8  -3    5.80    6.60
  -6   8   3   12.80    7.60
  -6  -8  -3    1.20    0.50
   6  -8  -3    3.70    1.70
  -6  -8   3   -2.20    5.40
  -6  -8   3    1.40    0.60
   7  -8   3   39.30    6.60
   7   8   3   46.50    6.00
   7  -8  -3   45.60    5.90
  -7  -8   3   41.00    3.60
  -8  -8  -3    5.70    4.60
  -8  -8   3    5.60    4.30
   8  -8  -3   -0.30    1.50
   0   9   3  270.07  133.59
   0   9  -3  187.38  167.18
   1   9  -3   29.10    7.90
  -1   9   3  -64.09  132.09
   1  -9   3   28.30    3.00
  -1   9   3   31.60    8.40
   1   9  -3   48.10  161.88
  -1   9   3   26.80    9.50
  -1  -9  -3   27.90    3.10
   1   9  -3   28.40    5.80
  -1   9  -3   30.90    7.90
  -1   9  -3  175.58  155.78
  -1   9  -3   18.10    7.40
  -1  -9   3   33.20    3.30
   1   9   3   12.00  113.09
   1  -9  -3   29.80    3.20
  -1   9  -3   25.80    2.80
   1   9   3   27.30    6.40
  -2   9   3  385.56   45.30
  -2   9   3  304.87  195.08
   2  -9   3  468.65   30.70
  -2  -9  -3  462.65   30.60
   2   9  -3  496.85   35.20
  -2   9  -3  389.16   43.00
   2   9   3  174.18  144.49
   2  -9  -3  467.95   31.00
  -2  -9   3  469.15   30.80
   2   9   3  491.85   37.10
  -2   9  -3  452.65   43.60
  -3   9   3   94.09   20.10
   3  -9   3  135.19    9.90
  -3  -9  -3  123.19    9.20
  -3   9  -3   67.69  248.98
   3   9   3  124.99   13.50
   3  -9  -3  124.79   10.00
  -3  -9   3  124.29    9.40
  -3   9  -3  101.29   19.80
  -4   9   3    3.40    5.70
  -4  -9  -3   29.60   14.30
  -4  -9  -3    8.50    1.40
   4  -9   3    9.50    2.20
   4   9   3   10.10    3.60
  -4   9  -3    3.50    4.80
  -4  -9   3   25.20   13.70
   4  -9  -3    6.20    2.00
  -4   9  -3   27.70   10.10
  -4  -9   3    8.60    1.50
  -5   9   3    0.30    4.40
  -5  -9  -3    3.20    0.80
  -5  -9  -3    5.50    7.20
   5  -9   3    4.20    1.60
  -5  -9   3    3.00    0.90
   5  -9  -3    3.50    1.50
  -5  -9   3    1.60    7.40
   5   9   3    2.40    2.00
  -6   9   3    1.90    4.20
  -6  -9  -3    9.50    1.60
   6   9   3    4.60    2.30
   6  -9  -3   12.30    2.70
  -6  -9   3    8.60    1.20
   7   9  -3   12.70    2.50
   7  -9  -3   16.80    3.30
   7   9   3    9.80    3.20
   0 -10  -3   75.29    6.10
   0  10  -3   59.19   11.50
   0 -10   3   73.49    5.90
   0  10   3   65.49   11.30
   0  10  -3   67.89   12.20
   0  10   3   66.69   13.10
  -1  10   3   15.90    7.10
   1 -10   3   13.00    1.90
   1  10  -3    6.40    4.70
  -1 -10  -3    8.30    1.50
   1  10  -3    4.50    3.00
  -1  10   3    7.30    5.40
   1  10   3    0.90    3.50
  -1  10  -3    0.50    5.10
   1 -10  -3   10.20    1.70
   1  10   3    6.10    3.80
  -1  10  -3    3.90    4.90
   2  10  -3   24.70    5.50
  -2  10   3   15.20    8.00
   2  10  -3   28.40    7.70
   2 -10   3   26.30    3.00
  -2 -10  -3   25.90    2.80
   2  10   3   25.70    6.50
  -2  10  -3   25.30    8.60
   2  10   3   18.70    5.80
  -2 -10   3   27.20    2.90
   2 -10  -3   24.90    3.10
   3  10  -3   16.70    4.10
   3  10  -3    9.90    5.00
  -3  10   3   12.00    6.80
   3 -10   3   16.70    2.40
  -3 -10  -3   13.30    1.80
   3 -10  -3   14.70    2.40
  -3  10  -3    4.50    5.50
   3  10   3    9.90    3.90
  -3 -10   3   16.60    2.00
  -3  10  -3   11.30    8.60
  -4 -10  -3   33.10    3.00
   4  10  -3   31.00    5.30
   4  10   3   34.80    6.30
  -4 -10   3   35.70    3.20
   4 -10  -3   31.30    4.10
  -5 -10  -3   36.00    3.00
   5  10  -3   36.30    6.70
   5 -10   3   37.60    4.50
   5  10  -3   35.50    5.30
   5  10   3   35.60    5.90
  -5 -10   3   39.20    3.20
   5 -10  -3   45.20    4.70
   0 -11  -3    0.70    0.60
   0 -11   3    0.30    0.40
   0  11   3   -1.20    5.10
   0  11  -3   -0.50    3.00
   0  11   3   -0.90    2.60
   0  11  -3   -0.40    2.70
   1  11  -3   52.49    9.80
  -1  11   3   46.60   12.10
  -1 -11  -3   67.89    5.40
   1 -11   3   67.29    5.50
   1  11  -3   60.59   10.40
  -1  11  -3   54.49   15.10
  -1 -11   3   66.39    5.30
   1  11   3   67.49   12.50
   1  11   3   57.29   10.80
   1 -11  -3   68.49    5.70
   2  11  -3    9.70    4.50
   2  11  -3    6.90    3.60
  -2 -11  -3   12.10    1.60
   2 -11  -3   11.70    2.10
  -2  11  -3   14.90    8.00
   2  11   3    8.40    4.50
   2  11   3    6.70    4.20
  -2 -11   3   12.00    1.60
   3 -11   3   46.60    4.50
  -3 -11  -3   47.60    3.90
   3  11  -3   43.50    8.40
   3  11  -3   42.30    8.20
  -3 -11   3   49.80    4.20
   3  11   3   44.60    7.70
   3  11   3   50.99    8.90
   3 -11  -3   48.00    4.70
   4  11  -3   14.80    3.60
   4  11  -3   14.30    4.60
   4 -11   3   21.50    3.30
  -4 -11  -3   18.10    1.80
   4  11   3   13.90    4.60
  -4 -11   3   20.30    1.90
   4 -11  -3   19.10    2.70
   5  11  -3    4.80    2.20
   5  11  -3    5.50    2.90
  -5 -11   3    7.00    0.90
   5  11   3    8.40    3.10
   5 -11  -3    6.30    1.60
   5  11   3    5.30    2.60
   0  12  -3    0.10    4.30
   0  12  -3    0.00    3.40
   0 -12   3    6.30    1.10
   0 -12  -3    5.50    1.10
   1  12  -3   16.80    6.00
  -1 -12  -3   24.30    2.40
   1 -12   3   20.30    3.20
   1  12  -3   14.50    5.40
  -1 -12   3   25.70    2.40
   1  12   3   18.70    6.40
   1 -12  -3   24.70    2.70
   2  12  -3   13.30    4.90
  -2 -12  -3   18.40    1.90
   2  12  -3   11.30    4.60
   2 -12   3   16.20    2.30
   2 -12  -3   19.10    2.50
   2  12   3    9.10    5.80
  -2 -12   3   19.10    2.30
   2  12   3   10.80    5.80
   3  12  -3   -1.20    1.60
   3 -12   3    1.10    0.80
  -3 -12  -3    0.80    0.40
   3  12  -3    4.50    2.90
  -3 -12   3    0.70    0.60
   3 -12  -3    0.80    0.80
   3  12   3    2.70    4.00
   3  12   3    0.10    2.60
   0   0   4 5207.48  336.27
  -1   0  -4  184.08   12.20
   1   0  -4  179.28   13.10
  -2   0   4  794.52   61.69
  -2   0  -4  919.41   64.79
  -2   0  -4  744.53   52.09
   2   0  -4  745.13   53.09
  -3   0   4  142.99   30.10
  -3   0   4  269.57   51.49
  -3   0  -4  155.58   13.00
  -3   0  -4  184.38   32.30
   3   0  -4  162.98   13.90
   4   0  -4  176.38   18.20
  -4   0  -4  188.38   46.30
  -4   0   4  314.77   63.59
  -4   0  -4  206.38   16.60
  -5   0  -4  178.18   18.20
   5   0  -4  154.08   16.70
  -5   0   4  174.28   54.19
  -6   0   4   53.39    7.20
  -6   0  -4  -31.70   57.29
  -6   0  -4  119.69   30.10
  -7   0  -4   92.99   25.40
  -7   0   4   95.39    8.90
   7   0  -4   89.99   11.20
   7   0   4  108.89   11.70
  -8   0  -4   10.70    7.90
   8   0   4   13.60    4.50
  -8   0  -4   29.90   16.90
  -8   0   4    3.30    5.80
   8   0  -4   19.00    5.40
  -8   0   4   26.70   16.60
  -9   0   4  131.89   25.80
   9   0   4   86.69    9.60
  -9   0  -4  132.89   24.40
   9   0  -4   66.39    9.30
 -10   0   4    6.40    5.20
 -10   0  -4    5.80    8.40
 -10   0   4   11.70    7.30
   0  -1  -4   61.19    6.00
   0   1  -4   75.69    5.10
  -1   1   4 1226.38   91.39
   1   1  -4 1101.29   69.19
  -1  -1  -4 1087.39   69.49
   1   1   4  992.10   69.29
  -1  -1   4  899.51   80.89
   1  -1  -4 1075.99   69.49
  -2   1   4  191.08   40.80
  -2  -1  -4  129.09   11.00
   2   1  -4  155.08   12.90
  -2   1   4  176.38   26.00
  -2   1  -4  138.59   10.30
  -2   1  -4  174.78   29.00
   2  -1  -4  134.79   11.70
  -3   1   4  114.89   41.00
  -3  -1  -4  169.78   34.70
  -3   1   4  179.28   42.80
   3   1  -4  101.79   10.10
   3  -1  -4   93.79    9.90
  -3   1  -4  118.49   33.40
  -3   1  -4  104.29    8.80
  -4   1   4  391.56   79.79
  -4   1   4  266.47   56.09
  -4  -1  -4  298.87   25.60
   4   1  -4  327.07   25.20
  -4  -1  -4  304.17   51.89
   4  -1  -4  281.37   25.20
  -4   1  -4  359.56   25.00
  -5   1   4   28.50   38.90
  -5   1   4  109.49   54.19
  -5   1  -4   38.90   45.30
  -6   1   4   11.80    8.60
  -6  -1  -4   20.20   14.60
  -6  -1  -4    7.50    8.00
   6  -1  -4   24.90    5.30
  -6  -1   4   16.40   11.10
  -6   1  -4   29.10   18.90
  -6   1  -4  -61.49   54.59
  -6   1  -4    4.70    6.30
  -7   1   4    5.00    6.90
  -7  -1  -4   16.20   13.60
  -7  -1  -4    4.90    7.80
  -7   1   4 -102.29  109.69
   7  -1   4    8.20    4.60
   7   1  -4   17.10    4.80
  -7  -1   4    6.30    7.20
  -7   1  -4   22.40   17.20
   7  -1  -4   11.60    4.20
  -7   1  -4   66.59   98.89
  -7   1  -4    3.90    5.90
   8  -1   4    7.00    5.00
  -8   1   4   -5.30    6.00
  -8  -1  -4    6.00    6.30
   8   1  -4    2.40    2.30
  -8  -1  -4    0.50   10.90
  -8   1  -4   -5.00    4.40
  -8  -1   4   -4.60    8.50
  -8  -1   4   -2.00    5.50
  -8   1  -4    6.90   12.30
   8  -1  -4    7.60    4.10
  -9  -1  -4   21.10   12.30
   9  -1   4   29.90    5.60
  -9   1   4   48.80   17.00
   9   1  -4   39.90    6.40
  -9  -1   4   12.70    9.90
  -9   1  -4   45.60   19.20
   9  -1  -4   24.40    5.60
  -9  -1   4   51.99   16.50
  -9   1  -4   43.10   11.10
 -10   1   4    3.80    3.70
 -10  -1  -4   -4.40    7.30
 -10   1   4   12.80    7.70
  10  -1  -4   10.10    4.70
 -10  -1   4    3.00    5.00
 -10   1  -4   14.20    7.80
 -10  -1   4    6.00    8.50
   0   2   4 1006.80   82.99
   0   2  -4 1044.70   66.89
  -1   2   4  189.18   29.70
   1   2  -4  187.38   13.60
   1   2   4  171.68   14.30
   1  -2  -4  189.88   14.80
   2   2  -4  913.91   63.79
  -2   2   4  967.30   79.09
  -2   2  -4 1018.20   85.29
   2   2   4  942.11   64.19
   2  -2  -4  971.40   64.69
  -3   2   4  223.28   54.29
   3   2  -4  158.88   13.20
  -3   2   4  165.08   41.40
   3   2   4  141.09   12.90
   3  -2  -4  142.39   13.60
  -3   2  -4   83.59   37.30
  -4   2   4   78.19   51.69
  -4   2   4   75.09   50.69
   4   2  -4   19.50    4.70
  -4   2  -4   17.10    4.30
   4   2   4    9.90    5.40
  -4   2  -4    9.10   30.30
   4  -2  -4   15.60    4.50
   5   2  -4   51.39    8.70
  -5  -2  -4   16.40    8.80
   5   2  -4   36.50    8.40
  -5   2   4   32.30   47.10
  -5  -2   4   26.50   12.60
  -5  -2   4   30.40    6.20
  -5   2  -4   67.39   60.59
  -6   2   4  107.99   54.99
  -6  -2  -4   34.80   12.00
  -6  -2  -4   48.10   18.90
  -6  -2   4   17.70   10.30
  -6   2  -4  -41.10   51.79
   6  -2  -4   30.90    6.00
   6   2   4   28.10    6.00
  -7  -2  -4  111.59   22.60
   7   2  -4  129.19   12.90
  -7  -2  -4  125.19   26.70
  -7   2   4  -93.19  149.19
  -7   2  -4   12.80  104.39
   7  -2  -4  100.19   12.70
  -7  -2   4  189.48   32.00
  -7  -2   4  120.99    9.70
   7   2   4  133.19   12.90
  -7   2  -4  116.49   31.00
  -7  -2   4   91.89   22.80
  -8  -2  -4   75.99   21.60
  -8  -2  -4   58.29   21.10
   8  -2   4   65.69   10.00
  -8  -2   4  102.39   29.40
   8  -2  -4   71.69   12.50
  -8   2  -4   37.80   29.60
  -9  -2  -4   14.40    6.40
  -9  -2  -4    8.40    7.10
  -9   2   4   19.50   14.60
  -9   2   4    4.70    5.50
  -9  -2   4    2.50    6.40
   9  -2  -4    6.80    3.50
  -9   2  -4    7.40    9.20
  -9  -2   4   29.10   11.50
 -10   2   4   29.50    6.40
 -10   2   4   34.60   12.20
  10  -2  -4   29.00    5.10
 -10   2  -4   53.99   15.60
   0   3   4 2119.09  146.49
   0  -3  -4 1654.03  128.09
   0   3  -4 2096.09  126.49
   1   3  -4  300.57   21.50
   1  -3   4  302.07   30.20
  -1   3   4  329.77   43.20
   1  -3  -4  308.27   23.40
   1   3   4  264.77   22.30
  -2   3   4  437.46   50.99
  -2   3   4  343.77   59.89
   2   3  -4  408.76   29.50
   2   3   4  397.56   30.30
   2  -3  -4  437.66   31.20
  -3   3   4  934.11  110.29
   3   3  -4  936.41   61.29
  -3   3   4  798.82   88.19
  -3   3  -4  895.61   95.19
   3   3   4  885.61   61.79
   3  -3  -4  867.81   62.39
  -4   3   4  177.68   66.29
   4   3  -4  148.59   13.90
  -4   3   4   59.99   53.49
  -4   3  -4  139.29   13.10
   4   3   4  121.79   14.10
   4  -3  -4  121.29   15.10
   5   3  -4  175.38   17.80
   5   3  -4  187.68   15.90
  -5   3   4  156.98   86.49
  -5   3   4   90.79   64.99
  -5  -3  -4  142.89   24.50
   5   3   4  180.98   15.90
  -5  -3   4  223.58   30.90
   5  -3  -4  169.58   14.50
  -5   3  -4  101.89   62.59
  -6  -3  -4   56.89   15.70
   6   3  -4   64.19    8.30
  -6   3   4  -23.20   66.49
  -6  -3  -4   34.20   21.90
   6  -3   4   45.70    8.10
   6  -3  -4   45.90    7.50
  -6  -3   4   60.89   21.00
  -6  -3   4   66.79    6.40
  -6   3  -4   69.09   22.60
  -6   3  -4   -4.80   63.99
  -6  -3   4   73.79   17.70
   7  -3   4  162.88   18.50
  -7   3   4  -46.10  123.89
   7   3  -4  218.68   18.80
  -7  -3  -4  240.48   32.60
  -7  -3  -4  191.28   34.60
  -7  -3   4  271.67   37.70
  -7  -3   4  213.98   15.10
  -7   3  -4  276.27   44.50
   7  -3  -4  191.68   18.60
  -8  -3  -4   -3.40    8.90
  -8   3   4   -1.70    6.10
   8  -3   4   12.00    4.30
  -8  -3  -4   15.50    8.40
  -8   3  -4    4.10    5.20
   8  -3  -4   10.30    4.00
  -8  -3   4    9.80   13.10
  -8  -3   4    7.60    7.20
  -8   3  -4    7.70   12.90
  -9  -3  -4   15.50    6.60
  -9   3   4    9.40   10.10
   9  -3   4    7.50    3.10
  -9   3   4    0.50    4.50
  -9  -3  -4    5.00    9.70
  -9   3  -4    8.80    9.20
  -9  -3   4    9.30    7.30
   9  -3  -4    9.90    3.70
 -10   3   4   30.20   10.80
 -10   3  -4   25.60    9.80
  10  -3  -4   41.00    5.00
   1   4  -4   19.00    3.60
  -1   4   4   38.30   27.60
   1  -4  -4   19.50    5.40
   1   4   4   18.60    4.60
   1   4   4   12.20   21.80
  -1   4  -4   74.39   38.10
   2   4  -4 1346.27   88.79
  -2   4   4 1255.07  132.39
  -2   4   4 1210.68  113.69
  -2   4  -4 1445.26  121.59
   2  -4  -4 1462.05   91.39
   2   4   4 1200.68   89.59
  -3   4   4  198.18   69.29
   3   4  -4  264.07   23.10
  -3   4   4  246.38   61.09
   3   4   4  266.77   22.90
   3  -4  -4  272.27   23.80
  -4   4   4  -19.10   51.59
  -4  -4  -4   28.20   12.60
  -4   4   4    5.60   69.69
  -4   4   4   28.40   10.30
  -4   4  -4   31.40   73.19
   5   4  -4   -3.00    4.50
  -5   4   4  -26.80   63.29
  -5  -4  -4    1.80    0.90
  -5   4   4  101.39   77.49
  -5   4   4    6.10    7.30
  -5   4  -4  -73.39   62.49
   5  -4  -4    3.40    1.70
  -5  -4   4    1.00    1.20
  -5   4  -4   -0.10   14.90
  -5  -4   4    6.70    7.40
  -6   4   4   92.39   94.79
  -6  -4  -4   40.20   15.30
   6  -4   4   41.00    7.60
  -6  -4  -4   34.00   20.10
  -6  -4  -4   45.90    4.10
  -6  -4   4   57.59   19.40
  -6   4  -4   38.90   23.40
  -6   4  -4   70.39   23.10
   6  -4  -4   41.40    6.70
  -6  -4   4   55.49    5.20
  -7  -4  -4   62.69   15.70
  -7  -4  -4   53.89   18.40
   7  -4   4   36.90    7.50
  -7   4   4  135.49  153.28
   7  -4  -4   47.80    7.60
  -7  -4   4   44.20    4.40
  -7  -4   4   62.89   18.30
  -7   4  -4 -126.09  118.89
  -7   4  -4   46.00   19.70
  -8  -4  -4   68.99   20.50
   8  -4   4   55.39    9.80
  -8   4  -4   60.69   22.70
  -8  -4   4   85.79    5.80
  -8  -4   4  115.89   23.90
   8  -4  -4   66.39    9.60
   9  -4   4   38.30    7.20
  -9   4   4   18.20   11.90
   9  -4  -4   31.60    6.00
  -9   4  -4   16.60   12.30
  -1   5   4   62.39   44.30
   1   5  -4   13.70   32.70
   1   5  -4   24.20    4.30
  -1   5   4    5.90   39.60
  -1   5  -4   77.69   52.19
   1   5   4   20.10   23.60
   1  -5  -4   34.30    7.10
   2   5  -4   76.39    8.90
  -2   5   4   16.80   46.30
  -2   5   4   23.20   43.70
   2   5   4   51.29    8.30
   2   5   4  111.89   42.90
  -2   5  -4   68.99   55.69
   2  -5  -4   67.49   10.50
  -3   5   4  107.29  107.89
  -3   5   4   33.10   58.49
   3   5  -4   51.09    8.00
  -3   5  -4  -17.20   68.79
   3   5   4   53.39    8.90
  -4  -5  -4  113.39   21.90
   4   5  -4   92.09   11.90
  -4  -5  -4   94.39    7.40
  -4   5   4  134.79   86.89
  -4   5  -4  128.59   20.40
  -4  -5   4   96.19    8.40
   4  -5  -4   82.69    8.40
  -4   5  -4  -17.30   76.99
  -4   5  -4  104.29    7.50
   4   5   4  115.39   14.90
  -5   5   4  184.38   93.29
  -5   5   4  187.98  104.99
   5  -5   4  179.68   15.60
  -5  -5  -4  224.98   32.70
  -5  -5  -4  200.68   14.00
  -5  -5   4  211.18   15.10
  -5  -5   4  180.38   32.00
   5  -5  -4  191.28   16.10
  -5   5  -4  264.27   35.80
   6  -5   4   84.69    9.50
  -6  -5  -4   68.49    5.60
  -6  -5  -4  104.69   21.30
   6  -5  -4   68.09    8.60
  -6   5  -4   63.89   21.40
  -6  -5   4   69.29    6.30
  -6   5  -4   88.49   27.30
  -6   5  -4   33.90  120.59
   7  -5   4   49.20    8.50
  -7  -5  -4   56.19   17.50
  -7  -5   4   55.99    6.10
   8  -5   4   36.10    7.50
  -8   5   4   43.60   16.40
  -8   5  -4   18.20   12.30
   8  -5  -4   38.60    6.80
  -8  -5   4   35.60    3.00
   9  -5   4    1.30    3.10
  -9  -5  -4    2.90    3.50
  -9   5   4    0.80    5.40
   9  -5  -4    5.30    2.40
  -9   5  -4   -0.20    6.80
  -9  -5   4    2.10    4.60
   0  -6  -4   18.70    6.90
   0   6  -4   27.30   48.60
   0   6   4   71.59   37.90
  -1  -6  -4  258.17   27.00
  -1   6   4  285.97   78.89
  -1   6   4  396.16   71.69
   1   6  -4  290.87   24.70
   1   6  -4  299.57   70.19
   1   6   4  275.97   58.69
   1  -6  -4  320.67   28.00
  -2  -6  -4  127.29    9.70
   2   6  -4   45.50   53.19
   2   6  -4  123.39   14.10
  -2   6   4  168.28   70.19
  -2   6   4  164.48   20.80
   2  -6  -4  132.69    9.80
   2   6   4  131.49   45.40
  -2   6  -4  148.29   16.40
  -2  -6   4  116.39   10.00
  -2   6  -4  146.59    9.40
  -3   6   4  170.78   82.89
  -3  -6  -4  154.68   11.10
   3   6  -4  159.78   17.20
  -3   6   4  137.29   23.50
  -3   6   4  215.68   85.39
  -3   6  -4  164.78   10.80
  -3   6  -4  233.58   92.19
  -3   6  -4  138.39   20.10
  -3  -6   4  161.78   11.80
   3  -6  -4  162.38   11.70
   3   6   4  131.39   62.19
   3   6   4  125.99   17.40
  -3   6  -4  122.29   19.50
   4   6  -4   20.40    6.70
  -4   6   4   46.40   87.59
  -4   6   4    7.00   85.49
  -4   6   4    3.60    7.30
  -4  -6  -4   30.80   11.60
   4  -6   4   11.00    2.40
  -4  -6   4   11.40   10.70
  -4   6  -4    5.20    6.10
  -4   6  -4  -21.10   16.90
  -4   6  -4    2.80    8.80
  -4   6  -4  -35.50   99.09
   5   6  -4  101.79   17.00
  -5   6   4   54.79  121.79
  -5  -6  -4  107.69    8.30
  -5  -6   4  114.79   24.70
  -5  -6   4  111.89    9.00
  -5   6  -4   86.49   28.60
   5  -6  -4  116.89   10.50
  -5   6  -4  134.29   26.90
  -6   6   4 -299.47  310.37
  -6   6   4    3.30    7.10
  -6   6  -4  117.29  235.78
  -6  -6   4   19.10   15.50
  -6   6  -4   11.30   14.10
  -6   6  -4    9.90    6.30
  -6   6  -4   -4.10   12.10
   7  -6   4   52.89    7.50
  -7  -6   4   73.69   19.90
  -7  -6   4   41.80    3.90
   7  -6  -4   44.10    6.80
  -8  -6  -4   20.00    8.30
  -8   6   4    7.00    5.10
   8  -6   4    5.30    6.30
  -8   6   4   -4.10   10.20
  -8   6  -4    0.40    7.60
  -8  -6   4   12.70    9.00
   8  -6  -4   14.80    4.10
  -9   6   4    0.40    5.90
   9  -6  -4   12.10    2.60
  -9   6  -4   -0.50    5.40
   0   7  -4   53.39    4.40
   0   7  -4   59.39    7.00
   0   7  -4  -39.60   58.29
   0   7   4  119.19   61.39
   0   7   4    7.20   67.59
   0   7   4   64.39    8.70
   0  -7  -4   56.39    4.80
   1   7  -4   11.10   63.39
  -1   7   4  156.18   76.89
   1  -7   4  110.49    8.50
  -1   7   4   33.50   70.59
   1   7  -4  108.89    8.10
  -1   7   4  135.89   16.10
  -1  -7  -4  109.19    8.40
   1  -7  -4  113.59    8.40
   1   7   4  116.39   11.70
  -1   7  -4   26.80   70.29
  -1  -7   4  100.29    8.50
  -1   7  -4  124.09   12.70
  -1   7  -4  105.39   15.00
  -1   7  -4  115.39    8.10
  -2  -7  -4   24.50    2.70
   2  -7   4   20.70    2.60
  -2   7   4   28.10    9.00
  -2   7   4   21.50  138.39
   2   7  -4   29.30    2.40
  -2   7   4  -71.79   69.99
   2   7  -4   24.60    7.00
  -2  -7  -4   12.10    9.40
  -2   7  -4   23.10    2.40
  -2   7  -4   25.50    8.10
  -2  -7   4   27.50    3.00
  -2   7  -4   -8.90   80.79
  -2   7  -4   23.50    8.40
   2   7   4  -21.90   53.19
   2  -7  -4   25.00    2.80
  -3   7   4  -27.30  110.79
   3   7  -4   39.10   97.99
  -3   7   4  -94.59   90.19
  -3   7   4   40.80   12.90
   3   7  -4   57.49   10.60
  -3  -7  -4   62.69    5.20
   3  -7   4   55.09    5.20
  -3   7  -4   66.99   13.30
   3   7   4   -8.70   60.49
  -3  -7   4  106.89   23.90
  -3   7  -4   62.19    4.90
  -3   7  -4   96.19  105.59
   3  -7  -4   61.19    5.60
  -3   7  -4   45.80   13.10
  -3  -7   4   62.69    5.50
   4  -7   4   30.80    5.50
   4   7  -4   33.50    9.80
  -4   7   4  -45.80  111.19
  -4  -7  -4   64.39   18.60
  -4  -7  -4   34.00    3.30
  -4  -7   4   31.40    3.60
  -4  -7   4   33.20   16.50
   4  -7  -4   36.50    4.40
  -4   7  -4  228.68  153.68
  -4   7  -4   32.20   12.30
  -5   7   4  285.87  180.68
   5   7  -4  189.28   26.50
  -5  -7  -4  230.88   16.00
   5  -7   4  223.88   17.80
  -5   7  -4  232.08   33.40
  -5   7  -4   -7.90  162.38
   5  -7  -4  245.48   18.50
  -5  -7   4  248.88   16.70
   6  -7   4   64.79    8.00
  -6  -7  -4   66.09    5.30
   6  -7  -4   73.09    8.10
  -6  -7   4  104.29   23.00
  -6  -7   4   71.39    5.80
   7  -7   4   34.70    5.70
  -7  -7   4   27.00    2.60
  -7  -7   4   39.90   13.80
   7  -7  -4   26.60    5.10
  -7   7  -4    8.70   10.90
   8  -7   4   20.90    5.40
  -8   7   4    4.40    7.70
   8  -7  -4   13.50    3.50
  -8   7  -4   -1.80    7.20
   0   8  -4  -86.59   91.69
   0   8  -4    9.60    4.30
   0   8   4   16.40    5.70
   0  -8  -4   17.60    2.20
   0  -8   4   13.50    2.10
   0   8   4   -3.30   71.29
   0   8  -4   14.50    1.70
   0   8  -4   16.40    3.90
  -1   8   4   17.30    6.90
  -1   8   4   12.30    8.50
  -1   8   4  -91.49  131.79
   1  -8   4   23.90    2.50
   1   8  -4   17.30    2.00
   1   8  -4   98.49  104.19
  -1   8  -4   25.90    7.30
   1   8   4   20.90    5.00
  -1   8  -4   14.70    7.40
  -1   8  -4   21.60    2.30
  -1   8  -4  176.28  108.79
  -1  -8   4   20.00    2.60
   2   8  -4   47.40    4.10
  -2   8   4   52.99   14.80
  -2   8   4   25.20  110.29
   2   8  -4  -84.89  113.89
  -2  -8  -4   50.09    4.50
  -2  -8   4   52.69    4.80
   2   8   4   59.99    8.10
  -2   8  -4   52.09   12.20
  -2   8  -4   40.40   11.30
  -2   8  -4   50.69    4.30
  -2   8  -4  299.87  123.09
   2  -8  -4   48.40    4.70
  -3   8   4   46.80  140.19
   3  -8   4  177.78   12.50
  -3  -8  -4  163.38   12.10
  -3   8  -4  174.18   24.50
  -3   8  -4  170.08   12.00
   3  -8  -4  158.98   12.70
  -3  -8   4  169.68   12.50
   4   8  -4   10.50    9.60
  -4   8   4  -12.90  387.96
  -4   8   4   12.60    9.50
  -4   8  -4   26.00   12.00
  -4   8  -4   12.30    6.80
  -4  -8   4   37.60   21.70
  -4   8  -4 -263.17  284.07
   5  -8   4   32.40    4.50
  -5  -8  -4   28.40    2.80
  -5   8  -4   18.60   13.10
   5  -8  -4   34.80    4.50
  -5  -8   4   28.40    3.20
  -5  -8   4   52.49   17.20
  -6  -8  -4   95.59    7.30
   6  -8   4   92.19   12.30
  -6  -8   4  103.19    7.40
   6  -8  -4   97.09    9.60
  -7   8   4    4.40   11.30
   7  -8   4   20.50    4.70
   7  -8  -4   19.70    3.90
   7   8   4   18.50    3.50
  -7  -8   4   21.10    1.90
  -8  -8  -4   31.70    7.30
  -8  -8   4   28.30    9.00
   0  -9   4   12.20    1.90
   0   9   4   15.10    5.50
   0   9  -4   52.19  164.88
   0   9  -4   14.00    1.70
   0   9   4   62.39  119.39
   0   9   4   13.20    6.10
   0  -9  -4   16.00    2.20
   0   9  -4   22.10    6.70
   0   9  -4   14.10    4.70
   1  -9   4   11.30    1.80
  -1   9   4   11.90    6.50
  -1   9   4    6.10    4.30
   1   9  -4   10.80    5.20
   1   9  -4  213.68  190.68
  -1  -9  -4   13.10    1.90
   1   9  -4   10.20    1.40
   1   9  -4    9.50    3.70
  -1   9   4  -84.59  134.59
  -1  -9   4   13.20    2.00
   1   9   4  -59.99  120.79
  -1   9  -4   10.20    7.30
  -1   9  -4    7.20    4.90
  -1   9  -4   10.20    1.50
   1   9   4    9.70    4.50
  -1   9  -4   37.50  161.38
   1  -9  -4   11.50    1.90
  -2  -9  -4  189.98   13.40
  -2   9   4  150.98   25.30
  -2   9   4  234.28  223.68
   2  -9   4  192.58   13.60
  -2   9  -4  151.68   22.90
   2  -9  -4  191.78   13.90
   2   9   4  194.48  169.98
  -2  -9   4  199.88   13.70
   2   9   4  185.68   18.90
  -2   9  -4  212.18   25.90
  -2   9  -4 -107.49  265.37
  -3   9   4  315.67  275.37
  -3  -9  -4  158.98   11.90
  -3   9  -4  127.89   28.70
   3  -9  -4  171.98   12.90
   3   9   4  179.48   17.40
  -3  -9   4  166.38   12.20
  -4  -9  -4   18.80    2.10
  -4   9   4   11.90    7.30
   4  -9   4   16.60    2.80
  -4  -9   4   18.90    2.40
   4  -9  -4   16.60    2.90
  -4  -9   4   33.70   14.90
  -4   9  -4   19.00   10.40
   4   9   4   25.80    4.80
   5  -9   4   26.50    4.00
  -5  -9  -4   16.80    2.00
   5  -9  -4   19.00    3.40
   5   9   4   19.50    4.20
  -5  -9   4   18.20    2.20
   6  -9   4   36.70    5.30
   6   9   4   30.80    5.40
   6  -9  -4   45.70    5.10
  -6  -9   4   36.50    3.10
   7   9  -4    6.40    3.20
   7   9  -4   13.20    2.80
   7  -9  -4   19.70    3.30
   7   9   4   14.60    3.90
   0  10  -4    0.70    3.50
   0  10   4   -2.10    4.10
   0  10   4    2.80    2.90
   0  10  -4    2.50    2.40
   0 -10  -4    4.40    1.30
   0 -10   4    4.40    1.20
   1  10  -4    7.60    3.50
   1  10  -4    7.60    4.80
  -1  10   4    7.80    6.20
  -1  10   4    4.20    6.70
   1 -10   4   10.10    1.70
   1 -10  -4   41.60   19.30
  -1 -10   4    9.60    1.70
   1  10   4    7.70    4.90
  -1  10  -4    9.50    6.30
   1 -10  -4   11.50    1.90
   1  10   4    8.70    4.80
  -1  10  -4    8.90    5.90
   2 -10   4   42.20    4.00
   2  10  -4   40.30    9.50
  -2 -10  -4   44.60    3.90
   2  10  -4   41.60    6.90
  -2 -10   4   42.10    3.90
   2  10   4   38.10    8.30
   2 -10  -4   37.40    4.20
  -2  10  -4   27.10   10.40
   3  10  -4   23.60    4.70
  -3 -10  -4   28.90    2.80
   3  10  -4   22.70    6.60
   3 -10   4   28.50    3.20
   3 -10  -4   27.00    3.50
  -3 -10   4   27.40    2.90
   3  10   4   23.10    5.80
  -3  10  -4   12.60    8.30
   4 -10   4   39.20    4.30
   4  10  -4   31.40    7.30
   4  10  -4   38.80    5.70
  -4 -10  -4   36.20    3.30
  -4 -10   4   38.00    3.50
   4 -10  -4   42.60    4.60
   4  10   4   36.40    6.80
   5  10  -4    2.00    1.40
  -5 -10  -4    1.00    0.60
   5 -10   4    2.30    1.60
  -5  10   4    3.60    3.20
   5  10  -4    0.10    2.00
  -5 -10  -4    7.30    6.90
  -5 -10   4    1.50    0.60
   5 -10  -4    0.80    1.00
  -5 -10   4    3.40    6.60
   5  10   4    0.20    1.30
  -6 -10  -4    4.70    5.00
   6  10  -4    0.20    0.80
   6  10  -4    0.50    1.90
   6 -10  -4    1.60    1.60
  -6 -10   4    4.00    5.80
  -6 -10   4    1.20    0.40
   6  10   4    0.90    1.70
   0  11   4    2.50    4.40
   0 -11  -4    4.50    1.30
   0 -11   4    5.20    1.20
   0  11   4   -3.60    6.10
   0  11  -4    1.60    3.40
   0  11  -4    3.30    3.10
   0 -11  -4   22.90   12.00
   1  11  -4   15.00    6.40
  -1 -11  -4   20.50    2.40
   1  11  -4   14.10    5.20
   1 -11   4   21.00    2.40
   1  11   4   15.80    6.30
  -1  11  -4   16.80    6.50
   1  11   4   17.60    6.80
   1 -11  -4   20.70    2.60
  -1 -11   4   23.80    2.40
  -1  11  -4   16.00    7.40
  -2 -11  -4   53.99    4.60
   2 -11   4   68.59    5.40
   2  11  -4   49.30    8.50
   2  11  -4   50.69    9.00
   2 -11  -4   55.89    5.20
  -2  11  -4   35.40   10.70
   2  11   4   42.30    8.40
   2  11   4   54.29   10.40
  -2 -11   4   60.29    4.70
   3 -11   4   13.10    2.10
   3  11  -4   13.90    5.00
   3  11  -4    8.30    3.30
  -3  11   4    4.50    4.00
  -3 -11  -4   10.40    1.40
   3  11   4   10.30    4.10
  -3 -11   4   13.10    1.60
   3  11   4   13.10    4.80
   3 -11  -4   13.80    2.20
   4  11  -4   28.10    4.90
  -4 -11  -4   25.10    2.30
   4 -11   4   27.00    3.20
   4  11  -4   33.80    6.80
   4  11   4   31.00    6.10
  -4 -11   4   28.30    2.50
   4 -11  -4   27.20    3.40
   4  11   4   25.20    5.90
   5  11  -4    2.70    2.40
   5  11  -4    3.50    2.00
   5 -11  -4    7.20    1.60
  -5 -11   4    6.20    0.80
   5  11   4    6.50    2.40
   5  11   4    3.50    2.90
   0  12  -4    4.60    4.70
   0  12  -4    0.00    2.80
   0  12   4    1.00    2.70
   0 -12   4    2.00    0.70
   0 -12  -4    1.60    0.70
  -1 -12  -4   10.80    1.60
   1  12  -4    8.60    4.60
   1  12  -4    3.90    3.70
   1 -12   4    9.40    1.60
   1  12   4    5.70    4.40
  -1  12  -4   -1.30    7.80
  -1 -12   4   11.10    1.50
   1 -12  -4   10.60    1.70
  -2 -12  -4    2.00    0.60
   2  12  -4    1.00    2.70
  -2  12   4   -0.20    3.10
   2  12  -4    1.70    2.90
   2 -12   4    2.90    0.90
   2 -12  -4    2.40    1.00
  -2 -12   4    2.70    0.70
   2  12   4   -0.20    2.50
  -3 -12  -4    2.70    0.60
   3  12  -4    3.20    2.80
   3  12  -4    2.60    2.20
   3  12   4    4.00    3.30
   3 -12  -4    1.20    0.90
  -3 -12   4    3.00    0.70
   0   0   5    0.70   25.70
   0   0  -5    0.60    0.50
   0   0   5   -7.60    6.50
  -1   0   5 9999.00  657.03
  -2   0  -5  105.79    8.50
  -2   0   5  103.49   22.70
   2   0  -5  120.89    9.80
  -3   0  -5   72.59    6.90
  -3   0   5   94.59   26.80
  -3   0   5   56.49   37.60
  -3   0  -5   84.29   34.10
   3   0  -5   66.69    7.60
   4   0  -5  124.79   13.30
  -4   0   5  120.19   64.39
  -4   0   5   78.69   31.20
  -4   0  -5  206.38   46.60
  -4   0  -5  159.18   12.80
  -5   0  -5   -4.20   49.60
  -5   0   5   25.60   45.50
   5   0  -5   35.10    8.10
  -6   0  -5    0.40   12.60
   6   0  -5    5.20    3.30
  -6   0   5   11.80    3.00
  -6   0   5    3.10    7.10
  -6   0  -5    1.40    5.70
  -6   0  -5   79.09   70.29
  -7   0   5  286.57   25.10
   7   0  -5  377.56   28.40
   7   0   5  385.26   28.30
  -8   0   5   -7.10   10.40
   8   0   5    6.50    4.10
   8   0  -5    5.50    3.20
  -8   0  -5    2.60    4.80
  -8   0   5    1.30    6.40
  -8   0  -5   12.20   11.10
   9   0  -5   39.90    6.70
  -9   0  -5   27.00   14.30
  -9   0   5   62.29   20.90
 -10   0   5   20.90    8.20
 -10   0  -5   16.20    9.00
 -10   0   5   19.60   13.00
  -1   1   5 1563.94  112.69
   1   1  -5 1159.48   86.99
  -1  -1  -5 1315.27   86.49
  -1  -1   5 1388.06  103.59
   1  -1  -5 1336.27   87.09
  -2   1   5   55.29   21.60
  -2   1   5   38.80   27.30
  -2  -1  -5   12.60    2.60
   2   1  -5   11.10    2.80
  -2   1  -5   17.90    1.90
  -2  -1   5    8.60   15.70
  -2   1  -5   66.99   27.50
   3   1  -5  375.16   27.00
  -3   1   5  347.97   49.00
  -3   1   5  493.75   74.39
  -3  -1  -5  365.46   26.40
  -3   1  -5  315.17   46.40
   3  -1  -5  342.77   27.00
  -4  -1  -5   33.40    6.90
  -4  -1  -5    3.90   35.10
  -4   1   5   13.60   34.60
   4   1  -5   25.80    4.80
  -4   1   5   97.19   58.49
  -4  -1   5   26.00   39.90
  -4   1  -5   20.20    4.10
  -4   1  -5  -31.90   28.60
   4  -1  -5   20.40    5.20
   5   1  -5  214.38   20.30
  -5   1   5  248.98  105.49
  -5   1  -5  224.78   18.70
   5  -1  -5  210.18   20.40
   6  -1   5  307.97   27.10
   6   1  -5  381.16   27.20
  -6  -1  -5  283.97   35.30
  -6   1   5  252.57   97.49
  -6  -1  -5  440.06   49.10
  -6  -1   5  321.17   24.90
   6  -1  -5  341.77   26.50
   7  -1   5   72.59    9.70
   7   1  -5   73.59    9.20
  -7  -1  -5   63.99   24.60
   7  -1  -5   51.39    8.50
  -7   1  -5   92.39   26.00
  -7   1  -5   31.50   92.99
  -7  -1   5   60.19    6.60
   7   1   5   72.89    9.10
   8   1  -5   77.99    9.70
  -8  -1  -5   50.89   15.50
   8  -1   5   79.09   13.70
  -8  -1  -5   79.39   22.80
  -8  -1   5  125.29   37.60
  -8   1  -5   77.99   25.90
   8  -1  -5   71.19   10.00
   8   1   5   79.29   12.50
  -9  -1  -5   50.89   11.00
   9  -1   5   31.50    6.50
   9   1  -5   34.20    5.90
  -9   1   5   26.40   14.00
  -9  -1  -5   29.30   13.40
   9  -1  -5   28.80    6.10
  -9   1  -5   47.10   18.80
  -9  -1   5   40.30   14.50
 -10   1   5    4.00    4.40
 -10  -1  -5   11.90    9.60
 -10   1   5   10.20    7.30
 -10  -1   5   -6.80   10.40
   0  -2  -5 1046.50   79.19
   0   2   5 1188.18   96.39
   0   2  -5 1327.97   77.19
  -1   2   5 1302.67  108.99
   1   2  -5 1431.06   86.19
   1   2   5 1159.98   86.99
   1  -2  -5 1376.46   87.59
  -2   2   5  595.44   57.79
   2   2  -5  671.43   44.30
  -2   2   5  682.53   78.29
  -2  -2   5  581.04   66.69
   2  -2  -5  677.63   45.10
  -3   2   5  167.18   42.30
   3   2  -5  216.38   16.90
  -3   2  -5  206.28   43.30
   3  -2  -5  211.78   17.50
   3   2   5  197.38   16.80
  -3   2  -5  183.58   15.00
  -4   2   5  325.77   83.89
  -4   2   5  278.27   62.79
   4   2  -5  289.47   23.70
  -4   2  -5  291.97   22.10
   4  -2  -5  285.77   24.80
  -4   2  -5  306.37   54.89
  -5   2   5   55.29   59.19
   5   2  -5   57.99    8.40
  -5   2   5   54.29   53.79
  -5  -2   5   46.90    6.30
  -5   2  -5   44.70    7.60
  -5   2  -5   82.99   52.59
   5  -2  -5   41.70    6.00
  -5  -2   5   35.10   12.80
  -6   2   5   14.10    4.10
  -6   2   5   10.10    8.00
  -6   2   5   23.00   59.49
  -6  -2  -5   13.40    9.30
  -6  -2  -5   23.10   13.30
  -6  -2   5   19.90   11.10
  -6   2  -5   20.90    8.30
  -6  -2   5   24.40    4.40
  -6   2  -5   46.50   20.70
   6   2   5   15.70    5.20
   6  -2  -5   23.70    5.40
  -6   2  -5  -79.69   98.89
  -6   2  -5    3.40    5.70
  -7  -2  -5  154.68   30.00
  -7   2   5 -141.99  218.78
   7   2  -5  162.88   15.00
  -7  -2  -5  166.38   25.90
   7  -2  -5  138.99   15.00
  -7   2  -5  198.38   36.50
   7   2   5  138.59   14.40
  -7  -2   5  112.99   24.70
  -7   2  -5  128.39  106.19
  -7  -2   5  155.18   12.00
   8   2  -5    3.90    4.10
   8  -2   5    2.00    3.40
  -8  -2  -5    7.50    8.70
  -8  -2  -5    2.90    5.20
  -8   2   5   -6.10    5.60
  -8   2  -5   -1.20    3.90
  -8   2  -5   -8.10    9.40
  -8  -2   5   -4.40    7.00
  -8  -2   5   -0.10    7.10
  -8  -2   5    1.40    1.00
   8  -2  -5    3.30    2.50
   9  -2   5   22.70    4.90
  -9   2   5   35.70   19.20
  -9  -2  -5    4.80    9.80
  -9   2  -5   36.40   13.10
   9  -2  -5   23.00    5.50
  -9  -2   5   24.20   10.40
  -9  -2   5   63.39   17.70
 -10   2   5    0.90    3.90
 -10   2   5   -8.20    4.90
 -10  -2  -5   -0.80   11.80
 -10   2  -5    1.60    6.10
 -10  -2   5   -0.10    3.50
  10  -2  -5   -0.40    1.70
   0   3  -5  215.48   15.10
   0  -3  -5  188.48   17.00
   0   3   5  187.38   30.60
   1   3  -5  370.96   25.00
  -1   3   5  322.37   47.10
   1  -3   5  358.96   32.80
   1   3   5  289.57   25.80
   1  -3  -5  392.56   27.30
  -2   3   5  399.66   51.89
   2   3  -5  509.45   32.30
  -2   3   5  418.96   64.39
   2  -3  -5  456.85   33.50
   2   3   5  405.16   32.60
  -3   3   5  270.87   57.59
  -3   3   5  216.48   59.99
   3   3  -5  171.08   15.20
   3   3   5  182.88   16.40
   3  -3  -5  155.08   16.20
   4   3  -5  133.09   16.30
  -4   3   5   61.09   54.39
  -4   3   5  248.08   78.69
   4  -3  -5  166.98   17.10
  -4   3  -5  125.09   60.09
   5   3  -5   69.99   10.40
  -5   3   5  111.39   63.79
  -5   3   5   42.00   71.19
   5   3  -5   78.99    9.00
  -5   3  -5  -20.40   48.70
  -5   3  -5   71.59   25.00
  -5  -3   5   65.39    7.80
  -5  -3   5   94.29   21.40
   5  -3  -5   89.69   10.20
  -6  -3  -5   42.50   15.40
   6   3  -5   58.79    8.20
   6  -3   5   53.79    9.20
  -6  -3  -5   72.29   21.20
  -6  -3   5   98.79   25.80
  -6  -3   5   66.39    6.70
   6  -3  -5   62.29    8.20
  -6   3  -5   57.69   21.60
  -6  -3   5   92.19   19.20
  -6   3  -5   91.29   26.70
  -6   3  -5   93.69   74.19
  -7  -3  -5    8.80   12.20
  -7  -3  -5    8.60    8.70
  -7   3   5    3.10    8.30
   7  -3   5    2.80    4.10
  -7   3  -5   -9.20  112.79
  -7  -3   5   18.10   15.50
  -7  -3   5    6.60    9.40
  -7   3  -5   13.40   15.50
  -7   3  -5    6.10    5.90
   7  -3  -5    8.50    3.40
  -8  -3  -5   31.20   13.70
   8  -3   5   38.60    7.60
  -8  -3  -5   83.29   16.70
  -8  -3   5   49.90   16.70
  -8  -3   5   52.99    4.20
   8  -3  -5   51.49    8.10
  -8  -3   5   63.99   20.70
  -8   3  -5   31.80   18.80
  -9   3   5    2.90    4.70
   9  -3   5   -1.30    2.70
  -9  -3  -5    1.80    4.50
  -9   3   5    2.00    6.20
  -9  -3  -5   -0.10    8.70
  -9  -3   5    1.10    5.20
  -9   3  -5    3.70    8.60
   9  -3  -5    0.80    2.30
 -10   3   5   -0.60    5.10
 -10  -3   5    4.70    4.90
  10  -3  -5    1.20    1.60
 -10   3  -5   -4.60    5.30
   0  -4  -5  382.26   31.70
   0   4   5  458.65   54.19
   0   4  -5  417.46   29.50
   1   4  -5  205.58   16.60
  -1   4   5  176.68   39.90
   1   4   5  219.28   40.70
   1  -4  -5  210.68   18.80
  -3   4   5   77.49   47.60
  -3   4   5   68.79   52.69
   3   4  -5  136.89   12.70
  -3   4  -5  178.48   62.89
   3   4   5  123.19   13.70
   3  -4  -5  120.09   14.30
  -4   4   5   16.10    8.70
  -4  -4  -5   18.80   10.10
  -4   4   5  -48.70   59.59
  -4   4   5   46.50   54.69
  -4  -4   5   27.00    4.50
  -5   4   5  136.49   82.49
  -5   4   5  129.89   79.79
   5   4  -5  122.39   15.20
  -5  -4  -5  151.18   25.80
  -5  -4  -5  112.39   22.00
  -5   4  -5   44.50   76.39
   5  -4  -5  123.09   11.40
  -5  -4   5  145.69   27.10
  -5   4  -5  152.58   29.20
  -5  -4   5  125.79   11.00
  -6   4   5  -14.50   88.79
   6  -4   5   42.50    8.60
  -6  -4  -5   68.49   18.20
  -6  -4  -5   77.09   24.60
  -6   4  -5   46.90   88.99
  -6  -4   5   81.59   20.20
  -6  -4   5   60.89    6.10
  -6   4  -5   74.99   22.70
  -6   4  -5   64.99   25.20
   6  -4  -5   63.89    7.80
  -7   4   5  118.19  242.08
   7  -4   5  119.79   13.10
  -7  -4  -5  121.49   28.30
   7  -4  -5  114.29   13.00
  -7   4  -5  147.59   31.20
  -7   4  -5  133.09  174.18
  -7  -4   5  132.49    9.80
  -8  -4  -5    4.40    4.90
   8  -4   5    5.90    3.90
  -8  -4  -5   -2.90    9.30
  -8   4   5   -3.20    4.30
  -8   4  -5    2.30   10.40
   8  -4  -5   -2.40    1.70
  -8  -4   5    1.20    0.80
  -8  -4   5    6.00    6.50
  -9  -4   5   56.49   13.20
   9  -4  -5   43.90    6.60
   0   5   5  196.28   48.50
   0  -5  -5  131.99   15.40
  -1   5   5  315.77   61.09
   1   5  -5  265.87   51.79
  -1   5   5  359.76   59.39
   1   5  -5  369.26   26.90
   1  -5  -5  344.17   29.00
   1   5   5  333.77   50.49
  -2   5   5  -33.50   42.70
   2   5  -5   32.60    5.60
  -2   5   5  -30.60   42.60
   2   5  -5   48.80   46.20
   2   5   5   30.20   34.10
  -2   5  -5   65.79   56.39
   2   5   5   21.10    6.00
  -3   5   5  141.09   23.30
  -3   5   5  196.28   72.09
   3   5  -5  160.18   15.70
  -3   5   5  178.18   68.29
  -3   5  -5  277.87  101.39
   3   5   5  149.69   16.50
  -4  -5  -5  154.98   11.70
   4   5  -5  159.98   16.80
  -4   5   5  232.28   94.89
  -4   5   5  127.49   72.39
  -4  -5   5  164.78   13.10
   4  -5  -5  162.08   13.00
  -4   5  -5  116.29   96.29
  -4   5  -5  180.08   11.60
  -4   5  -5  175.88   24.60
  -5  -5  -5  224.08   15.70
  -5   5   5  277.27  118.19
   5   5  -5  226.48   23.30
  -5   5  -5  249.78   36.70
   5  -5  -5  221.48   18.00
  -5   5  -5  192.08   38.80
  -5  -5   5  202.28   34.40
  -5  -5   5  245.58   17.20
  -6   5   5   26.20  112.29
  -6   5   5   15.20   11.60
  -6   5  -5   30.60   15.40
  -6   5  -5 -105.19  116.69
  -6   5  -5    6.90    6.20
  -6   5  -5   24.60   15.70
  -7   5   5    6.30    8.60
  -7  -5   5    8.80    1.70
  -7   5  -5   -2.30    8.50
  -7  -5   5   17.50   11.90
   7  -5  -5   15.40    5.20
   8  -5   5    3.50    3.90
  -8  -5  -5   23.60    9.00
  -8   5   5    0.70   11.10
  -8  -5   5   10.60    7.90
  -8  -5   5   11.80    1.70
  -8   5  -5   -1.40    8.70
   8  -5  -5   11.20    3.70
   9  -5   5    7.80    5.60
  -9   5   5    2.80    6.30
  -9   5   5    0.00    5.40
  -9   5  -5    9.70    9.50
   9  -5  -5   12.60    3.50
   0   6  -5   43.40   47.40
   0   6   5   95.49   44.70
  -1   6   5   -1.60   49.20
  -1   6   5  -59.19   45.30
   1   6  -5   33.30    5.80
   1   6   5    9.90   31.70
  -1   6  -5  120.89   62.29
   1  -6  -5   39.30    8.80
   2   6  -5   45.40    7.90
   2   6  -5  -14.10   53.79
  -2   6   5   50.19   58.99
  -2   6   5   44.30   56.49
  -2  -6  -5   42.80    4.00
  -2   6   5   63.09   15.40
  -2   6  -5   41.10   10.90
  -2   6  -5   76.49   65.69
  -2   6  -5   50.79    9.50
   2   6   5  104.09   40.40
  -2  -6   5   44.20    4.50
   2  -6  -5   47.30    4.20
  -2   6  -5   47.10    3.70
  -3   6   5   -9.30   69.99
  -3  -6  -5   18.00    9.90
   3   6  -5   12.40    5.00
  -3  -6  -5    9.20    1.60
  -3   6   5    7.10    7.30
  -3   6   5   53.09   62.99
   3   6  -5   96.89   75.29
  -3  -6   5    9.70   12.50
  -3   6  -5   12.10    1.40
   3  -6  -5   13.00    2.10
  -3  -6   5    7.30    2.00
  -3   6  -5   10.50    7.30
   3   6   5  -27.70   42.10
  -3   6  -5    1.70    6.00
   3   6   5   17.90    6.20
  -3   6  -5   23.40   76.89
   4   6  -5 -108.79  176.88
   4  -6   5   63.09    6.30
  -4   6   5   44.80   14.60
   4   6  -5   64.89   10.90
  -4   6   5   -7.30   99.19
  -4  -6  -5   67.09    5.50
  -4   6  -5  135.49  112.29
   4  -6  -5   73.79    6.80
  -4  -6   5   49.99   18.70
  -4   6  -5   63.49   15.20
  -4  -6   5   72.39    6.40
  -4   6  -5   23.90   19.00
  -4   6  -5   79.69    5.50
  -5   6   5  -33.20  101.99
  -5  -6  -5   94.49    7.30
  -5   6  -5   89.29   21.80
  -5  -6   5   96.79   24.10
  -5   6  -5   78.89   23.70
  -5  -6   5  105.89    8.30
   5  -6  -5   97.19    9.60
  -5   6  -5 -140.09  117.29
  -6  -6  -5   53.29    4.50
  -6   6   5  351.46  203.48
   6  -6   5   72.19    8.00
  -6  -6   5   57.49   19.00
   6  -6  -5   57.19    7.50
  -6   6  -5   62.39   19.90
  -6  -6   5   55.89    5.20
  -6   6  -5 -301.67  201.88
  -7   6   5    0.80    5.30
   7  -6   5   12.50    3.30
  -7  -6  -5   18.60    9.90
   7  -6  -5   15.40    4.20
  -7  -6   5   11.00    9.10
  -7  -6   5    8.40    1.50
  -7   6  -5    7.80    9.10
   8  -6   5   33.50    7.60
  -8   6   5   23.40   12.40
  -8  -6   5   35.80    3.10
   8  -6  -5   33.40    6.00
   9  -6  -5   28.90    4.40
   0   7   5   37.30   59.99
   0  -7  -5    7.10    1.40
   0   7  -5    7.90    4.50
   0   7   5  -44.20   62.89
   0   7   5    8.20    3.30
   0   7  -5    8.20    1.10
   0  -7  -5    3.20    5.60
  -1  -7  -5   20.90   13.10
   1   7  -5   59.19   68.59
   1   7  -5    6.40    1.00
  -1   7   5  -82.29   64.69
  -1   7   5    7.90    4.70
   1  -7   5    6.30    1.40
  -1   7   5    1.10   57.49
  -1  -7  -5   23.60    9.60
   1   7   5  -47.90   49.99
   1   7   5    7.00    2.50
   1  -7  -5   27.70   14.90
  -1   7  -5    4.70    2.00
  -1   7  -5   13.70    5.70
   1  -7  -5    6.90    1.60
  -1   7  -5  142.09   76.39
  -1   7  -5    5.30    1.10
  -1  -7   5    9.00    1.50
  -2   7   5  185.18  104.39
   2  -7   5  220.58   16.10
  -2   7   5  227.48   28.90
   2   7  -5  201.68   21.60
  -2  -7  -5  233.48   16.20
  -2   7  -5  248.38   26.50
  -2  -7   5  213.88   16.50
  -2   7  -5  257.07   15.90
  -2   7  -5  251.27   25.60
   2  -7  -5  246.68   16.60
  -2   7  -5  231.68   99.49
   3   7  -5   14.70    5.00
  -3  -7  -5   11.30    1.70
  -3   7   5   58.09   96.99
   3  -7   5    9.80    2.00
  -3   7   5    0.60    6.10
   3   7  -5  -18.20  107.29
  -3   7   5  -21.90  117.69
   3  -7  -5   12.90    2.00
  -3   7  -5   20.80    9.20
  -3  -7   5   11.30   12.50
  -3   7  -5   11.60    1.50
   3   7   5  -19.10   60.19
  -3   7  -5    5.00    6.00
  -3   7  -5   45.30  112.39
  -3  -7   5   13.90    2.20
  -4  -7  -5  117.59    8.80
   4  -7   5  117.89   10.30
   4   7  -5   97.19   15.70
  -4   7   5   36.70  270.37
  -4  -7   5  114.99    9.30
  -4   7  -5   74.29  142.39
   4  -7  -5  119.29   10.10
  -4   7  -5  137.19   22.70
   4   7   5    9.20  117.19
  -4   7  -5  124.79    8.70
  -5   7   5   61.79  156.08
   5  -7   5   67.69    7.00
   5   7  -5   41.50   12.90
  -5  -7  -5   60.99    5.10
  -5  -7   5   62.59    5.70
  -5   7  -5 -212.88  145.79
  -5   7  -5   56.09   14.60
  -5  -7   5   73.49   21.20
   5  -7  -5   71.59    7.30
   6  -7   5   21.80    4.60
  -6  -7  -5   19.90    2.00
  -6   7  -5    6.20   11.70
  -6  -7   5   22.80    2.70
  -6  -7   5   20.90   13.30
   6  -7  -5   19.20    4.50
  -6   7  -5   28.40   14.30
  -7   7   5    0.20   11.20
   7  -7   5    7.50    3.50
  -7  -7  -5   26.30   10.90
  -7   7   5    2.30    5.60
  -7  -7   5   11.10    1.50
  -7  -7   5   13.90    9.80
  -7   7  -5    6.80    9.50
   7  -7  -5   12.00    3.20
  -8   7   5   -0.10    4.70
  -8   7   5    1.20    5.40
  -8  -7  -5    6.90    5.00
  -8  -7   5    6.20    5.20
  -8   7  -5   -7.00    8.00
   0   8   5  -35.00   86.49
   0   8  -5    3.00    3.90
   0  -8  -5    6.20    1.90
   0   8  -5    8.20    3.20
   0   8  -5   55.19  106.79
   0  -8   5    5.40    1.40
   0   8  -5    5.70    1.10
  -1   8   5   81.99   15.10
   1   8  -5   76.99    6.10
  -1  -8  -5   94.19    6.80
  -1   8   5   85.49   13.70
   1  -8   5   80.09    6.50
  -1   8   5    3.80  105.29
   1   8  -5 -120.49  105.79
   1   8   5   77.89   14.00
  -1   8  -5   69.69    6.70
  -1   8  -5   95.89   16.50
  -1  -8   5   90.39    7.90
  -1   8  -5  -20.90  106.29
   2   8  -5   59.79    4.80
  -2  -8  -5   59.09    5.20
  -2   8   5   76.29  111.29
  -2   8   5   41.00   12.60
   2   8  -5  -24.90  129.39
   2  -8   5   66.49    6.20
   2  -8  -5   67.29    5.60
   2   8   5   58.09    8.40
  -2   8  -5  134.19  121.69
  -2   8  -5   61.99   13.80
  -2   8  -5   67.09    5.10
  -2   8  -5   48.90   11.40
  -2  -8   5   63.59    5.50
  -3   8   5 -107.59  137.19
   3  -8   5   12.40    2.10
  -3  -8  -5   13.20    1.90
  -3   8   5    3.90    5.80
  -3   8  -5   12.30    1.70
  -3  -8   5   11.70    2.10
  -3  -8   5   15.00   13.80
  -3   8  -5    8.60    8.90
   3  -8  -5   18.30    2.60
  -3   8  -5    1.40    6.00
  -3   8  -5  156.08  166.58
  -4  -8  -5   33.20   19.40
  -4   8   5   27.90   13.60
   4  -8   5   50.29    5.20
   4   8  -5   26.60   11.10
  -4   8   5   98.09  211.48
  -4  -8  -5   50.69    4.40
  -4   8  -5 -225.18  344.17
   4  -8  -5   56.99    5.80
  -4   8  -5   48.30   15.30
  -4  -8   5   55.79    4.90
   5  -8   5   26.60    4.40
  -5  -8  -5   27.20    2.70
  -5  -8   5   30.10    3.20
  -5   8  -5   18.60   11.50
  -5  -8   5   49.20   15.50
   5  -8  -5   28.80    4.30
  -6   8   5   -0.90    4.50
  -6  -8  -5    3.10    0.70
   6  -8   5    2.40    2.60
  -6  -8  -5   11.50    7.30
  -6   8   5   -0.60   12.90
  -6  -8   5    4.10    1.00
   6  -8  -5    2.90    1.80
  -6  -8   5   12.20    9.40
   7  -8   5   11.00    4.40
  -7   8   5    8.20    5.00
  -7   8   5   -3.10   10.20
   7   8   5   11.00    3.50
   7  -8  -5   12.40    3.20
  -7  -8   5   16.40    1.60
  -7  -8   5   33.20   11.60
   8   8  -5   12.50    5.70
   8  -8  -5   15.70    3.10
   0   9  -5  199.08  172.18
   0   9   5  119.79  128.99
  -1   9   5   76.59   12.90
  -1   9   5   69.89   15.30
   1   9  -5   92.59   14.10
   1  -9   5   85.59    6.80
   1   9  -5  345.57  211.98
  -1   9   5  -52.99  134.59
   1   9  -5   89.69   10.50
   1   9  -5   84.19    6.40
  -1  -9  -5   82.59    6.80
   1   9   5   88.49   12.90
  -1   9  -5   76.29   12.90
  -1   9  -5   20.40  168.08
  -1   9  -5   98.49   15.40
   1   9   5  -21.60  115.69
   1  -9  -5   82.39    7.00
  -1   9  -5   86.19    6.50
  -1  -9   5   86.09    7.00
   2  -9   5  148.19   10.90
  -2   9   5   75.79  212.78
  -2  -9  -5  144.49   10.70
  -2   9   5  122.29   22.60
  -2  -9   5  158.78   11.10
  -2   9  -5  143.49   10.50
   2   9   5  166.88   17.30
  -2   9  -5  157.38   22.50
   2  -9  -5  142.89   11.20
   2   9   5  -64.29  204.48
  -2   9  -5  117.89   19.30
   3  -9   5   81.79    9.00
  -3   9   5   70.79   17.30
  -3  -9  -5   87.19    7.00
   3  -9  -5   98.29    8.10
  -3  -9   5   98.59    7.50
   3   9   5   92.29   11.70
  -3   9  -5   65.39   22.60
   4  -9   5    7.00    1.80
  -4   9   5    9.20    5.90
  -4  -9  -5    8.20    1.40
  -4  -9  -5   34.50   15.50
  -4  -9   5   11.90    1.80
  -4  -9   5   22.20   12.30
   4   9   5    7.70    3.10
  -4   9  -5   13.30    9.00
   4  -9  -5    6.90    2.10
   5  -9   5   44.00    5.10
  -5  -9  -5   36.40    3.40
  -5  -9   5   42.60    3.80
   5   9   5   44.20    6.90
   5  -9  -5   47.10    5.30
   6  -9   5   20.90    3.80
   6   9   5   22.30    4.60
  -6  -9   5   20.00    2.00
   6  -9  -5   20.40    3.50
   0  10   5   89.79   16.60
   0 -10  -5  101.49    7.80
   0  10   5   74.29   12.70
   0  10  -5   98.79   14.00
   0 -10   5  103.99    7.70
   0  10  -5   87.29   14.70
   1 -10   5  131.09    9.70
   1  10  -5  131.39   17.40
   1  10  -5  128.59   14.80
  -1 -10  -5  131.99    9.70
  -1  10   5  116.29   21.00
   1 -10  -5  134.39   10.00
  -1 -10   5  130.79    9.60
  -1  10  -5   96.19   16.50
   1  10   5  137.49   18.60
   1  10   5  126.39   15.40
  -1  10  -5  123.89   18.50
   2 -10   5   72.89    6.20
  -2 -10  -5   73.09    6.00
   2  10  -5   74.79   12.40
   2  10  -5   70.69    9.40
  -2  10  -5   73.19   14.90
  -2 -10   5   71.89    6.00
   2 -10  -5   78.79    6.70
   2  10   5   72.59   11.70
   3  10  -5   80.79   12.70
  -3 -10  -5   93.49    7.00
   3 -10   5   97.19    7.60
   3  10  -5   88.79   10.10
   3  10   5   96.99   12.60
   3 -10  -5   85.29    7.80
  -3 -10   5   91.29    7.10
  -3  10  -5   95.09   17.40
   4 -10   5   14.60    2.60
  -4 -10  -5   13.90    1.70
   4  10  -5   13.30    5.20
   4  10  -5   12.60    3.20
  -4  10  -5    5.40   12.50
   4  10   5   13.70    4.30
  -4 -10   5   15.80    1.90
   4 -10  -5   16.70    2.60
   5  10  -5   56.69    8.90
   5 -10   5   61.69    6.60
   5  10  -5   67.89    7.30
   5 -10  -5   63.49    6.30
  -5 -10   5   66.79    5.00
   5  10   5   66.99    8.90
   6  10  -5    7.70    3.50
   6  10  -5    6.60    2.00
   6  10   5    3.10    2.80
  -6 -10   5    6.40    0.80
   6 -10  -5    8.80    2.20
   0  11  -5    4.30    4.40
   0 -11  -5   10.90    1.70
   0  11   5    5.60    5.20
   0 -11   5    8.30    1.40
   0  11  -5    4.80    4.30
   1  11  -5   51.99    9.40
   1 -11   5   53.19    4.60
  -1 -11  -5   55.19    4.60
   1  11  -5   52.49    9.90
  -1 -11   5   55.19    4.50
   1 -11  -5   54.09    5.00
   1  11   5   51.89   11.20
  -1  11  -5   48.20   11.90
   1  11   5   40.10    8.60
   2  11  -5    0.90    2.00
  -2 -11  -5   -0.40    4.00
   2 -11   5    0.00    0.70
   2  11  -5    0.60    3.00
  -2  11   5   -0.30    2.90
  -2 -11  -5    0.60    0.50
   2 -11  -5    0.10    0.60
  -2  11  -5   -2.80    5.30
  -2  11  -5   -2.40    4.20
   2  11   5   -1.10    2.00
  -2 -11   5    0.70    0.50
   2  11   5    2.60    3.20
  -3 -11  -5    2.60    0.70
   3  11  -5    1.70    2.60
   3  11  -5    2.10    1.90
  -3 -11  -5   11.30    7.60
   3 -11   5    2.50    0.80
  -3  11   5   -1.10    2.40
   3 -11  -5    1.70    1.00
   3  11   5    0.80    2.30
  -3 -11   5    2.10    0.60
   3  11   5    0.10    2.00
  -4  11   5    1.30    3.30
   4  11  -5    6.10    2.20
   4 -11   5    5.60    1.40
  -4 -11  -5    6.50    1.20
   4  11  -5    2.20    2.60
  -4 -11   5    5.60    0.90
   4 -11  -5    6.00    1.50
   4  11   5    2.50    2.90
   4  11   5    2.40    2.70
   5  11  -5   67.29    8.50
  -5 -11   5   78.69    5.30
   5  11   5   68.69    8.10
   5 -11  -5   79.59    6.70
   0  12  -5    1.20    3.60
   0  12  -5    4.10    5.70
   0  12   5    2.20    3.80
   1  12  -5   43.90    8.30
   1 -12   5   48.80    4.20
  -1 -12  -5   55.09    4.40
  -1  12  -5   29.40    8.80
  -1 -12   5   58.49    5.10
   1 -12  -5   52.19    4.60
  -2 -12  -5   42.40    3.60
   2  12  -5   40.90    6.90
   2 -12   5   44.50    3.80
   2  12  -5   36.00    6.90
   2 -12  -5   48.20    4.30
  -2 -12   5   46.90    3.60
   2  12   5   38.10    8.90
   3  12  -5   20.00    4.70
   3  12  -5   25.20    5.90
  -3 -12  -5   27.00    2.70
   3 -12  -5   27.50    3.10
  -3 -12   5   28.40    2.30
   3  12   5   25.10    6.10
   0   0  -6 1306.47   84.29
  -1   0  -6  887.91   53.69
  -1   0  -6  774.82   53.99
  -2   0   6   30.60   24.30
  -2   0  -6   27.50    3.00
   2   0  -6   27.90    3.80
  -3   0  -6   91.09   32.30
  -3   0   6  116.99   29.20
  -3   0   6  157.68   46.00
   3   0  -6  109.69   10.50
  -3   0  -6  103.99    9.00
  -4   0  -6  443.96   61.49
  -4   0   6  576.74   94.49
   4   0  -6  443.36   31.70
  -4   0   6  324.87   47.40
  -4   0  -6  369.76   30.50
  -5   0   6  -20.60   38.00
  -5   0  -6   10.10    4.80
  -5   0   6   66.99   49.10
  -5   0  -6  -49.30   63.99
   5   0  -6   10.20    4.10
  -6   0  -6   12.80   63.39
  -6   0  -6    9.60    6.30
  -6   0   6    6.30    2.60
   6   0   6    5.60    8.30
  -6   0  -6   10.10    9.70
  -6   0   6    0.40    7.60
   6   0  -6    7.60    3.20
   7   0   6    6.10    4.30
  -7   0  -6    4.80    6.00
  -7   0   6    9.60    2.90
   7   0  -6   12.40    4.00
  -7   0  -6   17.80   11.70
  -7   0   6    5.80    7.60
   8   0   6   34.10    9.00
  -8   0  -6   42.90   19.00
   8   0  -6   26.50    6.60
   9   0  -6   -1.20    1.80
  -9   0  -6    4.30    4.20
  -9   0  -6    0.00    6.50
  -9   0   6   -0.50    4.20
  -9   0   6   -0.20    7.50
 -10   0   6    0.50    4.30
 -10   0  -6    3.80    5.50
 -10   0   6   -1.10    7.00
   0   1  -6 1044.90   75.99
  -1  -1   6 7768.72  514.05
   2   1  -6 1457.95   90.89
  -2  -1  -6 1176.58   89.59
  -2   1   6 1361.36  101.99
  -2   1   6 1501.35  129.79
  -2   1  -6 1317.97   88.49
  -2  -1   6 1607.54  123.39
  -3  -1  -6  482.15   55.39
   3   1  -6  413.76   31.50
  -3   1   6  498.15   54.79
  -3  -1  -6  415.46   30.80
   3  -1  -6  410.86   31.90
  -3   1  -6  452.45   29.50
  -3   1  -6  416.06   53.59
  -4   1   6   30.20   37.40
   4   1  -6   90.09   10.40
  -4   1   6  265.47   82.39
  -4  -1  -6   92.19   10.70
  -4   1  -6  102.39    9.00
   4  -1  -6   86.49   10.80
  -4  -1   6  143.59   54.79
  -5   1   6  123.49   48.20
  -5   1   6  265.07   94.19
   5   1  -6  217.78   17.80
   5   1  -6  197.28   19.80
   5  -1  -6  225.08   19.80
   5  -1  -6  195.28   20.40
  -5   1  -6  224.18   17.70
  -5   1  -6  224.08   69.39
  -6  -1  -6  122.09   21.00
  -6   1   6  -62.79  135.99
  -6   1   6   94.89   21.30
  -6   1   6  109.69   11.10
  -6   1  -6   98.79   18.20
  -6  -1   6   92.69   22.30
  -6   1  -6   24.10   73.39
  -7   1   6   14.90    9.00
  -7  -1  -6    6.70    7.10
   7   1  -6   10.40    4.20
  -7   1   6    6.20    3.40
   7  -1   6    6.00    4.60
  -7  -1  -6   10.10    9.20
   7   1   6   16.80    4.90
   7  -1  -6   15.00    5.00
  -7  -1   6    3.90    8.70
  -7   1  -6   -7.80   87.99
  -7   1  -6   37.10   17.50
  -7  -1   6   12.70    3.20
  -7   1  -6    8.70    7.10
   8  -1   6  145.39   14.50
  -8  -1  -6  134.69   32.20
  -8  -1  -6  136.09   38.50
   8   1   6  148.29   16.20
   8  -1  -6  148.39   18.30
  -8   1  -6  202.18   38.10
  -8   1  -6  109.39   18.80
  -8  -1   6  239.28   40.20
  -9   1   6   48.60   20.70
  -9  -1  -6   52.79   16.30
   9  -1   6   42.40    8.80
  -9   1  -6   42.00   18.50
  -9  -1   6   23.30   12.40
  -9  -1   6   72.99   20.00
   9  -1  -6   42.90    7.20
 -10   1   6   15.40    8.60
 -10  -1  -6   19.90   10.20
 -10   1   6   10.60    5.20
 -10   1  -6   17.00    9.50
 -10  -1   6   26.40    9.60
   0   2   6  177.28   28.30
   0  -2   6  158.28   17.10
   0   2  -6  206.18   12.90
   0  -2  -6  169.88   14.90
  -1   2   6 1318.87  105.19
   1   2  -6 1307.97   75.79
   1   2   6  991.50   76.59
  -1  -2   6 1032.00   88.29
  -2   2   6  199.78   55.09
   2   2  -6   95.49    8.60
  -2   2   6  121.19   31.40
   2   2   6   81.99    8.90
  -2  -2   6  114.49   34.50
  -2   2  -6  163.58   49.20
  -3   2   6 1108.19   97.19
   3   2  -6 1143.99   74.09
  -3   2   6 1253.87  131.39
  -3  -2  -6 1098.79   75.59
   3  -2  -6 1143.59   75.19
   3   2   6 1051.79   74.29
  -3   2  -6  949.71   71.49
  -3   2  -6 1118.09  100.19
  -4   2   6  454.35   72.99
  -4   2   6  433.66   88.49
   4   2  -6  519.35   36.10
  -4   2  -6  461.45   33.40
   4  -2  -6  476.05   37.30
  -4   2  -6  434.46   65.89
  -5  -2  -6   69.59   26.40
   5   2  -6   45.60    8.00
  -5   2   6   34.60   63.59
  -5   2   6   17.90   11.60
  -5   2   6  -45.20   47.30
   5   2  -6   44.20    7.00
  -5  -2   6   34.40   15.20
  -5   2  -6  -37.50   44.40
  -5   2  -6   84.89   23.40
  -5   2  -6   42.40    6.90
  -5  -2   6   36.70    5.80
  -5   2  -6  101.99   27.30
   5  -2  -6   40.30    5.60
   6   2  -6    3.00    2.20
  -6  -2  -6    1.00    5.60
  -6   2   6    4.60    7.90
  -6  -2  -6   -2.30    8.40
  -6   2   6  -90.39   60.69
  -6   2  -6   -6.70   74.59
  -6   2  -6   -1.90    5.20
  -6  -2   6   -7.60    7.40
  -6  -2   6    2.30    2.10
  -6   2  -6    5.20    5.50
   6  -2  -6    0.80    1.80
  -6   2  -6  -14.20    8.60
   7   2  -6   62.49    8.10
  -7  -2  -6   90.89   26.10
   7  -2   6   59.99    9.70
  -7  -2  -6   60.29   15.40
  -7   2  -6   54.29   19.10
  -7   2  -6  -30.90  114.59
   7  -2  -6   47.70    8.30
  -7  -2   6   40.80   15.60
   7   2   6   48.60    8.40
  -7  -2   6   60.39    6.30
  -7  -2   6   73.59   24.70
   8   2  -6  110.39   11.40
   8  -2   6   71.79   10.70
  -8  -2  -6  123.59   25.40
  -8  -2  -6  135.39   21.10
  -8   2  -6  104.59   29.60
  -8  -2   6  107.99   28.50
  -8  -2   6  107.39    7.70
   8  -2  -6   81.79   11.20
  -9   2   6   59.49   19.40
  -9  -2  -6   55.49   17.90
   9  -2   6   43.20    7.50
  -9   2  -6   54.89   19.10
  -9  -2   6   87.69   20.60
   9  -2  -6   50.89    7.90
  -9  -2   6   33.70   13.30
 -10  -2  -6   18.30   13.30
 -10   2   6    9.60    6.50
 -10   2  -6   12.70    8.20
  10  -2  -6   17.90    3.70
   0  -3  -6   78.29    9.50
   0   3  -6  109.09    8.10
   0   3   6   68.39   21.00
   1  -3   6   57.09   13.90
  -1   3   6   19.30   22.80
   1   3  -6   18.40   13.50
   1   3  -6   37.30    4.20
   1  -3  -6   25.00    4.90
  -1   3  -6   79.49   34.00
  -2   3   6  399.66   64.29
  -2   3   6  368.26   50.69
   2   3  -6  452.45   29.70
   2   3   6  353.66   30.30
   2  -3  -6  440.86   31.50
   3   3  -6   81.79    9.00
  -3   3   6   64.69   46.40
  -3   3   6  119.79   44.90
  -3   3  -6  106.89   49.30
   3  -3  -6   77.39    9.70
   3   3   6   79.29    9.60
   4   3  -6  122.69   12.80
  -4   3   6  152.18   60.49
  -4   3   6   86.59   57.09
   4  -3  -6  119.99   14.80
  -4   3  -6  192.08   64.79
  -5  -3  -6   15.50   12.60
  -5   3   6    1.90    7.20
  -5   3   6    2.00    3.70
  -5   3   6   20.90   66.09
   5   3  -6   11.80    3.20
   5   3  -6    5.30    3.70
  -5   3   6    3.60   60.69
  -5  -3  -6    2.60    5.60
   5  -3  -6    5.30    2.30
  -5   3  -6   20.20   11.80
  -5  -3   6    4.60    3.10
  -5   3  -6   -4.30   52.89
  -5   3  -6    8.90   14.40
  -6  -3  -6    9.40    6.90
  -6  -3  -6    6.50   11.60
   6   3  -6    9.80    7.30
   6   3  -6    6.90    2.80
  -6   3   6 -101.99   71.79
  -6   3   6    1.90    4.50
  -6  -3   6   34.00   19.80
  -6  -3   6    6.60    2.60
  -6  -3   6    2.30    8.10
  -6   3  -6   47.30   70.69
  -6   3  -6   -4.50   11.70
  -6   3  -6   30.60   14.30
  -6   3  -6   -1.10    5.90
  -7  -3  -6   40.40   17.00
   7   3  -6   41.40    7.00
  -7  -3  -6   30.10   12.90
  -7   3   6   15.60  164.28
   7  -3   6   41.10    7.90
  -7   3  -6   33.60   16.20
   7  -3  -6   39.20    7.30
  -7  -3   6   29.20   13.50
  -7  -3   6   47.50    4.90
  -7   3  -6   67.19  129.59
  -7  -3   6   59.59   20.50
  -8  -3  -6   23.20   11.40
   8  -3   6    9.30    4.60
  -8   3   6    0.60    6.30
  -8  -3  -6    8.70    7.30
  -8   3  -6    9.80   10.30
  -8  -3   6    5.10   14.10
   8  -3  -6   10.10    3.80
  -8  -3   6    8.30   10.00
  -8  -3   6    9.60    1.70
  -9   3   6   71.49   22.90
   9  -3   6   75.19   11.70
  -9  -3  -6   77.99   17.60
   9  -3  -6   70.39    9.10
  -9   3  -6   81.69   22.30
  -9  -3   6   88.49   18.90
 -10   3   6    1.20    5.90
 -10   3  -6   -0.60    5.20
 -10  -3   6    5.70    5.00
  10  -3  -6    3.30    1.90
   1   4  -6  285.47   22.40
  -1   4   6  237.08   46.80
   1  -4  -6  289.27   23.90
   1   4   6  256.87   45.40
  -2   4   6  595.44   69.89
   2   4  -6  646.84   42.60
  -2   4   6  473.85   79.29
   2  -4  -6  646.14   45.00
   2   4   6  532.85   43.60
  -3   4   6   18.20   43.80
  -3   4   6  -18.00   48.50
   3   4  -6   11.00    3.40
  -3   4  -6   80.69   60.59
   3  -4  -6    5.70    4.40
  -4   4   6   30.10   65.39
  -4   4   6   43.30   63.29
  -4  -4  -6  133.69   22.00
  -4   4   6   74.29   20.60
   4   4  -6  116.69   12.20
  -4   4  -6  100.99   70.89
  -4  -4   6   99.89    9.60
   4  -4  -6   96.19    8.90
  -5  -4  -6  146.49   25.10
  -5   4   6  208.98  105.59
  -5  -4  -6  149.99   27.80
  -5  -4  -6  157.08   11.40
   5   4  -6  164.88   17.80
  -5   4  -6  194.28   31.30
  -5  -4   6  204.38   31.40
  -5   4  -6  169.18   38.50
   5  -4  -6  135.79   13.30
  -5  -4   6  161.68   13.40
  -6   4   6   21.40   11.80
  -6  -4  -6   62.19   21.40
  -6   4   6 -102.69  107.39
  -6   4  -6  -60.09   80.59
  -6   4  -6   13.80    8.30
  -6   4  -6   64.79   22.90
  -6   4  -6   54.59   20.90
  -7   4   6    4.20    7.50
  -7   4   6   10.40  213.68
  -7  -4  -6    2.40   10.90
  -7  -4  -6   -1.70    4.50
   7  -4   6    0.10    3.80
  -7  -4   6    5.60    8.30
  -7   4  -6   -5.40    5.10
  -7  -4   6    3.20    1.40
   7  -4  -6    3.70    2.50
  -7   4  -6    2.00   11.30
   8  -4   6    7.80    4.10
  -8   4   6    2.80    5.80
  -8  -4  -6  -12.10    6.90
  -8  -4  -6    1.90    4.70
   8  -4  -6    4.10    2.40
  -8  -4   6    1.90    6.80
  -8   4  -6    0.10    6.40
  -8  -4   6    1.40    0.80
   9  -4   6   45.00    6.70
  -9   4   6   33.30   16.80
   9  -4  -6   58.19    7.10
   0  -5  -6  191.88   18.80
   0   5   6  149.79   41.10
  -1   5   6   76.59   44.30
   1   5  -6   79.99    8.60
   1   5  -6   71.69   42.30
  -1   5   6   32.30   32.60
  -1  -5  -6   53.89    8.90
  -1   5  -6  114.09   59.99
   1   5   6   59.89   31.30
   1  -5  -6   75.79   10.30
  -2   5   6  179.78   61.19
   2   5  -6  223.58   19.10
   2   5  -6  214.28   52.29
  -2   5   6  194.88   71.89
  -2   5  -6  270.07   66.69
   2   5   6  178.88   50.69
   2  -5  -6  220.88   21.40
  -3   5   6   24.20   50.99
  -3   5   6   82.19   18.40
   3   5  -6   67.49    9.20
  -3   5   6   73.39   69.99
   3  -5  -6   78.19   16.70
   3   5   6   57.99   10.80
  -3   5  -6   74.79   70.59
  -3  -5   6   57.59    6.40
   3  -5  -6   65.39    6.40
  -4  -5  -6   68.09    5.60
  -4   5   6   64.69   83.09
  -4   5   6   50.09   60.89
   4   5  -6   77.19   10.20
  -4   5   6   49.60   17.40
  -4   5  -6   74.69    5.50
  -4   5  -6    8.30   78.99
  -4  -5   6   74.49    7.30
   4  -5  -6   68.29    6.90
  -4   5  -6   82.49   16.60
  -5  -5  -6   11.90    1.70
  -5   5   6  -87.19   85.89
  -5   5   6   16.10    5.80
   5   5  -6   13.00    6.00
  -5   5   6    4.90    9.20
  -5  -5  -6   35.30   13.50
  -5   5   6   31.00   76.59
  -5   5  -6   21.70   11.70
   5  -5  -6   18.80    4.30
  -5   5  -6   16.60   14.90
  -5   5  -6    5.70    6.30
  -5  -5   6    0.20    7.70
  -5   5  -6   71.19   87.89
   6   5  -6   22.00   13.20
  -6  -5  -6   47.40   15.20
  -6   5   6    3.90  122.09
   6  -5   6   45.00    7.20
  -6  -5   6   49.70    4.90
  -6   5  -6   19.50   13.20
  -6  -5   6   68.39   18.80
   6  -5  -6   43.60    6.70
  -6   5  -6   54.99  120.59
  -6   5  -6   28.50   14.30
   7  -5   6   31.70    6.10
  -7  -5  -6   31.50   12.50
   7  -5  -6   25.50    5.10
  -7  -5   6   28.90    3.10
  -7  -5   6   43.30   14.30
  -7   5  -6   17.30   12.20
   8  -5   6  107.09   13.00
  -8   5  -6  139.29   25.70
   8  -5  -6  149.29   13.60
  -9  -5  -6    6.30    5.80
  -9   5   6   -2.20    3.90
  -9   5   6    0.60    5.60
   9  -5  -6   -1.20    1.60
  -9  -5   6    8.20    5.50
  -9   5  -6   -0.20    7.60
   0   6  -6  266.17   66.19
   0  -6  -6  283.57   27.10
   0   6   6  332.87   70.19
  -1   6   6   60.59   50.39
   1   6  -6   59.79    8.50
  -1  -6  -6   60.19   10.80
   1   6  -6   11.60   53.89
  -1   6   6   84.99   55.09
  -1  -6  -6   65.59    5.40
  -1   6   6   81.69   13.40
   1  -6  -6   70.29    5.60
  -1   6  -6   70.79    5.00
   1  -6  -6   65.19   11.40
  -1   6  -6   92.69   62.49
   1   6   6   26.50   39.70
  -2   6   6    9.60   52.59
   2   6  -6   60.49   61.99
   2   6  -6   13.60    4.70
  -2   6   6   76.59   62.79
  -2   6   6    0.20    5.70
  -2  -6  -6    9.80    1.60
  -2  -6  -6   23.70   11.70
  -2   6  -6  -54.59   60.89
   2   6   6   12.40   37.10
  -2   6  -6    9.70    1.30
  -2   6  -6   16.90    6.50
   2  -6  -6    9.60    6.20
   2  -6  -6    9.10    1.90
  -2   6  -6   11.90    4.80
  -3  -6  -6   31.50    3.20
  -3   6   6  -80.59   61.59
   3   6  -6  189.78   86.19
   3   6  -6   37.60    7.40
  -3   6   6   24.80   10.30
  -3   6   6  -29.40   67.69
  -3   6  -6   39.00   86.09
  -3  -6   6   33.20    3.90
  -3   6  -6   38.30    3.00
  -3  -6   6    7.40   13.20
  -3   6  -6   37.60   10.90
   3  -6  -6   32.00    3.70
   4   6  -6  126.99   16.10
  -4  -6  -6  133.69    9.90
  -4   6   6    8.60   78.39
  -4   6   6   84.49  118.39
  -4   6  -6  146.09    9.80
  -4  -6   6  129.59   10.80
  -4   6  -6   35.50  104.29
  -4   6  -6  159.78   23.20
   4  -6  -6  135.89   11.30
  -4  -6   6  143.59   28.60
   5   6  -6  101.79   15.90
  -5   6   6   81.19  144.29
  -5   6   6   22.90  103.69
  -5  -6  -6   94.29    7.30
  -5   6  -6    1.40  113.39
   5  -6  -6  101.19    9.70
  -5   6  -6   48.20   22.70
  -5  -6   6  101.69   26.80
  -5   6  -6  137.09   23.60
  -5  -6   6   98.49    8.30
  -6   6   6   70.59  161.08
   6  -6   6   17.50    3.90
  -6  -6  -6   24.70    9.90
  -6   6  -6    8.90   12.30
  -6   6  -6   24.10   13.10
  -6  -6   6    4.50    9.60
  -6   6  -6   38.90  161.98
   7  -6   6   72.29   10.50
  -7  -6   6   91.49    7.00
   7  -6  -6   86.89    9.90
  -7  -6   6  122.69   24.10
  -8  -6  -6   46.70   13.70
  -8   6   6    8.60    9.50
   8  -6  -6   25.20    4.80
  -8  -6   6   33.60   11.70
   9  -6  -6   18.10    3.60
  -9   6  -6   10.80    7.90
   0  -7  -6    2.60    0.80
   0   7   6  -11.40   61.49
   0   7   6   85.39   66.09
   0  -7  -6   10.20   15.10
   0   7  -6    2.70    0.70
   0   7  -6  -45.20   73.09
   0   7   6    3.60    2.40
   0  -7  -6   16.50    7.80
   0   7  -6   -0.40    3.40
   1   7  -6  110.39    7.40
   1  -7   6   93.49    7.90
  -1  -7  -6  102.89    7.80
  -1   7   6  124.09   16.20
  -1   7   6   52.39   82.39
  -1   7   6   69.69   68.89
   1   7  -6   77.19   78.29
  -1  -7   6   92.79    8.00
   1  -7  -6   99.89    7.90
   1   7   6   93.19   60.69
  -1   7  -6  108.19   11.60
   1   7   6  127.29   12.60
  -1   7  -6  169.48   89.19
  -1   7  -6   98.19    7.40
  -1   7  -6   90.49   14.40
  -2   7   6  214.08   27.90
  -2  -7  -6  199.58   13.80
   2   7  -6  170.08   19.20
  -2   7   6   69.09   87.29
  -2  -7  -6  174.98   22.30
   2  -7   6  187.28   13.80
   2   7  -6  205.88   13.30
  -2   7  -6  196.88   22.40
  -2   7  -6  218.08   13.60
  -2   7  -6   77.09  128.59
   2  -7  -6  198.98   14.20
  -2  -7   6  189.78   14.30
  -3   7   6   22.00  114.69
   3  -7   6   68.89    6.00
  -3  -7  -6   86.79   15.80
   3   7  -6   55.19   10.70
  -3   7   6   48.60   15.80
  -3   7   6  -98.99   91.19
  -3  -7  -6   68.29    5.70
  -3   7  -6   72.59   15.50
  -3   7  -6   56.99   13.10
  -3   7  -6  151.78  114.99
  -3   7  -6   80.89    5.70
  -3  -7   6   71.29    6.30
   3   7   6   16.60   59.89
   3  -7  -6   80.59    6.70
  -4   7   6   99.69  145.09
   4  -7   6   44.20    5.30
  -4   7   6  -75.99  100.09
  -4  -7  -6   44.20    4.00
  -4   7  -6   36.80   12.80
  -4  -7   6   42.20    4.50
  -4  -7   6   54.79   19.10
  -4   7  -6  215.18  153.28
   4  -7  -6   50.09    5.40
  -4   7  -6   45.00    3.90
   4   7   6  104.19   90.69
  -5  -7  -6   57.99    4.40
   5  -7   6   44.50    6.20
   5   7  -6   31.60   11.20
   5  -7  -6   63.89    6.70
  -5  -7   6   71.69   20.50
  -5   7  -6   31.70   13.40
  -5   7  -6  246.08  194.18
  -5  -7   6   47.80    4.90
  -6  -7  -6   28.10   12.30
   6  -7   6    7.40    3.50
   6  -7  -6   10.00    2.90
  -6  -7   6    9.40    1.80
  -6   7  -6    3.20   12.20
  -6  -7   6    9.10    8.20
  -6   7  -6    1.40   10.70
   7   7   6   22.20    5.10
  -7  -7   6   29.60    2.70
   7  -7  -6   24.80    4.80
  -7   7  -6    3.50    9.90
  -7  -7   6   39.00   13.80
   8  -7  -6   10.80    2.90
   0  -8   6   -0.10    0.60
   0  -8  -6    1.00    0.50
   0   8  -6    0.80    0.50
   0   8  -6  119.69  115.89
   0   8   6 -108.09   95.99
   0   8  -6   -0.70    4.10
   0  -8  -6   -3.10    6.40
   0   8   6    2.00    3.70
  -1  -8  -6  470.85   31.90
   1  -8   6  442.16   31.90
  -1   8   6  508.45   46.00
   1   8  -6  489.35   40.70
   1   8  -6  470.25   31.40
  -1   8   6  501.25  123.99
   1   8   6  501.55   39.30
  -1   8  -6  488.65   31.60
  -1   8  -6  482.45   40.20
   1  -8  -6  466.75   32.10
   1   8   6  428.56  124.69
  -1   8  -6  498.85   44.20
  -2  -8  -6   58.79    4.90
   2  -8   6   56.09    5.00
  -2  -8  -6   25.70   14.10
  -2   8   6   55.19  122.89
  -2   8   6   46.90   14.90
  -2   8  -6   60.09   14.20
   2   8   6   67.69    9.00
  -2  -8   6   53.99    5.20
  -2   8  -6   47.90   11.90
  -2   8  -6  195.08  143.09
   2  -8  -6   60.19    5.40
  -2   8  -6   60.59    4.80
  -3   8   6   89.29   20.20
  -3   8   6  131.99  154.28
   3  -8   6  119.89    9.20
  -3  -8  -6  126.29    9.00
  -3  -8  -6   65.99   25.50
  -3  -8   6  113.89    9.40
   3  -8  -6  126.59   10.00
  -3   8  -6  112.29   19.30
  -3   8  -6  128.19    8.90
   3   8   6  125.59   13.30
  -3   8  -6   90.79  178.28
  -4   8   6 -216.38  180.58
   4   8  -6   40.00   12.20
  -4  -8  -6   56.69    4.70
   4  -8   6   64.79    5.80
  -4   8  -6   44.00   14.10
  -4   8  -6  398.36  229.48
  -4  -8   6   55.19    5.20
   4  -8  -6   56.79    6.00
   5  -8   6   28.40    4.40
  -5  -8  -6   21.60    2.30
  -5  -8   6   23.90    2.80
   5  -8  -6   19.60    3.90
  -5   8  -6   14.10   12.00
   6  -8   6   41.50    6.30
  -6  -8   6   41.80    3.70
   6   8   6   34.50    6.90
   6  -8  -6   40.40    5.30
  -7  -8   6   37.50    3.00
   7   8   6   26.80    5.30
   7  -8  -6   40.60    5.10
   0  -9   6  260.17   18.30
   0   9  -6  268.07   24.30
   0   9  -6  302.97   29.40
   0   9   6  266.27   29.40
   0   9  -6  261.17   17.90
   0   9   6  290.57  140.59
   0   9   6  249.78   25.00
   0  -9  -6  255.57   18.40
   0   9  -6  164.08  186.48
  -1   9   6   -7.70  139.09
   1   9  -6   66.69    8.80
   1   9  -6   70.59   12.40
   1  -9   6   62.99    5.50
  -1  -9  -6   67.39    5.60
  -1   9   6   65.89   14.70
   1   9  -6   78.09  223.58
   1   9  -6   62.59    5.20
  -1  -9   6   69.09    5.80
  -1   9  -6   83.19   14.60
   1   9   6  -54.99  115.59
  -1   9  -6   65.79   11.60
   1  -9  -6   68.99    5.90
  -1   9  -6  -24.90  174.78
  -1   9  -6   62.69    5.30
   1   9   6   68.89   11.50
   2   9  -6  165.78   12.40
   2   9  -6  176.08   20.50
  -2  -9  -6  188.08   13.00
   2  -9   6  180.98   13.00
  -2  -9   6  184.58   13.30
   2  -9  -6  185.28   13.60
  -2   9  -6  185.08   24.90
  -2   9  -6  179.38   12.80
   2   9   6  187.18   19.50
   3  -9   6  200.38   14.30
  -3  -9   6  188.68   14.90
  -3   9  -6  199.68   26.60
  -4  -9  -6   51.49    4.30
   4  -9   6   52.29    5.40
  -4   9  -6   47.70   13.80
   4  -9  -6   49.90    5.50
  -4  -9   6   52.19    4.70
   4   9   6   55.49    8.40
  -5  -9  -6   40.20    4.10
   5  -9   6   42.60    5.40
  -5   9  -6   24.40   12.70
   5  -9  -6   41.00    5.10
  -5  -9   6   44.00    3.90
   5   9   6   43.80    6.80
   6  -9   6    4.70    3.60
  -6   9   6    1.30    4.20
   6   9   6    5.80    3.00
  -6  -9   6   19.60   11.20
  -6  -9   6    9.50    1.20
   6  -9  -6    8.10    2.40
  -7  -9  -6   42.80    9.70
  -7  -9   6   26.50    8.40
   0 -10  -6   58.09    5.20
   0  10   6   54.29   12.70
   0 -10   6   62.99    5.10
   0  10  -6   67.79   11.90
   0  10   6   50.59   10.00
   0  10  -6   54.59   10.20
  -1 -10  -6   47.70    4.30
  -1  10   6   42.90   14.00
   1  10  -6   39.50    7.50
   1 -10   6   50.29    4.30
   1  10  -6   42.40   10.50
   1  10   6   43.50    9.30
  -1 -10   6   46.70    4.30
  -1  10  -6   42.50   10.70
   1  10   6   51.29   10.90
  -1  10  -6   36.00    9.20
   1 -10  -6   49.10    4.60
   2 -10   6   29.20    2.90
  -2  10   6   16.40    8.50
   2  10  -6   14.30    5.50
  -2 -10  -6   25.60    2.70
   2  10  -6   21.30    4.80
  -2  10  -6   16.90    7.30
   2  10   6   27.30    8.00
   2 -10  -6   27.60    3.30
  -2 -10   6   23.80    2.70
  -3  10   6    2.90    5.10
   3 -10   6    3.10    1.10
  -3 -10  -6   14.30    9.20
  -3 -10  -6    2.40    0.80
   3  10  -6    6.60    4.20
   3  10  -6    2.40    1.90
  -3 -10   6    4.00    1.10
   3  10   6    4.40    3.20
  -3  10  -6    2.00    5.00
   3 -10  -6    3.10    1.30
   4  10  -6   11.00    4.20
   4  10  -6   21.40    3.90
   4 -10   6   20.20    3.10
  -4  10   6    9.00    6.40
   4 -10  -6   22.70    3.20
  -4 -10   6   20.30    2.20
   4  10   6   19.30    5.00
  -4  10  -6   23.60   12.80
   5 -10   6    2.10    1.90
  -5  10   6    1.50    3.90
   5  10  -6    3.20    2.90
   5  10  -6    1.90    1.40
  -5 -10  -6   11.00    7.20
   5 -10  -6    3.00    1.30
  -5 -10   6    2.70    0.70
  -5 -10   6    3.10    7.40
   5  10   6    3.40    2.30
   6  10  -6   34.20    7.00
   6  10  -6   37.30    4.80
  -6 -10   6   37.80    2.80
   6 -10  -6   34.80    4.70
   0  11   6   15.10    7.50
   0 -11  -6   26.60    2.90
   0  11  -6   30.90    7.50
   0  11  -6   14.20    6.30
   0 -11   6   26.20    2.60
   1  11  -6   19.90    6.60
  -1 -11  -6   21.50    2.50
   1 -11   6   21.40    2.70
  -1  11   6   10.50    7.30
  -1  11  -6   18.70    7.80
  -1 -11   6   23.10    2.40
   1  11   6   17.60    6.30
   1  11   6   19.80    7.20
   1 -11  -6   22.40    2.70
   2 -11   6   25.60    2.80
  -2 -11  -6   26.50    2.70
   2  11  -6   27.30    5.80
   2  11  -6   28.00    7.70
   2  11   6   26.30    8.20
   2  11   6   17.60    5.80
  -2 -11   6   29.30    2.70
   2 -11  -6   28.20    3.30
  -2  11  -6   15.20    6.70
   3  11  -6   15.50    5.60
   3 -11   6   17.60    2.50
  -3 -11  -6   18.30    2.00
   3  11  -6   17.90    4.00
   3  11   6   24.60    5.30
   3 -11  -6   20.60    2.90
  -3 -11   6   20.80    2.10
   3  11   6   18.50    5.90
  -3  11  -6   23.50    9.70
   4  11  -6   50.69    6.70
   4 -11   6   49.70    4.70
   4  11  -6   52.39    8.00
  -4 -11  -6   43.60    3.60
  -4 -11   6   53.19    3.90
   4  11   6   37.10    7.20
   4  11   6   51.89    8.50
   4 -11  -6   54.19    5.20
   0  12   6    1.00    3.80
   0 -12   6    5.10    1.00
   0  12  -6    5.00    4.80
   0 -12  -6    5.00    1.10
   1 -12   6   17.60    2.30
  -1 -12  -6   13.70    2.10
   1  12  -6    7.40    4.60
  -1 -12   6   15.20    1.70
   1 -12  -6   18.10    2.40
   1  12   6   13.70    6.10
  -1  12  -6   12.90    6.20
  -2 -12  -6   19.30    2.30
   2 -12   6   20.20    2.30
   2  12  -6   13.70    5.00
   2  12   6   15.60    6.30
   2 -12  -6   26.20    2.80
  -2 -12   6   23.70    2.10
   0   0   7   19.90   12.40
   2   0  -7  730.43   51.09
  -2   0  -7  777.02   49.40
   3   0  -7  479.65   35.30
  -3   0  -7  407.16   55.09
  -3   0  -7  533.35   33.70
  -4   0  -7   38.00   47.10
   4   0  -7   14.70    4.10
  -4   0   7  -11.60   28.90
  -4   0   7   42.40   39.30
  -4   0  -7    9.80    3.20
  -5   0   7  -18.20   39.10
  -5   0  -7   16.50   13.40
  -5   0  -7   71.29   61.59
  -5   0   7    4.90    8.60
  -5   0   7   50.29   62.89
   5   0  -7   19.80    5.90
   6   0  -7   99.99   10.90
  -6   0   7   76.99    9.40
  -6   0  -7  143.89   29.80
  -7   0   7   15.40    3.90
  -7   0  -7   29.80   18.90
  -7   0  -7   25.00    9.30
  -7   0   7   14.50   11.30
   7   0   7   34.30    7.70
  -8   0  -7  106.39   35.60
   8   0  -7  115.19   16.70
   8   0   7  104.99   11.90
  -8   0  -7  106.79   17.20
  -9   0   7   57.29   19.30
   9   0  -7   41.10    6.70
  -9   0  -7   59.69   18.80
 -10   0   7   -0.20    3.40
 -10   0  -7   -1.80    4.50
 -10   0   7    6.70    8.30
   0   1  -7 3839.52  252.67
  -1  -1  -7  294.87   20.70
   1   1  -7  299.17   20.80
  -1   1   7  302.07   42.80
   1  -1  -7  289.47   21.20
  -2   1   7 1299.57  117.19
  -2  -1  -7  992.40   71.29
  -2   1   7 1143.89   83.59
   2   1  -7 1005.90   72.19
  -2  -1   7 1289.47  103.59
   2  -1  -7 1027.70   72.69
  -3   1   7   36.70   39.00
   3   1  -7   45.60    6.20
  -3  -1  -7   49.90    6.10
  -3   1   7   42.00   31.40
  -3   1  -7   60.59   30.40
  -3  -1   7   51.79   42.00
  -3   1  -7   50.69    4.40
   3  -1  -7   40.70    6.30
  -4   1   7  284.77   53.09
   4   1  -7  302.67   24.60
  -4  -1  -7  302.37   23.90
  -4   1   7  379.66   81.09
  -4  -1   7  389.06   73.49
  -4   1  -7  323.47   22.10
  -4   1  -7  204.78   50.69
   4  -1  -7  299.37   25.40
  -5  -1  -7   12.40    8.90
  -5   1   7   26.20   36.10
   5   1  -7   18.80    7.80
   5   1  -7   21.20    4.80
  -5  -1  -7   28.10   14.50
  -5   1   7   95.29   73.49
   5  -1  -7   10.00    5.20
   5  -1  -7   18.10    4.60
  -5   1  -7   41.90   17.90
  -5  -1   7    8.60    9.70
  -5   1  -7   29.00   18.00
   6   1  -7   45.40    7.50
   6  -1   7   58.79    9.50
  -6   1   7   -0.60   86.59
  -6  -1  -7   64.69   22.70
   6  -1  -7   38.30    7.30
  -6   1  -7   57.49   22.50
  -6   1  -7   79.39   99.59
   6   1   7   54.99    9.00
  -6  -1   7   50.99    7.10
   7  -1   7   63.49   10.70
  -7  -1  -7   87.79   25.90
   7   1  -7   86.29   10.40
  -7  -1  -7   62.99   15.20
   7   1   7   87.69   10.50
  -7   1  -7   71.09  106.09
   7  -1  -7   85.69   10.60
  -7   1  -7   91.29   27.10
  -7  -1   7   72.19    8.10
  -8   1   7   13.70   12.40
   8  -1   7   31.90    6.70
  -8  -1  -7   30.50   10.30
  -8  -1  -7   15.10   13.60
  -8   1  -7   18.60    7.00
  -8  -1   7   12.10    9.60
  -8  -1   7   23.10    3.10
   8  -1  -7   20.90    7.70
  -8   1  -7   30.70   19.80
  -8  -1   7   30.60   16.50
  -9   1   7   -0.50    6.80
   9   1  -7    3.10    2.00
  -9  -1  -7    3.40    3.80
  -9   1   7   -1.60    4.40
  -9  -1   7    4.00   10.40
   9  -1  -7    2.70    2.60
  -9   1  -7    3.00    9.50
  -9  -1   7    8.10    6.50
 -10   1   7    2.60    4.20
 -10   1   7    5.20    6.90
 -10  -1  -7    1.00    5.60
  10  -1  -7    4.00    2.20
 -10   1  -7    4.30    5.30
 -10  -1   7    5.60    5.00
   0   2   7   91.59   24.60
   0  -2  -7   94.09    9.60
   0   2  -7  119.09    7.90
   0  -2   7   76.29   14.10
   1   2  -7  768.82   49.70
  -1   2   7  822.92   82.59
   1  -2  -7  687.53   50.79
  -2   2   7  748.53   70.49
   2   2  -7  855.11   55.29
  -2  -2  -7  798.02   55.49
  -2   2   7 1001.70   99.99
  -2  -2   7  709.43   79.99
   2  -2  -7  851.21   56.39
   2   2   7  805.42   56.39
  -3   2   7  389.56   76.59
  -3   2   7  261.97   49.90
   3   2  -7  329.07   24.60
  -3  -2  -7  305.77   24.80
  -3  -2   7  383.56   60.59
  -3   2  -7  315.07   50.99
   3  -2  -7  327.77   25.70
  -4  -2  -7   72.29   10.50
  -4   2   7   82.39   49.50
   4   2  -7   71.49    8.70
  -4   2   7  -14.90   37.20
  -4   2  -7   64.69    6.90
   4  -2  -7   64.89    9.70
  -4   2  -7   91.99   49.90
   5   2  -7  201.58   17.90
  -5  -2  -7  179.78   30.40
  -5  -2  -7  119.59   21.20
   5   2  -7  170.58   16.90
  -5   2   7  294.47   91.09
  -5   2   7  112.29   58.09
  -5  -2   7  137.79   14.20
  -5   2  -7  163.88   14.10
  -5  -2   7  144.89   26.40
  -5   2  -7  216.88   36.40
   5  -2  -7  164.48   14.10
   5  -2  -7  159.18   18.70
   6   2  -7  157.48   19.00
   6   2  -7  167.48   15.10
  -6  -2  -7  211.98   33.10
  -6  -2  -7  138.19   23.60
  -6   2  -7  178.58   34.50
  -6  -2   7  108.09   25.60
   6   2   7  163.68   15.30
  -6  -2   7  158.28   13.90
  -6   2  -7  221.58   36.80
   6  -2  -7  154.58   14.90
   7  -2   7  102.39   13.30
  -7  -2  -7  129.19   27.80
  -7  -2  -7  107.99   21.10
   7   2  -7  115.19   12.20
  -7  -2   7  135.99   10.70
  -7   2  -7  134.99   33.60
  -7   2  -7  -48.20  112.99
   7  -2  -7   99.79   12.60
  -8  -2  -7  104.69   26.30
  -8  -2  -7  102.59   17.80
   8   2  -7   99.69   10.70
  -8   2  -7  102.49   26.40
  -8  -2   7  100.09   28.40
   8  -2  -7   70.39   10.20
  -8  -2   7   92.79    7.20
  -9  -2  -7   27.20   13.40
  -9   2   7   20.20   13.30
   9  -2   7   23.50    5.10
   9  -2  -7   16.60    5.10
  -9  -2   7   46.60   18.70
  -9  -2   7   13.10    8.90
  -9   2  -7   19.50   14.60
 -10   2   7   44.10    9.00
 -10   2   7   73.79   15.40
 -10   2  -7   50.19   14.70
  10  -2  -7   70.79    7.00
   0   3   7   70.89   23.40
   0   3  -7   79.09    6.60
   0  -3  -7   62.89    8.20
   1  -3   7   68.19   17.10
   1   3  -7   79.49    7.40
   1   3   7   86.59   29.50
   1  -3  -7   85.29    9.30
  -2   3   7   18.70   29.50
  -2   3   7   59.49   28.70
   2   3  -7   59.89    6.70
   2  -3  -7   64.89    8.40
   2   3   7   59.69    7.50
  -3   3   7  836.22  110.69
  -3   3   7  662.63   82.09
  -3   3  -7  733.33   85.39
   3   3   7  653.53   51.89
   3  -3  -7  781.52   52.99
  -4   3   7   -0.30   51.09
   4   3  -7   22.90    5.70
  -4   3   7   68.19   52.89
  -4   3  -7   -0.30   48.60
   4  -3  -7   29.00    7.90
  -5   3   7  143.39   79.29
   5   3  -7  275.67   21.70
  -5   3   7  204.68   91.09
  -5  -3  -7  266.77   33.70
   5   3  -7  286.87   25.10
  -5  -3  -7  280.87   40.60
  -5   3  -7  381.46   46.40
   5  -3  -7  259.17   21.00
  -5  -3   7  327.27   40.90
  -5  -3   7  223.28   20.70
  -5   3  -7  369.46   46.00
  -6  -3  -7  155.08   31.60
   6   3  -7  175.68   22.50
  -6   3   7   -1.10  112.99
  -6  -3  -7  196.88   34.70
  -6   3   7  105.29  128.49
   6  -3  -7  209.58   19.10
  -6  -3   7  208.68   17.00
  -6  -3   7  313.57   57.29
  -6   3  -7  234.78   38.60
  -6  -3   7  209.28   33.90
  -6   3  -7  208.78   38.90
   7  -3   7   77.09   11.60
  -7  -3  -7  106.19   20.10
  -7  -3  -7   73.29   22.30
   7   3  -7  106.59   11.30
   7  -3  -7   97.79   11.50
  -7   3  -7  -64.99  135.99
  -7  -3   7   79.99   23.40
  -7   3  -7   92.19   26.50
  -7  -3   7   93.09    8.40
  -7  -3   7  101.39   24.70
   8  -3   7   48.50    8.00
  -8  -3  -7   58.19   16.90
  -8  -3   7   48.80    4.30
   8  -3  -7   41.50    7.90
  -8  -3   7   53.19   16.80
  -8   3  -7   28.70   15.70
  -9   3   7   31.80   15.30
   9  -3   7   36.80    8.10
  -9  -3  -7   48.50   14.90
  -9   3  -7   39.40   17.40
  -9  -3   7   42.30   12.70
   9  -3  -7   43.80    7.70
 -10   3   7    2.40    6.20
 -10   3  -7    8.10    6.50
 -10  -3   7   10.40    6.30
  10  -3  -7    7.50    2.40
   0  -4  -7  448.06   35.30
   0   4  -7  463.05   32.10
   0   4   7  443.96   57.59
  -1   4   7  444.06   63.09
   1   4  -7  491.05   33.60
   1   4   7  461.45   62.49
   1  -4  -7  455.55   36.20
   2   4  -7  309.27   23.10
  -2   4   7  301.87   76.99
  -2   4   7  299.67   53.39
   2   4   7  243.48   25.90
   2  -4  -7  332.47   26.00
  -3   4   7  225.58   72.99
  -3   4   7  114.89   64.09
   3   4  -7  207.38   18.00
   3  -4  -7  232.28   20.70
  -3   4  -7  290.77   69.19
   3   4   7  178.08   19.50
  -4  -4  -7   56.29   13.10
  -4   4   7  -18.40   54.19
  -4   4   7   22.30   12.60
   4   4  -7   41.20    7.10
  -4   4  -7    4.00   61.09
   4  -4  -7   37.80    4.50
  -4   4  -7   19.20    9.30
  -4  -4   7   29.40    5.70
  -5  -4  -7   84.89   18.00
  -5  -4  -7   57.99   20.80
  -5   4   7   48.50   88.89
   5   4  -7   58.79    9.50
  -5  -4  -7   57.69    4.90
  -5  -4   7   63.09    7.30
   5  -4  -7   50.39    6.90
  -5   4  -7   93.49   22.40
  -5   4  -7   40.70   15.90
  -5   4  -7 -173.78  128.19
  -5  -4   7   72.09   19.80
  -5   4  -7   71.99    5.10
   6   4  -7  146.99   19.90
  -6  -4  -7  168.58   47.20
  -6  -4  -7  172.78   28.00
  -6  -4   7  153.38   13.10
  -6  -4   7  221.98   33.70
  -6   4  -7  183.08   35.10
   6  -4  -7  154.78   14.90
  -6   4  -7   48.20   87.89
  -6   4  -7  130.59   33.20
  -7  -4  -7    2.40    4.60
  -7  -4  -7    4.40    9.00
  -7   4   7    5.30    7.60
  -7  -4   7    3.70    1.40
  -7   4  -7 -107.19  155.98
   7  -4  -7    3.80    2.60
  -7  -4   7    1.90    9.00
  -7   4  -7   -5.60    8.10
  -8  -4  -7  166.68   26.90
   8  -4  -7  188.58   18.00
  -8  -4   7  199.98   13.30
  -8   4  -7  181.58   33.30
  -9   4   7    7.80    9.40
   9  -4  -7   10.00    3.20
  -9  -4   7   17.80    8.10
  -9   4  -7   -1.40    5.30
   0  -5  -7  112.79   13.60
   0   5  -7  121.59   50.99
   1   5  -7   -3.40   40.70
  -1   5   7   46.50   36.50
   1   5  -7   33.80    5.30
  -1   5  -7   77.89   51.69
   1   5   7   47.10   26.90
   1  -5  -7   31.40    8.50
   2   5  -7  -30.10   45.00
  -2   5   7   -9.00   42.50
  -2   5   7   14.80   48.50
   2   5   7   39.90   35.00
  -2   5  -7  -20.90   48.10
   2  -5  -7    4.50    5.00
  -3   5   7   86.09   18.80
  -3   5   7  148.29   59.79
   3   5  -7   85.09   10.30
  -3   5   7   -0.20   65.79
   3  -5  -7   77.79    7.20
  -3   5  -7   88.09    6.20
  -3  -5   7   81.39    8.00
  -3   5  -7   93.19   79.89
   3  -5  -7  109.89   14.30
  -3   5  -7   89.39   15.80
  -4   5   7   -3.60    6.70
  -4   5   7  -33.90   64.79
  -4  -5  -7   -0.50    5.60
  -4  -5  -7    2.20    0.70
  -4   5   7   24.40   55.69
  -4   5   7    6.00    4.80
   4   5  -7    4.90    3.00
  -4   5  -7    9.30    6.10
  -4   5  -7    1.50    0.60
   4  -5  -7    1.20    1.20
  -4  -5   7    5.30    9.10
  -4   5  -7    4.20    6.00
  -4  -5   7   -0.90    1.60
  -4   5  -7    0.40   13.70
  -5  -5  -7   58.09    4.60
  -5   5   7   96.79  118.49
   5   5  -7   48.60   10.30
  -5   5   7   63.19   81.39
  -5  -5  -7   61.49   22.10
  -5   5  -7   63.69    4.70
  -5   5  -7   45.50   16.40
  -5   5  -7   41.00   20.00
  -5  -5   7   30.10   15.80
   5  -5  -7   58.29    7.00
  -5   5  -7  -57.59   93.89
  -6   5   7   70.09  137.39
  -6   5  -7  205.88   33.50
  -6  -5   7  167.08   13.00
  -6  -5   7  224.88   34.10
   6  -5  -7  152.78   15.10
  -6   5  -7  119.89   30.60
   7  -5   7    3.40    5.50
  -7  -5  -7    0.50    4.00
  -7   5   7    2.90    5.10
  -7  -5   7    2.80    5.70
  -7   5  -7   -1.30    9.70
   7  -5  -7    1.40    2.00
  -7  -5   7    1.40    1.00
  -8   5  -7   27.70   14.60
   8  -5  -7   32.10    5.90
  -9   5   7    7.60    5.80
  -9   5   7    5.00    4.10
  -9  -5   7   14.40    7.30
  -9   5  -7    9.30    7.80
   9  -5  -7    6.10    3.20
   0   6  -7  -58.69   55.39
   0   6  -7   11.80    4.20
   0   6   7  -25.00   36.80
   0  -6  -7    2.00    5.10
   0  -6  -7    3.50    0.90
  -1  -6  -7    3.40    5.10
  -1   6   7  -14.30   44.70
  -1  -6  -7    8.20    1.40
  -1   6   7    9.50    5.40
   1   6  -7    8.70    4.00
   1   6  -7    3.80   55.59
  -1   6   7   73.59   51.99
  -1   6  -7   11.20    4.90
  -1   6  -7  -12.70   60.59
   1   6   7   56.09   35.80
   1  -6  -7   11.10    1.70
  -1   6  -7   10.50    1.20
   1  -6  -7   11.20    6.20
   2   6  -7   83.29   68.89
  -2   6   7  -35.10   65.79
  -2  -6  -7   35.50   12.40
   2   6  -7    4.10    3.10
  -2   6   7   11.30   57.59
  -2   6   7    6.00    8.30
  -2   6  -7   10.50    1.30
  -2   6  -7    8.10    5.60
   2  -6  -7   13.10    2.50
  -2  -6   7   14.30    2.60
  -2   6  -7  134.69   70.69
  -2   6  -7    4.20    5.60
   2   6   7   41.20   36.80
   2  -6  -7   17.40    7.10
  -3  -6  -7    0.40    6.10
  -3   6   7  -68.79   72.29
  -3  -6  -7    1.40    0.50
  -3   6   7   -0.80    6.30
  -3   6   7   69.09   70.59
   3   6  -7    6.00    4.50
  -3   6  -7    7.90    6.10
  -3  -6   7    0.30    1.30
   3  -6  -7   -0.60    0.50
  -3   6  -7   -2.20    5.40
  -3  -6   7    1.30   13.20
  -3   6  -7  -71.49   88.59
  -3   6  -7    1.70    0.50
   3   6   7   28.40   52.79
  -4   6   7  140.49  119.69
   4   6  -7  224.28   22.80
  -4  -6  -7  235.28   16.00
  -4  -6   7  239.68   17.50
  -4   6  -7  174.98   39.30
  -4   6  -7  170.28  111.19
   4  -6  -7  240.58   17.80
  -4   6  -7  242.38   31.90
  -4  -6   7  204.88   34.40
  -4   6  -7  239.48   15.90
  -5   6   7   34.00  112.59
   5   6  -7  165.48   20.60
  -5  -6  -7  179.28   12.70
  -5   6   7   19.30  131.09
  -5   6  -7  154.08   30.70
  -5  -6   7  196.28   14.10
  -5  -6   7  154.48   30.20
   5  -6  -7  200.18   15.80
  -5   6  -7  204.68   31.80
  -6   6   7   26.20  168.68
  -6  -6   7  161.28   12.60
   6  -6  -7  174.08   15.50
  -6  -6   7  187.88   31.50
  -6   6  -7  177.18   30.30
  -7  -6   7   80.39   20.40
  -7  -6   7   60.49    5.30
   7  -6  -7   61.19    8.10
  -8   6   7    4.10    9.40
  -8  -6  -7   18.20    7.30
   8  -6  -7    5.30    2.20
  -8  -6   7    8.70    1.60
  -8  -6   7    1.80    5.60
  -8   6  -7    8.20    8.00
   0   7  -7   93.49   13.40
   0   7   7   17.60   52.69
   0   7   7   32.10   67.79
   0  -7  -7   78.39   13.80
   0   7  -7   85.99    6.40
   0  -7  -7   92.29    7.00
   0   7   7   92.69   12.30
  -1   7   7   37.00   10.40
   1   7  -7   67.99   84.29
  -1  -7  -7   33.60    3.20
   1   7  -7   35.40    2.80
  -1  -7  -7   23.20    8.80
  -1   7   7    9.90   71.89
   1  -7   7   26.90    3.60
  -1   7   7    3.40   88.89
   1   7   7   18.70   53.59
  -1   7  -7  -30.80   76.29
   1   7   7   36.30    6.70
  -1   7  -7   30.20    5.50
   1  -7  -7   35.40    3.40
  -1  -7   7   33.40    3.50
  -1   7  -7   32.10    2.90
  -1   7  -7   38.10   10.10
  -2   7   7  273.97   33.20
  -2   7   7  366.26  102.79
   2   7  -7  264.87   17.30
   2   7  -7  239.48   23.70
  -2   7   7  172.18   93.79
   2  -7   7  243.78   17.80
  -2  -7  -7  270.57   17.90
  -2   7  -7  275.27   17.50
   2  -7  -7  261.77   18.40
   2   7   7  278.07   22.60
   2   7   7  125.29   66.49
  -2  -7   7  238.58   18.30
  -3   7   7  -65.99  176.68
  -3   7   7   -2.30  133.09
   3   7  -7   32.40    8.20
   3  -7   7   29.00    3.40
  -3  -7  -7   13.20    9.30
  -3   7   7   32.10   15.50
  -3  -7  -7   39.90    3.50
  -3   7  -7  285.07  147.39
  -3   7  -7   19.00    8.30
   3   7   7    0.00   75.19
  -3   7  -7   27.30   10.70
  -3  -7   7   44.50   18.20
  -4  -7  -7  198.48   13.80
   4  -7   7  194.78   15.50
   4   7  -7  199.78   22.20
  -4   7   7  -65.09  147.19
  -4   7   7  196.98  144.09
  -4   7  -7   39.20  147.09
   4  -7  -7  208.38   15.70
  -4   7  -7  195.28   13.70
  -4   7  -7  224.18   29.10
  -4  -7   7  188.28   14.60
  -5  -7  -7  103.99    7.60
  -5   7   7   60.29  175.48
   5   7  -7   87.29   17.50
   5  -7   7   92.99   10.10
  -5  -7   7  153.38   27.40
   5  -7  -7  106.99   10.20
  -5  -7   7  103.49    8.50
  -5   7  -7  124.89   22.30
  -6  -7  -7    4.30    7.10
  -6   7  -7   15.60   11.50
  -6  -7   7   -4.50    6.10
  -6   7  -7    8.50   11.90
  -7   7   7    4.80    4.70
  -7  -7  -7   15.50    7.50
  -7   7  -7   12.00   10.60
  -7  -7   7   10.00    7.70
  -7  -7   7    6.80    1.20
   7  -7  -7    4.20    2.00
  -8   7   7    0.50    3.70
   8   7  -7    2.60    3.20
  -8  -7  -7    3.60    3.40
  -8   7   7   -6.50    5.60
   8  -7  -7    1.50    1.90
  -8  -7   7    3.60    4.90
   0   8  -7    5.40    3.90
   0   8  -7  -44.10  112.99
   0   8   7  -53.09   84.09
   0   8   7    2.00    2.70
   0   8  -7   -0.50    0.90
   0   8  -7    1.30    0.60
   0  -8   7    0.60    0.80
   0  -8  -7   -1.10    6.20
   1   8  -7  127.79   17.10
   1  -8   7  140.49   10.20
  -1  -8  -7  142.69   10.30
  -1   8   7  135.89   20.50
   1   8  -7  122.99   10.20
  -1   8   7   59.39   97.99
  -1   8  -7 -131.99  193.98
  -1   8  -7  148.29   16.30
   1  -8  -7  144.39   10.60
  -1  -8   7  131.79   10.50
  -1   8  -7  146.59    9.90
   2   8  -7   14.50    1.70
  -2   8   7    9.10    7.40
  -2  -8  -7   14.70    2.00
  -2   8   7   41.80  112.89
   2  -8   7   14.50    2.10
  -2   8  -7   15.90    1.90
  -2  -8   7   14.70    2.30
  -2   8  -7   11.20    6.60
  -2   8  -7    9.40    6.40
   2  -8  -7   19.20    2.60
  -2   8  -7  152.98  147.69
   2   8   7   17.60    5.40
  -3   8   7   82.39   19.90
  -3  -8  -7  129.39   33.40
  -3  -8  -7  113.19    8.40
  -3   8   7   70.89  145.29
   3  -8   7  111.19    8.70
  -3   8  -7  100.39   18.10
   3   8   7  121.49   13.20
  -3   8  -7  111.19    8.30
  -3   8  -7 -110.29  180.98
  -3  -8   7  103.49    8.80
   3  -8  -7  121.19    9.60
  -4  -8  -7   93.09   21.30
   4  -8   7   98.49    8.30
  -4   8   7   -5.60  196.58
  -4  -8  -7   97.99    7.30
  -4  -8   7   91.49    7.90
  -4   8  -7   72.59   17.70
   4   8   7  104.79   11.80
  -4   8  -7   20.70  201.28
   4  -8  -7   96.69    8.90
  -5  -8  -7   21.70    2.20
   5  -8   7   13.30    3.60
  -5  -8   7   20.60    2.60
  -5   8  -7   19.10   11.80
   5  -8  -7   24.10    3.90
  -5  -8   7   52.69   17.70
   5   8   7   20.40    4.90
  -6  -8  -7   16.60    8.50
  -6   8   7   -0.20    3.40
  -6   8  -7  -11.90   10.60
   6  -8  -7    3.50    2.00
  -6  -8   7    2.80    1.00
   6   8   7    2.50    2.00
  -6  -8   7    6.40    7.30
   7  -8  -7   45.10    5.70
  -7  -8   7   42.70    3.50
   0   9  -7   45.00    7.60
   0   9  -7   34.10   10.40
   0  -9   7   41.60    4.10
   0   9   7   54.29   12.00
   0   9   7   60.59   11.50
   0  -9  -7   45.60    4.20
   0   9  -7  404.76  226.08
   0   9  -7   37.30    3.70
   0   9   7 -116.59  122.59
   1   9  -7   67.09   11.90
  -1   9   7   61.19   14.10
   1   9  -7   65.99    5.20
   1   9  -7   65.39    8.50
  -1  -9  -7   70.19    5.70
   1  -9   7   66.79    5.60
  -1   9   7  171.18  179.38
  -1  -9   7   63.19    5.70
   1  -9  -7   65.29    5.90
  -1   9  -7   91.39  225.48
  -1   9  -7   64.29   11.10
  -1   9  -7   48.30   11.90
  -1   9  -7   71.19    5.40
   1   9   7   48.50  137.69
   1   9   7   81.39   12.60
  -2   9   7   26.90   12.00
   2   9  -7   31.20    7.80
  -2   9   7 -240.58  168.98
   2   9  -7   28.70    2.90
   2  -9   7   36.60    3.50
  -2  -9  -7   33.30    3.40
   2   9   7  230.08  137.79
  -2  -9   7   35.80    3.60
   2   9   7   36.90    7.60
  -2   9  -7  -31.40  236.58
  -2   9  -7   20.90    7.50
  -2   9  -7   36.00   11.40
  -2   9  -7   36.90    3.30
   2  -9  -7   37.90    4.10
  -3  -9  -7   32.20    3.30
   3  -9   7   33.80    3.70
   3  -9  -7   31.60    5.10
  -3   9  -7   53.39   13.90
   3   9   7   34.40    7.10
  -3  -9   7   35.20    4.40
  -4  -9  -7   77.79    6.10
   4  -9   7   76.89    7.20
  -4  -9   7   80.39    6.50
   4  -9  -7   78.19    7.60
  -4   9  -7   64.19   16.00
   4   9   7   88.29   11.10
  -5  -9  -7    2.10    0.60
   5  -9   7    3.10    2.40
  -5   9   7    1.80    4.20
  -5  -9  -7    9.70    7.20
   5  -9  -7    2.90    1.40
  -5  -9   7    2.10    0.80
  -5  -9   7   10.20    8.10
   5   9   7    0.70    1.90
  -5   9  -7   -2.50   10.00
   6   9  -7   21.20    5.00
   6   9   7   21.40    5.20
   6  -9  -7   25.00    3.70
  -6  -9   7   20.60    2.10
  -7  -9   7  172.58   22.40
   0  10   7   10.40    5.70
   0 -10   7    9.20    1.50
   0 -10  -7    8.70    1.50
   0  10   7    5.80    6.10
   0  10  -7    2.70    3.50
  -1  10   7   36.40   12.30
   1 -10   7   57.49    4.90
   1  10  -7   60.19    8.80
   1  10  -7   60.89   11.30
  -1 -10  -7   55.39    5.00
  -1 -10   7   68.99    5.20
  -1  10  -7   52.89   13.70
   1  10   7   51.09   11.60
   1 -10  -7   57.39    5.30
  -1  10  -7   47.80   10.60
   1  10   7   45.40    9.60
  -2  10   7   46.00   15.10
   2 -10   7   69.69    5.70
  -2 -10  -7   68.09    5.50
   2  10  -7   66.79    8.60
   2  10  -7   66.29   12.30
  -2  10  -7   64.99   14.70
  -2 -10   7   71.29    5.70
   2 -10  -7   67.39    6.20
   2  10   7   54.89   11.30
   3  10  -7   12.90    3.40
   3 -10   7   18.50    2.50
   3  10  -7   13.50    5.60
  -3 -10  -7   15.40    1.90
  -3  10   7   14.60    8.20
  -3 -10   7   13.00    1.90
   3 -10  -7   17.10    2.70
   3  10   7    9.70    4.50
  -3  10  -7    7.00    7.70
  -4 -10  -7   18.30    2.00
   4 -10   7   24.50    3.60
   4  10  -7   17.20    4.80
   4  10  -7   18.10    3.50
   4 -10  -7   16.80    2.90
  -4  10  -7    3.00    9.90
   4  10   7   19.30    6.20
  -4 -10   7   19.80    2.20
   5  10  -7    7.40    2.20
  -5  10   7    2.50    4.40
   5  10  -7    5.10    3.30
   5 -10  -7   14.30    2.60
   5  10   7    6.50    3.70
  -5 -10   7   10.00    1.30
   6  10  -7    5.30    3.10
   6  10  -7    5.40    2.20
  -6 -10   7    7.10    0.90
   6 -10  -7    6.60    1.90
   0 -11   7   31.00    3.00
   0 -11  -7   36.10    3.50
   0  11   7   24.70    8.40
   0  11  -7   30.00    8.50
  -1 -11  -7    3.70    7.20
   1  11  -7    2.70    2.50
   1 -11   7    1.70    0.60
   1  11  -7   -1.40    2.10
  -1 -11  -7    0.20    0.70
  -1  11   7    2.60    3.50
   1 -11  -7    1.30    0.70
  -1 -11   7   -0.30    0.50
   1  11   7   -4.30    7.90
  -1  11  -7   -0.20    3.60
  -1  11  -7   -3.80    4.40
   1  11   7    0.20    2.70
  -2  11   7    1.90    4.20
  -2 -11  -7    3.60    1.20
   2 -11   7    5.20    1.10
  -2 -11  -7   13.20    9.10
   2  11  -7   -1.50    2.60
   2  11  -7    1.30    2.30
   2  11   7   -0.20    2.60
   2  11   7    0.70    4.40
   2 -11  -7    3.50    1.40
  -2 -11   7    2.10    1.00
  -2  11  -7    6.40    6.30
   3  11  -7    7.90    3.80
   3  11  -7    6.50    2.60
   3 -11   7    9.90    2.00
  -3  11   7    3.40    3.90
  -3 -11  -7    9.10    1.30
  -3  11  -7    6.90    8.30
   3  11   7   19.00    4.90
   3 -11  -7   10.50    2.00
   3  11   7    2.90    3.70
  -3 -11   7    9.00    1.30
   4  11  -7   30.60    7.30
   4  11  -7   34.80    5.60
   4 -11  -7   31.80    5.20
  -4 -11   7   39.40    3.30
   4  11   7   37.70    7.50
   0  12  -7   69.99   12.00
   0  12   7   55.99   12.30
   0 -12   7   78.99    5.70
   0 -12  -7   81.39    6.70
   1 -12   7    4.40    0.90
   1  12  -7    4.00    3.30
  -1  12   7    1.40    4.70
  -1 -12  -7    4.00    0.90
   1  12   7    2.40    3.90
   1 -12  -7    5.00    2.00
  -1  12  -7    6.60    4.60
  -1 -12   7    4.20    0.80
   2 -12   7   28.10    2.90
  -2 -12  -7   30.20    2.60
   2  12  -7   26.60    6.80
   2  12   7   19.60    6.70
   2 -12  -7   29.90    3.20
  -2 -12   7   34.30    2.70
   0   0   8 7687.43  512.15
  -1   0   8  105.89   26.90
  -1   0  -8   95.99    7.20
  -1   0  -8  103.19    7.10
   1   0  -8   91.49    8.10
  -2   0   8  -10.70   18.90
   2   0  -8    1.50    0.90
  -2   0  -8   -4.60   29.90
  -2   0  -8    1.80    0.90
  -3   0   8   37.70   36.90
  -3   0  -8   21.20   27.60
   3   0  -8   24.70    4.40
  -3   0  -8   34.90    3.90
  -4   0  -8   70.09   48.70
  -4   0  -8   39.70    5.10
   4   0  -8   35.10    6.00
  -4   0   8   57.59   45.20
  -5   0   8   49.60    7.70
   5   0  -8   79.99   12.60
  -5   0  -8    7.30   55.59
  -5   0  -8   66.09   24.70
   5   0  -8   69.19    8.10
  -5   0   8   87.99   67.89
  -6   0   8   46.40    7.20
  -6   0  -8   30.90   10.70
  -6   0  -8  105.69   27.90
   7   0   8   42.40    8.50
  -7   0   8   38.40    6.50
  -7   0  -8   75.59   26.60
  -7   0  -8   42.30   12.50
   8   0  -8   29.70    7.10
  -8   0  -8   35.40   18.40
  -8   0  -8   36.30    9.80
   8   0   8   30.90    6.40
  -9   0   8   24.90   13.70
  -9   0  -8   32.90   14.50
  -9   0   8   16.80    9.40
   9   0  -8   26.20    5.20
 -10   0  -8    0.50    5.30
 -10   0   8   -0.50    3.30
 -10   0   8    1.70    7.70
   0   1  -8 2787.32  185.18
   1   1  -8  685.03   42.00
  -1  -1  -8  641.94   41.80
  -1  -1  -8  566.04   42.10
  -1   1   8  668.13   68.09
   1  -1  -8  576.04   42.10
   2   1  -8   87.79    7.90
  -2   1   8   77.79   40.40
  -2  -1  -8   70.29    6.80
  -2   1  -8   61.99   47.00
  -2  -1   8  122.19   37.40
   2  -1  -8   83.79    8.20
   3   1  -8  626.84   41.80
  -3   1   8  619.84   92.49
  -3  -1  -8  552.24   40.20
  -3   1   8  575.14   61.89
  -3   1  -8  570.04   38.30
   3  -1  -8  524.45   41.70
  -3   1  -8  695.83   63.69
  -4  -1  -8   67.09    8.20
  -4   1   8  109.49   56.39
   4   1  -8   75.99    8.90
  -4   1   8    1.60   69.89
   4  -1  -8   61.09    8.70
  -4   1  -8   76.69    6.70
  -4   1  -8    7.90   41.50
  -4  -1   8   44.20   45.00
  -5   1   8   79.09   42.40
  -5   1   8  218.68   91.69
   5   1  -8  111.89   11.40
  -5  -1  -8  118.09   28.40
   5   1  -8  109.19   13.90
   5  -1  -8  112.09   11.20
   5  -1  -8  110.79   14.20
  -5   1  -8  149.39   27.90
  -5   1  -8  121.99   11.00
  -5   1  -8   98.49   64.09
  -5   1  -8  144.09   31.40
  -6   1   8   47.90    7.80
  -6   1   8  -50.09   86.19
  -6   1   8   41.80   15.30
  -6   1  -8   39.50   11.80
  -6  -1   8   72.99    8.20
  -6  -1   8   26.40   17.60
  -6   1  -8   77.89   96.89
  -7   1   8   14.10   12.40
  -7  -1  -8   41.60   17.10
  -7   1   8   23.00    5.10
   7  -1   8   39.30    8.10
   7   1  -8   41.70    7.20
  -7  -1  -8   22.60   10.30
  -7   1  -8   30.80   10.00
   7  -1  -8   38.80    7.10
  -7   1  -8   36.70   20.90
  -7  -1   8   30.60    5.50
   8   1  -8   43.90    6.90
  -8  -1  -8   46.00   18.90
   8  -1   8   48.30    8.50
  -8  -1  -8   53.99   13.80
  -8   1  -8   69.39   22.90
   8  -1  -8   40.60    8.80
  -8  -1   8   40.00    4.50
  -8  -1   8   46.30   20.70
   9   1  -8    5.30    2.90
  -9  -1  -8    5.80    7.30
  -9   1   8    6.30    7.70
  -9  -1   8    9.60   11.30
   9  -1  -8    5.70    3.00
  -9   1  -8    6.20    8.20
 -10   1   8   15.70    8.70
 -10   1   8    5.30    5.00
 -10  -1  -8    8.20    6.20
 -10  -1   8   20.80    8.10
 -10   1  -8    5.00    7.00
   0   2  -8    8.80   25.60
   0  -2   8  -10.60   12.50
   0   2  -8    4.30    1.10
   0   2   8  -10.50    9.90
   0  -2  -8    5.30    2.10
   1   2  -8  543.55   36.00
  -1   2   8  495.15   63.49
   1  -2  -8  519.65   37.40
  -1  -2   8  541.45   52.69
  -2   2   8   89.69   40.60
  -2  -2  -8   14.50    6.30
  -2   2   8   75.39   25.90
   2   2  -8   25.80    3.80
  -2  -2   8   28.80   28.20
  -2   2  -8   93.69   37.00
   2  -2  -8   20.60    4.00
  -3   2   8  213.68   44.90
  -3  -2  -8  199.88   17.50
  -3   2   8  281.57   80.99
   3   2  -8  215.18   17.80
   3  -2  -8  226.28   19.10
  -3  -2   8  268.47   63.39
  -3   2  -8  200.58   45.90
   4   2  -8    3.70    2.80
  -4  -2  -8   13.80    6.10
  -4   2   8  -21.80   39.20
  -4   2   8    9.00   53.89
  -4   2  -8   31.70   44.90
   4  -2  -8    5.20    4.20
  -5   2   8  164.58   79.89
  -5  -2  -8  206.98   34.30
  -5   2   8  133.79   63.29
   5   2  -8  182.08   18.00
   5   2  -8  182.58   16.10
  -5  -2   8  140.09   15.60
  -5   2  -8  264.57   56.69
  -5   2  -8  230.38   34.00
   5  -2  -8  207.68   21.10
   5  -2  -8  176.68   15.80
  -5   2  -8  235.38   42.60
   6   2  -8   57.79   11.50
  -6   2   8  125.49  102.89
  -6  -2  -8   59.59   15.40
   6   2  -8   53.69    7.70
  -6   2   8   52.19   75.09
  -6  -2  -8   53.89   19.00
  -6   2  -8   75.59   21.40
   6  -2  -8   60.49    8.10
  -6   2  -8   83.69   25.30
  -6   2  -8  -18.90   78.49
  -6  -2   8   48.50    7.10
   7  -2   8    7.70    6.40
  -7  -2  -8   11.90   12.10
  -7  -2  -8   10.20    7.30
   7   2  -8   20.70    5.20
  -7   2   8    2.90    3.40
  -7   2   8   11.40   10.70
  -7  -2   8   16.20   11.60
   7  -2  -8   10.80    4.50
  -7  -2   8   18.50    4.00
  -7   2  -8    6.20    5.90
  -7   2  -8   25.60   17.00
  -8  -2  -8   62.79   21.50
   8   2  -8   79.19    9.30
   8  -2   8   69.29   10.00
   8  -2  -8   63.39    9.40
  -8  -2   8   55.89   21.50
  -8  -2   8   74.49    6.20
  -8   2  -8  103.19   30.90
  -9  -2  -8   20.60    9.90
  -9   2   8    7.60    7.50
  -9   2   8   13.30   10.30
  -9  -2   8   24.20   14.40
  -9  -2   8    5.30    8.60
  -9   2  -8   35.10   15.00
   9  -2  -8   22.70    5.10
 -10   2   8   -1.70    3.30
 -10   2   8    2.90    6.00
 -10   2  -8    6.70    5.10
 -10  -2   8    1.60    4.10
  10  -2  -8    4.90    2.30
   0  -3  -8  129.19   12.80
   0   3   8   92.29   24.80
   0   3  -8  140.89   10.40
   1  -3   8  113.89   23.40
  -1   3   8   94.09   32.20
   1  -3   8   88.79   18.20
   1  -3  -8  127.49   11.90
   1   3   8  119.99   35.90
   2   3  -8  221.28   16.80
  -2   3   8  156.08   40.10
  -2   3   8  208.68   61.19
   2  -3  -8  242.58   19.20
   2   3   8  181.08   17.90
  -3   3   8  365.26   61.99
  -3   3   8  279.97   79.99
   3   3  -8  399.26   28.10
   3   3   8  300.17   29.00
   3  -3  -8  397.96   30.20
  -3   3  -8  384.86   64.29
   4   3  -8  141.69   14.40
  -4   3   8  201.78   61.39
  -4   3  -8  298.77  106.99
   4  -3  -8  146.89   17.30
   5   3  -8    2.80    1.90
  -5   3   8  127.89   76.29
  -5  -3  -8    8.00   16.70
  -5   3   8    2.50    7.20
  -5  -3  -8    6.00    6.00
   5   3  -8    0.10    3.00
  -5  -3   8   -6.90    6.80
   5  -3  -8    5.10    2.30
  -5   3  -8   50.29   65.59
  -5   3  -8    6.60   11.30
  -5   3  -8    7.80    8.90
  -5  -3   8    2.70    2.10
  -6   3   8  109.19  104.99
  -6  -3  -8  169.08   25.90
   6   3  -8  137.09   14.10
  -6  -3  -8  167.48   29.50
   6   3  -8  114.19   16.50
  -6  -3   8  122.69   12.70
  -6   3  -8  165.28   32.50
  -6  -3   8  139.49   28.90
  -6   3  -8  126.89   37.70
  -6   3  -8   57.99  129.79
   6  -3  -8  129.69   14.60
   7   3  -8  300.37   25.20
  -7  -3  -8  283.87   41.70
  -7  -3   8  312.47   22.90
  -7  -3   8  401.66   46.50
  -7   3  -8  335.67   50.89
   7  -3  -8  313.27   26.40
  -7  -3   8  300.87   42.80
   8  -3   8   25.60    5.10
  -8  -3  -8   28.20   10.60
  -8   3   8    8.40    7.20
  -8  -3  -8    7.50    8.30
  -8   3  -8   10.90   11.80
   8  -3  -8   16.70    5.50
  -8  -3   8   13.90    2.20
  -8  -3   8    5.10    7.90
  -9  -3  -8    8.40   10.20
  -9   3   8   28.10   16.00
  -9  -3   8   11.40    9.70
  -9   3  -8    8.90    9.80
   0   4  -8    9.60   39.50
   1   4  -8  600.24   39.60
   1  -4  -8  562.84   42.40
   1   4   8  454.55   65.99
  -2   4   8  449.95  104.49
  -2   4   8  439.56   67.39
   2   4  -8  560.74   38.00
   2  -4  -8  538.95   40.60
  -3   4   8  147.19   58.89
  -3   4   8   32.70   57.19
   3   4  -8  135.39   12.80
   3  -4  -8  139.29   15.40
   3   4   8  102.39   14.00
  -3   4  -8  171.38   75.79
  -4   4   8  128.19   77.89
  -4   4   8   91.49   29.10
  -4   4   8  114.89   75.59
   4   4  -8  142.09   14.40
  -4   4  -8  143.79   23.50
   4  -4  -8  131.89   18.40
   4  -4  -8  163.08   13.80
  -4   4  -8   49.10   69.79
  -5  -4  -8   62.79   18.30
  -5  -4  -8   78.09   17.60
  -5   4   8  190.78   87.59
  -5   4   8  -64.49   90.89
  -5   4   8   27.60   13.90
   5   4  -8   37.40   10.50
  -5   4  -8   21.70   20.10
  -5  -4   8   53.09   16.60
  -5  -4   8   46.70    6.60
   5  -4  -8   54.09    6.50
  -5   4  -8   54.49    4.20
  -5   4  -8   51.19   18.50
  -6   4   8 -104.69  134.59
   6   4  -8   21.50   12.80
  -6   4   8    9.90    8.50
  -6  -4  -8    1.70   11.70
  -6   4   8  -13.60  117.09
  -6  -4  -8   19.60    9.50
  -6   4   8   16.70    4.50
  -6   4  -8   24.20   17.30
  -6  -4   8   12.90   11.80
  -6   4  -8    9.80   12.30
  -6  -4   8   21.00    4.40
  -6   4  -8   63.09   87.29
   6  -4  -8   24.30    5.60
  -7  -4  -8    7.00    5.40
  -7   4   8    7.00    8.40
  -7  -4  -8    4.80    9.30
  -7  -4   8    1.70    6.70
   7  -4  -8    9.50    4.00
  -7   4  -8   27.30  158.78
  -7  -4   8    6.00    2.00
  -7   4  -8   13.70   10.60
  -8  -4  -8   13.70   11.60
  -8   4   8   15.00    9.70
  -8  -4   8   37.90   14.20
  -8   4  -8   16.90   12.30
   8  -4  -8   36.70    7.10
  -8  -4   8   25.60    2.70
  -9   4   8   -4.60    7.80
   9  -4  -8    8.50    3.10
  -9  -4   8    9.80    8.20
  -9   4  -8    9.40    7.60
   0  -5  -8  116.39   13.90
   0   5  -8  122.89   50.49
   1   5  -8  160.08   14.20
  -1   5   8  122.29   46.30
  -1  -5  -8  141.99   16.50
   1   5  -8   73.69   52.99
   1  -5  -8  185.98   17.50
  -1   5  -8  108.39   54.39
   1   5   8  144.49   42.30
   2   5  -8  105.99   11.50
  -2   5   8   72.49   46.90
  -2   5   8  116.69   60.99
   2   5  -8  153.08   83.59
   2   5   8  146.69   51.89
  -2   5  -8  266.47   92.39
   2  -5  -8  110.69   13.30
  -3   5   8  -28.10   52.99
  -3   5   8    8.00    9.60
  -3  -5  -8   10.60    7.80
  -3   5   8  -41.50   50.49
   3   5  -8   12.10    4.20
  -3   5  -8   45.80   67.99
  -3   5  -8   23.50    8.20
   3  -5  -8   10.60    2.30
   3  -5  -8    5.50    5.50
  -3  -5   8    6.70    2.40
  -4   5   8   80.69   76.89
  -4   5   8  132.89   64.69
   4   5  -8  155.38   17.10
  -4  -5  -8  153.78   10.80
   4  -5  -8  162.08   12.80
  -4   5  -8  123.89   33.80
  -4   5  -8   78.99   85.29
  -4  -5   8  149.19   13.00
  -4   5  -8  163.98   10.70
  -4   5  -8  142.29   23.80
  -4  -5   8  114.29   35.90
  -5   5   8  -31.10   83.69
   5   5  -8   79.09   11.10
  -5   5   8   20.60  112.59
  -5  -5  -8   39.20   20.70
  -5  -5  -8   48.20    4.50
  -5   5  -8   45.00   18.70
   5  -5  -8   53.69    7.80
  -5   5  -8 -131.79  152.48
  -5  -5   8   52.49   17.40
  -5   5  -8   65.89    4.80
  -5   5  -8   84.59   22.30
  -5  -5   8   66.19    6.80
  -6  -5  -8    1.00    4.20
  -6  -5  -8  -14.30   12.70
   6   5  -8   -6.90    6.60
  -6   5   8    0.40    7.10
  -6   5   8   -5.60  143.79
   6  -5  -8    1.60    1.80
  -6   5  -8   50.19  113.99
  -6   5  -8   20.00   12.60
  -6   5  -8    6.90   13.20
  -6  -5   8    2.70    8.50
  -6  -5   8    3.60    1.60
  -7  -5  -8   20.90    9.60
  -7   5   8    9.00    6.80
  -7  -5   8    3.70    7.10
  -7   5  -8    0.70    8.00
   7  -5  -8    5.90    3.20
  -7  -5   8    8.20    1.80
  -8   5   8    5.30    5.90
  -8  -5  -8    1.70    2.90
  -8   5  -8    3.70    6.80
   8  -5  -8    1.90    2.30
  -8  -5   8    6.30    5.90
   9  -5  -8   33.00    5.90
  -9  -5   8   54.59   11.90
   0  -6  -8   76.29   11.70
   0  -6  -8   75.99    6.30
   0   6  -8   62.79   66.39
   0   6   8   82.59   51.59
   0   6  -8   85.69   12.40
   0   6  -8   98.69    9.10
   0   6  -8   83.59    5.90
   1   6  -8    1.90   66.19
  -1   6   8   44.40   10.50
  -1  -6  -8   35.70    3.30
  -1   6   8   92.49   63.59
   1   6  -8   36.40    6.10
  -1  -6  -8   30.50    9.20
  -1   6   8   54.59   49.80
  -1   6  -8   -4.10   78.99
   1  -6  -8   36.10    3.60
  -1   6  -8   39.20    3.00
   1  -6  -8   50.99   11.50
   1   6   8   35.00   37.90
  -1   6  -8   32.20    8.50
  -2  -6  -8   50.99   10.00
  -2   6   8   13.90   55.79
  -2  -6  -8   38.80    3.50
   2   6  -8    7.80   87.89
  -2   6   8   57.69   12.60
   2   6  -8   33.40    7.70
  -2   6   8   -5.70   70.49
  -2   6  -8   32.60    8.40
  -2   6  -8   42.80   75.39
   2   6   8   66.09   47.10
  -2   6  -8   26.40    8.70
   2  -6  -8   30.90    8.10
  -2   6  -8   40.30    3.10
   2  -6  -8   37.50    3.90
  -2  -6   8   29.20    4.30
   3   6  -8    3.50    3.50
  -3   6   8  -13.50   75.09
  -3  -6  -8   10.60    8.10
  -3   6   8    0.10    5.50
  -3   6   8  137.79   81.39
  -3   6  -8   10.10   97.19
   3   6   8  -28.40   36.70
  -3   6  -8    4.80    4.60
  -4  -6  -8  237.28   16.50
   4   6  -8  203.38   22.60
  -4   6   8   46.90  121.69
  -4   6   8  196.78  100.59
  -4  -6   8  262.57   19.10
  -4   6  -8  263.87   33.30
  -4  -6   8  240.98   37.10
  -4   6  -8  245.78   16.40
   4   6   8   74.19   85.79
   4  -6  -8  257.97   18.90
  -5   6   8    5.60  123.49
  -5   6   8   24.10   12.40
   5   6  -8   35.80    9.60
  -5   6   8 -102.29  103.99
  -5   6  -8   -1.60   15.50
  -5   6  -8  -35.60  127.59
  -5  -6   8   34.00   17.40
   5   6   8 -105.99   92.79
  -5   6  -8   59.29   18.30
  -6   6   8    8.10    6.90
  -6   6   8 -251.87  298.37
   6   6  -8   22.90   17.60
  -6   6  -8   -6.30   10.50
  -6   6  -8   18.60   12.30
  -6  -6   8    2.00    8.00
  -6   6  -8  196.98  165.38
   7  -6  -8   32.60    5.90
  -7  -6   8   32.50    3.30
  -7  -6   8   43.30   15.10
  -8   6   8    8.10    9.00
  -8   6   8    3.20    4.80
   8  -6  -8    8.80    2.50
  -8  -6   8    9.50    1.80
  -8  -6   8    8.30    6.80
  -8   6  -8    2.30    7.10
   0  -7  -8    7.00    7.30
   0   7   8  -28.90   57.19
   0   7  -8    1.50    3.60
   0   7   8    4.10    3.40
   0  -7   8    2.80    1.10
   0   7  -8  -31.20   79.39
   0   7  -8    3.90    0.80
   1   7  -8  116.59    8.20
  -1   7   8  111.39   17.90
   1   7  -8  106.29   96.29
  -1  -7  -8  131.69   17.50
  -1   7   8   54.69   80.99
  -1  -7  -8  115.39    8.70
  -1   7   8  146.29   79.69
  -1  -7   8  105.99    8.90
   1   7   8  128.99   14.10
   1  -7  -8  118.89    9.00
  -1   7  -8  120.69   12.40
  -1   7  -8  132.59   17.90
   1   7   8  102.69   61.69
   1  -7  -8   87.99   16.10
  -1   7  -8  116.39    8.30
  -2   7   8  -65.29   76.99
  -2   7   8   30.60   11.50
  -2  -7  -8   46.30    4.00
  -2   7   8 -103.39   72.99
   2  -7   8   41.80    4.00
   2   7  -8  296.07  164.78
   2   7  -8   39.60    8.00
   2   7  -8   44.50    3.50
  -2   7  -8   49.20    3.80
  -2   7  -8   39.10   11.90
  -2  -7   8   40.70    4.50
   2   7   8   -6.90   53.89
   2   7   8   55.49    7.80
   2  -7  -8   50.19    4.70
  -2   7  -8   47.30   10.20
  -2   7  -8   97.69  118.59
  -3   7   8   11.10    9.10
  -3  -7  -8   10.30    9.60
  -3   7   8 -110.89   89.49
   3   7  -8   19.50    8.50
  -3   7   8   15.20   99.59
  -3   7  -8 -266.47  242.18
  -3   7  -8    5.30    6.00
   3   7   8    0.30   59.29
   4   7  -8  211.28   34.40
  -4  -7  -8  268.97   18.30
  -4   7  -8  279.37   18.40
  -4  -7   8  262.47   19.30
   4  -7  -8  286.97   20.50
   4   7   8   61.79   91.99
  -4   7  -8  302.77   35.70
  -5  -7  -8   16.10   12.60
  -5   7   8   26.80   13.00
  -5   7   8  -73.79  159.48
  -5   7  -8   60.39   17.20
  -5   7  -8 -235.18  153.48
  -6  -7  -8   11.40    7.70
  -6   7   8    1.90    6.30
  -6  -7   8    4.10    1.20
  -6   7  -8   -1.90   11.10
   6  -7  -8    1.90    1.70
  -6   7  -8   14.20   11.30
  -6  -7   8   10.60    9.50
  -7   7   8    0.10    4.90
  -7  -7   8   13.90    9.60
  -7  -7   8    8.70    1.40
   7  -7  -8    8.60    3.00
  -7   7  -8   -7.50    9.60
  -8   7   8   -0.70    3.20
  -8  -7   8    4.20    4.80
   0   8  -8   44.70  130.39
   0  -8  -8   76.29   26.90
   1   8  -8   51.69   10.10
   1   8  -8   43.10    3.70
  -1  -8  -8   21.10   13.10
  -1   8   8   41.90   10.90
  -1   8   8  -90.19   87.59
   1   8  -8   58.09  152.68
  -1  -8  -8   49.00    4.30
   1   8   8   51.09    9.20
  -1   8  -8   44.70    3.90
   1  -8  -8   49.40    4.50
  -1   8  -8   44.60   12.50
  -1   8  -8   46.20    8.70
   1   8   8   61.89   87.29
  -1   8  -8  -89.69  213.18
  -1  -8   8   44.10    4.30
   2   8  -8  181.78   12.60
  -2   8   8  140.49   25.80
  -2  -8  -8  177.98   13.10
  -2   8   8  282.77  130.49
   2  -8   8  176.38   13.10
  -2  -8  -8  185.18   26.60
  -2   8  -8  -43.60  163.28
   2  -8  -8  184.78   13.90
  -2  -8   8  186.38   13.60
  -2   8  -8  189.48   12.90
  -2   8  -8  214.48   24.00
   2   8   8  186.78   19.00
  -2   8  -8  231.78   27.10
  -3  -8  -8  223.98   15.60
   3  -8   8  215.08   15.90
  -3   8   8   15.50  149.99
   3   8   8  239.18   21.40
  -3   8  -8  227.18   30.10
  -3  -8   8  211.98   16.10
  -3   8  -8  225.98   15.50
  -3   8  -8  312.97  215.88
   3  -8  -8  234.18   16.90
  -4  -8  -8    2.30   13.20
   4   8  -8   18.60    8.00
  -4   8   8   65.99  210.38
  -4  -8  -8   26.80    2.70
  -4   8  -8   12.60    9.80
   4  -8  -8   25.50    3.80
  -4   8  -8   25.90    2.70
   4   8   8   28.40    6.20
  -4  -8   8   46.10   22.80
  -4   8  -8  135.69  203.98
  -4  -8   8   30.90    3.40
  -5   8   8    7.30    8.10
  -5  -8  -8   22.40    2.20
  -5  -8   8   24.30    2.90
   5   8   8   22.40    5.80
  -5   8  -8   17.70    9.60
   5  -8  -8   25.40    3.90
  -6  -8   8   39.20   13.30
   6   8   8   11.60    4.00
  -6   8  -8   27.00   11.80
   6  -8  -8   21.00    3.90
  -6  -8   8   16.80    2.10
   7   8  -8    7.60    4.60
  -7   8   8   11.50   10.10
  -7  -8   8   16.60    1.70
   7  -8  -8    9.80    2.80
  -7  -8   8   36.60   12.10
   0   9  -8   18.10    5.60
   0  -9  -8   24.90    2.80
   0  -9   8   18.40    2.40
   0   9  -8 -161.08  293.97
   0   9  -8   20.60    2.20
   0   9   8  247.58  183.98
   0   9  -8   17.50    6.60
   0   9   8   15.10    6.70
   0   9   8   21.40    8.70
   1   9  -8  102.69    7.80
   1  -9   8  108.19    8.20
  -1   9   8   83.49   17.80
  -1  -9  -8  103.79    8.30
   1   9  -8  110.59   16.90
   1   9  -8  112.99   11.60
  -1   9   8   29.50  178.28
   1   9   8 -197.38  198.08
  -1  -9   8  104.09    8.40
  -1   9  -8  140.29   16.60
  -1   9  -8  259.57  428.56
  -1   9  -8  111.19    8.00
   1   9   8   97.19   15.90
   1  -9  -8  106.29    8.60
  -2  -9  -8   33.20    3.30
   2  -9   8   36.80    3.40
  -2   9   8   20.30    9.80
  -2   9   8  143.29  186.58
   2   9  -8   36.00    9.40
   2   9  -8   29.80    2.80
   2  -9  -8   35.70    4.00
  -2   9  -8   35.90    3.20
   2   9   8 -119.19  129.39
  -2   9  -8   21.70    7.30
   2   9   8   42.50    8.30
  -2  -9   8   31.30    3.50
  -2   9  -8   34.80   11.00
  -2   9  -8   31.10  249.97
  -3  -9  -8   50.09    4.40
  -3   9   8   37.20   14.60
   3  -9   8   47.70    4.70
   3   9  -8   59.39   10.10
  -3   9  -8   37.30   11.60
   3  -9  -8   50.99    5.40
  -3   9  -8   54.19    4.40
  -3  -9   8   50.79    4.80
   3   9   8   51.69    9.00
  -4  -9  -8   51.69    4.10
   4   9  -8   47.40    8.90
   4  -9   8   44.10    5.20
   4   9   8   50.99    8.40
  -4  -9   8   45.90    4.50
   4  -9  -8   55.19    5.70
  -4   9  -8   36.60   11.40
   5   9  -8   22.80    6.30
   5   9   8   15.40    5.00
  -5  -9   8   20.80    2.30
   5  -9  -8   18.90    3.50
  -5   9  -8   20.70   10.30
   6   9  -8   75.69   10.20
   6   9   8   73.59   10.00
   6  -9  -8   80.59    7.80
  -6  -9   8   78.69    5.80
   7   9  -8    1.70    1.10
  -7  -9  -8   12.40    5.30
   7   9  -8   -1.80    2.50
   7  -9  -8    3.10    1.30
  -7  -9   8    2.60    0.90
   0  10  -8    0.30    0.40
   0  10  -8    4.10    3.20
   0  10   8   -0.90    3.60
   0 -10  -8    1.00    0.60
   0 -10  -8    4.00    6.70
   0  10  -8   -1.90    1.70
   1  10  -8    1.90    3.10
  -1 -10  -8    0.60    0.70
  -1  10   8   -2.10    3.60
   1 -10   8    2.60    0.80
  -1 -10  -8   11.50    9.60
   1  10  -8    1.30    1.80
   1 -10  -8   -3.30    6.70
   1  10   8   -1.90    2.10
   1 -10  -8    1.50    0.90
   1  10   8    3.80    4.30
  -1 -10   8    1.00    0.60
  -1  10  -8    1.30    0.70
  -1  10  -8    0.30    3.10
  -1  10  -8   -0.40    4.10
   2  10  -8   24.00    7.90
   2  10  -8   35.40    5.90
   2 -10   8   36.00    3.60
  -2 -10  -8   36.00    3.50
   2  10   8   37.90    7.10
   2  10   8   46.20   10.20
  -2  10  -8   42.80   11.70
  -2 -10   8   42.00    3.70
   2 -10  -8   39.10    4.30
   3 -10   8   28.90    3.60
   3  10  -8   32.70    7.50
   3  10  -8   33.30    5.20
  -3 -10  -8   33.10    3.00
  -3  10   8   17.80    9.40
   3  10   8   36.90    7.90
  -3  10  -8   15.50    8.40
   3 -10  -8   32.10    3.90
  -3 -10   8   33.20    3.20
   4  10  -8   12.30    4.80
   4 -10   8   16.40    2.80
  -4 -10  -8   15.70    1.80
   4  10  -8   14.40    3.10
   4  10   8   15.10    5.20
   4 -10  -8   16.00    2.90
  -4  10  -8   18.50    9.50
  -4 -10   8   17.30    2.00
   5  10  -8   53.39    8.50
   5  10  -8   51.59    6.10
  -5 -10   8   61.99    4.50
   5 -10  -8   57.29    5.90
   5  10   8   60.69    9.30
   0  11  -8   21.60    7.40
   0  11   8   21.60    8.60
   0  11  -8   20.90    6.20
   0 -11  -8   35.60    3.40
  -1 -11  -8  122.59    9.10
   1  11  -8  138.19   16.60
   1 -11   8  133.79    9.00
   1  11  -8   95.99   14.80
   1 -11  -8  129.59    9.60
   1  11   8  105.29   18.00
  -1  11  -8   88.39   21.40
   2 -11   8   30.00    3.00
  -2 -11  -8   28.40    2.80
   2  11  -8   24.80    5.20
  -2  11  -8   16.90    7.00
   2  11   8   33.70    9.70
  -2 -11   8   30.10    2.80
   2 -11  -8   33.60    5.20
   2  11   8   23.40    7.60
  -3  11   8    5.20    4.90
  -3 -11  -8   14.60    2.40
   3  11  -8    8.20    4.40
   3 -11   8   13.80    2.30
  -3 -11   8   14.20    1.60
   3  11   8   14.20    5.40
   3 -11  -8    9.50    2.10
  -3  11  -8   -0.90    7.70
   4  11  -8   25.90    4.50
   4  11  -8   30.40    7.40
   4 -11  -8   35.10    4.50
   4  11   8   21.30    5.10
   4  11   8   33.30    7.70
  -4 -11   8   32.60    3.00
   0 -12   8    0.00    0.80
   0  12  -8    5.70    4.10
   0 -12  -8    1.30    0.70
   0  12   8    2.10    3.70
   1  12  -8    0.90    3.20
  -1 -12  -8    9.60    1.70
   1 -12   8    8.10    1.30
  -1  12   8    0.90    3.70
  -1 -12   8    7.10    1.20
  -1  12  -8    5.10    5.00
   1 -12  -8    7.20    1.50
   1  12   8    3.30    3.60
   2 -12   8    1.70    1.30
  -2 -12  -8    1.30    0.70
   2  12  -8    1.70    2.60
  -2 -12   8    1.30    0.50
   2  12   8   -0.40    3.10
   2 -12  -8    2.00    1.00
   0   0   9  -10.20   12.00
   0   0  -9    0.30    0.50
  -1   0   9  249.68   39.40
   1   0  -9  255.37   18.90
  -1   0  -9  254.47   17.50
  -1   0  -9  271.67   17.90
  -2   0  -9   35.50   31.10
   3   0  -9   30.80    5.40
  -3   0  -9  118.69   42.10
  -3   0   9   29.20   37.90
  -3   0  -9   35.50    3.90
  -4   0   9   59.39   49.20
  -4   0  -9   41.50   45.10
  -5   0   9  144.29   71.09
  -5   0  -9   94.19   26.10
  -5   0  -9   92.79    9.50
  -5   0  -9   32.40   63.99
   5   0  -9   80.39    9.20
   5   0  -9   89.59   11.70
  -6   0   9   53.89    8.10
   6   0  -9   71.69    8.70
   6   0   9   80.59   14.50
  -6   0  -9   58.79   23.50
  -6   0  -9   39.70   11.80
  -7   0  -9  287.87   31.90
   7   0  -9  288.37   24.50
   7   0   9  289.97   24.70
  -7   0  -9  344.87   48.80
  -8   0   9   68.39    6.60
   8   0  -9   74.99    9.80
  -8   0  -9   86.49   25.90
  -9   0   9   -2.50    7.20
  -9   0  -9    7.30    6.90
   9   0  -9    3.00    2.20
  -9   0   9    3.00    5.00
 -10   0   9   90.19   14.20
   0   1  -9 1879.61  130.39
   1   1  -9  250.37   17.90
  -1  -1  -9  227.68   18.10
  -1   1   9  267.37   42.60
  -1  -1  -9  261.87   18.00
   1  -1  -9  235.78   18.30
  -2   1   9   35.20   38.90
  -2   1   9    9.70   17.30
  -2  -1   9   42.90   28.30
  -2   1  -9   92.09   30.50
  -3   1   9  417.76   52.89
  -3   1   9  492.25   81.99
   3   1  -9  403.96   30.40
   3  -1  -9  384.96   30.90
  -3  -1   9  448.96   67.69
  -4   1   9  100.59   58.09
  -4  -1  -9  106.99   11.10
  -4   1   9   68.79   42.50
   4  -1  -9  126.19   12.90
  -4   1  -9  182.68   56.89
  -4  -1   9  115.19   58.99
  -5   1   9   62.79   45.30
   5   1  -9  130.09   15.40
  -5  -1  -9  113.79   26.90
  -5   1   9  173.58   83.69
  -5   1  -9  132.69   49.10
   5  -1  -9  127.59   17.60
  -5   1  -9  170.28   30.70
  -5   1  -9  113.39   62.79
  -5   1  -9  139.39   11.30
   6   1  -9   12.30    7.90
  -6   1   9   79.89   77.89
  -6   1   9    4.30    9.60
  -6  -1  -9   21.60   12.30
  -6  -1  -9   12.10    7.70
   6   1  -9   23.30    5.30
  -6  -1   9    5.10    3.40
  -6   1  -9   13.60    4.20
   6   1   9   32.20    7.50
   6  -1  -9   25.10    5.50
  -6   1  -9  -80.59   72.09
  -6  -1   9   15.40    8.30
  -6   1  -9   21.40   14.40
   7  -1   9    4.60    5.00
  -7   1   9    5.30    8.80
  -7   1   9    4.50    3.00
  -7  -1  -9    7.40    6.20
   7   1  -9    2.30    3.20
  -7  -1  -9    9.80   10.20
   7  -1  -9    5.90    3.50
   7   1   9   12.70    4.30
  -7  -1   9    1.50    7.90
  -7   1  -9   13.50   12.60
  -7  -1   9    3.70    2.80
  -7   1  -9    6.00    5.90
   8   1  -9   43.40    7.00
   8  -1   9   41.80    8.50
  -8  -1  -9   34.30   15.00
  -8  -1   9   41.70   19.10
  -8  -1   9   19.70   14.80
  -8   1  -9   52.29   22.00
  -8  -1   9   58.29    5.20
   8  -1  -9   42.60    7.90
  -9   1   9  131.09   31.20
  -9  -1  -9  119.49   22.80
   9   1  -9  140.19   12.40
  -9  -1   9   89.39   20.40
  -9  -1   9  163.38   26.10
  -9   1  -9  102.99   26.10
   9  -1  -9  111.99   12.10
 -10  -1  -9    4.20    5.20
 -10   1   9    2.40    4.20
 -10   1   9    8.20    6.10
 -10  -1   9    0.30    3.90
 -10   1  -9   -1.40    5.00
   0  -2   9  429.46   38.40
   0   2  -9  302.07   39.90
  -1   2   9  617.14   75.59
  -1  -2  -9  448.96   37.80
  -1  -2  -9  527.05   37.70
   1   2  -9  582.74   36.60
   1  -2  -9  534.25   38.00
  -1  -2   9  591.34   57.49
  -2   2   9   98.79   50.09
  -2  -2  -9   45.80    5.90
  -2   2   9   99.49   36.10
   2   2  -9   56.69    6.10
   2  -2  -9   55.99    6.80
  -2  -2   9   47.70   33.00
  -3   2   9  346.67   74.09
  -3   2   9  224.58   47.50
  -3  -2  -9  224.18   18.90
   3  -2  -9  238.58   20.60
  -3  -2   9  283.67   65.19
  -4   2   9  203.08   59.99
  -4   2   9  155.78   73.49
  -4  -2  -9  146.69   15.30
   4   2  -9  145.89   14.30
   4  -2  -9  131.99   15.40
  -4   2  -9  146.89   56.29
   5   2  -9   39.00    6.50
  -5  -2  -9   40.10   13.20
  -5   2   9   23.00   10.80
  -5   2   9   57.89   60.39
  -5  -2  -9    6.20   18.50
  -5   2   9  119.29   81.09
   5   2  -9   61.09    8.80
  -5   2  -9  -27.70   50.59
  -5  -2   9   41.80    6.50
  -5  -2   9   18.40   12.50
  -5   2  -9   66.29   20.60
   5  -2  -9   40.80    6.00
  -5   2  -9   69.99   19.30
  -6  -2  -9   54.19   15.40
  -6  -2  -9   46.40   16.30
  -6   2   9  122.69   92.89
   6   2  -9   36.80    6.40
  -6   2   9   15.80  109.59
  -6   2  -9   47.60   21.50
   6  -2  -9   37.30    6.40
  -6  -2   9   18.90   14.40
  -6   2  -9  -11.80   83.49
  -6   2  -9   16.80   15.20
  -6  -2   9   37.60    6.60
  -7  -2  -9   36.50   15.00
  -7  -2  -9   17.80    8.70
   7   2  -9   37.50    6.10
  -7  -2   9   30.50    4.80
  -7   2  -9   32.90   20.00
  -7   2  -9  149.29  129.19
   7  -2  -9   26.20    7.10
   8  -2   9   30.80    6.80
   8   2  -9   32.70    6.10
  -8  -2  -9   31.70   13.10
  -8  -2   9   36.30   17.00
  -8  -2   9   13.30   13.10
   8  -2  -9   29.70    6.60
  -8  -2   9   41.00    4.10
  -8   2  -9   30.60   16.70
  -9  -2  -9  102.89   21.60
   9  -2  -9  119.29   12.30
  -9  -2   9  117.79   22.40
  -9   2  -9  173.48   29.90
 -10   2   9   27.70    9.30
 -10   2   9   29.40    7.30
 -10   2  -9   27.70   13.00
  10  -2  -9   36.50    5.50
   0   3   9   27.40   17.80
   0  -3  -9   19.80    5.00
   0   3  -9   29.50    3.30
   0   3  -9   83.89   39.10
   1  -3   9  414.06   38.70
  -1  -3  -9  391.86   33.70
   1   3  -9  514.05   32.00
  -1   3   9  441.06   64.09
   1  -3  -9  492.35   34.50
   1   3   9  420.86   62.09
  -2   3   9  231.88   76.99
   2   3  -9  133.29   12.30
  -2   3   9  238.68   55.29
   2  -3  -9  149.19   14.30
   3   3  -9  155.18   14.70
  -3   3   9  259.27   68.39
  -3   3   9  112.89   69.19
  -3   3  -9  232.28   61.59
   3  -3  -9  174.88   17.10
  -4   3   9   95.19   67.79
  -4   3   9  129.19   56.99
   4   3  -9  127.79   13.10
  -4  -3  -9  146.39   23.40
  -4   3  -9  154.98   67.09
   4  -3  -9  114.69   15.50
   4  -3  -9  117.79   10.90
  -5  -3  -9   96.49   17.70
   5   3  -9   74.19    8.70
  -5   3   9  197.28   82.89
  -5  -3  -9   89.79   24.90
   5   3  -9   83.59   11.10
  -5   3   9   29.30   72.09
  -5   3  -9  125.09   28.90
  -5   3  -9   77.09   22.00
   5  -3  -9   69.09    8.20
  -5  -3   9   58.49    8.20
  -5   3  -9   44.00   60.59
  -5  -3   9   77.49   19.80
   6   3  -9   43.30   10.70
  -6   3   9   90.69  120.59
  -6  -3  -9   51.49   14.60
  -6  -3  -9   68.59   32.00
   6   3  -9   46.10    7.20
  -6   3  -9   38.80   18.50
  -6  -3   9   35.20    6.20
  -6   3  -9   47.90   21.50
  -6   3  -9   59.69   96.39
  -6  -3   9   25.30   13.80
   6  -3  -9   52.99    7.40
  -7  -3  -9  273.77   38.20
   7   3  -9  282.17   22.40
  -7   3  -9  143.39  154.18
  -7   3  -9  279.47   43.80
   7  -3  -9  244.88   22.90
  -7  -3   9  295.77   20.40
  -7  -3   9  197.18   36.70
  -8  -3  -9   33.40   14.70
   8  -3  -9   50.99    8.40
  -8   3  -9   39.90   18.40
  -8  -3   9   36.30   14.40
  -8  -3   9   53.09    4.60
  -9  -3  -9   26.10   14.90
  -9   3   9   11.60   12.60
   9  -3  -9   21.20    4.90
  -9  -3   9   26.50    9.60
  -9   3  -9   37.70   14.90
   0   4   9   45.40   21.00
   0   4  -9   -0.90    0.80
   0   4  -9  -54.99   38.20
  -1   4   9  358.06   61.59
   1   4  -9  389.96   28.70
   1   4   9  375.46   58.29
   1  -4  -9  422.56   32.30
  -2   4   9  351.46   61.89
   2   4  -9  380.56   27.90
  -2   4   9  344.17   81.09
   2  -4  -9  369.56   30.60
  -3   4   9  457.05   95.49
  -3   4   9  246.48   77.59
   3   4  -9  344.97   26.60
  -3   4  -9  312.27   76.09
   3  -4  -9  327.17   29.00
  -4   4   9  184.08   68.99
  -4   4   9   16.80   71.99
  -4   4   9  130.99   26.60
   4   4  -9  171.58   16.40
   4  -4  -9  190.98   21.10
  -4   4  -9  190.28   11.40
  -4  -4   9  133.89   14.00
  -4   4  -9  154.38   28.80
  -4   4  -9  130.69   77.59
  -4   4  -9  174.28   30.40
   4  -4  -9  170.08   13.60
   5   4  -9   68.29   10.80
  -5   4   9  151.78   92.89
  -5   4   9   90.29   93.39
  -5  -4  -9   74.09   20.10
  -5  -4   9   60.19    8.00
  -5   4  -9  -17.30   85.89
  -5   4  -9   35.90   17.90
  -5   4  -9   80.49   21.60
  -5  -4   9  105.29   22.20
   5  -4  -9   62.59    7.80
  -5   4  -9   82.99    5.60
  -6   4   9   63.69  133.09
   6   4  -9   16.40    9.40
  -6  -4  -9    8.40   10.50
  -6   4   9    4.80    3.90
  -6  -4  -9   22.10   10.40
  -6   4   9  134.79  124.49
  -6   4   9    2.80    7.90
  -6   4  -9 -105.59   80.49
   6  -4  -9   12.00    3.80
  -6  -4   9   27.30   11.30
  -6  -4   9   11.30    2.90
  -6   4  -9   14.90   13.70
  -6   4  -9    0.10   12.20
  -7  -4  -9    2.20    4.20
  -7  -4  -9    7.60   15.00
  -7   4   9    3.30    7.50
  -7   4  -9   -5.40    8.00
  -7  -4   9    2.00    1.50
  -7  -4   9   -1.40    6.40
   7  -4  -9    2.80    2.10
  -7   4  -9   84.59  157.48
  -8  -4  -9  120.79   25.40
   8  -4  -9  118.09   13.20
  -8   4  -9   84.59   24.30
  -8  -4   9  143.29    9.60
  -9   4   9   46.50   15.00
   9  -4  -9   64.49    7.60
  -9   4  -9   59.59   14.70
   0   5  -9   -8.10   53.59
   0   5   9    1.00   28.10
   1   5  -9  154.98   13.60
  -1  -5  -9  125.79   16.00
  -1   5   9   69.79   45.90
   1  -5  -9  162.18   16.30
  -1   5  -9   53.59   56.99
  -2   5   9  -13.30   41.20
  -2  -5  -9   25.20    7.00
   2   5  -9   35.00    6.00
   2  -5  -9   42.50    8.60
  -2   5  -9  111.89   66.79
   3   5  -9   64.29    8.50
  -3   5   9  -53.89   63.89
  -3  -5  -9   56.89    4.60
  -3   5   9   42.20   19.30
  -3   5   9   56.39   58.69
   3  -5  -9   43.80   11.00
  -3   5  -9   61.99   13.90
  -3   5  -9   63.99    4.40
  -3   5  -9   94.19   75.89
  -3  -5   9   50.19    6.70
   3  -5  -9   52.19    7.50
  -4  -5  -9  -27.00   15.00
  -4   5   9   31.80   58.59
  -4   5   9  -89.19   68.09
  -4  -5  -9    4.30    7.60
  -4   5   9    6.10    3.70
  -4   5   9    8.40    9.80
   4   5  -9    1.80    3.10
  -4   5  -9   -2.30   14.80
  -4   5  -9  -38.80   80.99
   4  -5  -9    1.70    1.40
  -4   5  -9    2.50    6.70
  -4  -5   9    4.80    2.30
   5   5  -9   26.50    7.30
  -5   5   9  -66.89   84.19
  -5   5   9    9.20   10.70
  -5   5   9  237.48  135.89
  -5  -5  -9   21.20   17.30
  -5   5  -9  -25.40   99.09
  -5   5  -9   36.30   14.60
  -5  -5   9   22.60    4.30
  -5   5  -9   30.80   17.10
  -5  -5   9   17.00   11.50
   5  -5  -9   30.30    4.70
  -5   5  -9   26.40    2.50
  -6   5   9   -8.20  161.98
  -6  -5  -9  106.99   26.70
   6   5  -9   84.59   17.30
  -6   5   9  -72.49  154.18
  -6   5  -9   92.09   25.80
  -6  -5   9   94.29    8.70
  -6  -5   9  115.69   25.90
   6  -5  -9  100.79   10.70
  -6   5  -9   58.69   22.30
  -6   5  -9  138.89  121.69
  -7  -5  -9    5.90    6.00
  -7   5   9    3.90    5.40
  -7  -5  -9  -15.70   13.00
  -7  -5   9   11.70    8.80
  -7   5  -9   -4.30    7.60
   7  -5  -9   -0.20    1.60
   8  -5  -9   35.50    6.60
  -8  -5   9   45.30    4.30
  -9   5   9   34.40   11.10
  -9   5  -9   42.50   12.40
   9  -5  -9   52.29    6.30
   0   6   9  121.79   58.89
   0  -6  -9  188.88   13.70
   0   6  -9  188.78   13.10
   0   6   9  198.78   21.00
   0   6  -9  224.38   14.30
   0  -6  -9  165.88   19.60
   0   6  -9  206.78   21.30
   1   6  -9   75.49    5.20
   1   6  -9   58.09    8.30
  -1  -6  -9   77.69    5.90
   1   6  -9   83.19    6.50
  -1   6   9  131.69   59.49
   1   6  -9   16.70   73.09
  -1  -6  -9   50.89   11.10
  -1   6   9   12.50   56.59
  -1   6   9   65.59   13.90
   1  -6  -9   70.29   12.10
  -1   6  -9   56.79    5.60
  -1   6  -9   61.19   13.70
  -1   6  -9   84.09   10.30
   1   6   9   34.50   43.70
  -2  -6  -9   75.29    5.80
  -2  -6  -9   51.19   12.90
   2   6  -9   74.49    5.30
  -2   6   9  -30.30   61.89
  -2   6   9   44.70   72.19
  -2   6   9   75.49   16.60
   2   6   9   78.79    9.50
   2  -6  -9   79.39    6.50
  -2   6  -9   74.19    5.40
   2   6   9   62.19   44.60
   2  -6  -9   61.19   12.50
  -2   6  -9   63.29   10.90
  -2   6  -9   76.69   13.40
   3   6  -9  130.99   14.60
  -3  -6  -9  111.89    8.90
   3   6  -9  126.69    8.50
  -3   6   9   89.29   95.49
  -3   6   9   11.60   82.69
   3   6   9   56.39   53.09
  -3   6  -9  151.68  112.19
   3  -6  -9  133.69   10.40
  -3   6  -9  121.99   20.60
  -3   6  -9  131.79    8.80
  -3  -6   9  116.39   10.40
  -4  -6  -9  240.68   16.70
  -4   6   9   99.39   88.79
   4   6  -9  238.88   23.60
  -4  -6   9  269.17   20.50
   4   6   9  138.99   82.89
  -4   6  -9  230.08   31.90
  -4   6  -9   11.80  125.19
  -4   6  -9  246.98   16.80
   4  -6  -9  265.77   20.40
  -5  -6  -9   36.60   14.20
  -5  -6  -9   13.10    1.80
  -5   6   9   11.60    4.70
  -5   6   9  115.89  123.59
  -5  -6   9   12.90   11.00
  -5   6  -9   11.80   14.90
  -5  -6   9   10.50    2.40
  -5   6  -9    3.20  131.09
   5   6   9   45.90   97.89
  -5   6  -9   18.40   13.00
  -5   6  -9   12.50    1.70
   5  -6  -9   11.80    3.00
   6   6  -9   73.99   20.40
  -6  -6   9   94.19    7.90
  -6  -6   9   86.79   28.30
  -6   6  -9  102.49   30.40
  -6   6  -9   70.49  200.28
   6  -6  -9   87.99   10.10
  -7  -6   9   66.29   16.70
   7  -6  -9   55.59    7.50
  -7  -6   9   42.40    4.20
   8   6  -9   66.19   12.30
  -8  -6   9   90.49    6.50
   8  -6  -9   78.89    9.00
   0   7   9   17.10   54.29
   0   7  -9    6.30    4.90
   0  -7  -9   22.80   11.50
   0   7  -9  -43.90   86.09
   0   7  -9    4.20    0.90
   0   7   9    7.50    4.30
   0  -7  -9   15.70    8.00
   0  -7   9    5.10    1.20
   0  -7  -9    3.50    1.10
  -1  -7  -9  136.59   10.00
   1   7  -9  207.58  115.19
   1   7  -9  143.19   17.10
  -1   7   9  152.38   21.10
  -1  -7  -9  106.79   18.80
   1   7  -9  140.09    9.50
   1  -7  -9  148.19   19.90
   1   7   9  145.49   15.90
  -1   7  -9  -44.10  100.69
   1   7   9   84.19   60.49
   1  -7  -9  135.89   10.30
  -1  -7   9  121.99   10.20
  -1   7  -9  155.78   20.20
  -1   7  -9  134.59    9.60
  -1   7  -9  141.39   13.90
  -2   7   9   43.00   78.89
   2   7  -9   72.19    4.90
  -2   7   9   83.19   90.09
  -2  -7  -9   65.19   13.60
  -2  -7  -9   65.89    5.30
  -2   7   9   47.60   15.10
  -2   7  -9  -78.99  113.09
   2  -7  -9   64.29    6.00
  -2  -7   9   63.69    5.90
   2   7   9   64.09    9.30
   2   7   9    2.90   62.49
  -2   7  -9   45.20   10.60
  -2   7  -9   66.09    5.00
  -2   7  -9   47.10   12.90
  -3   7   9    9.50    9.20
  -3   7   9 -140.49   98.99
  -3  -7  -9   22.30   10.80
  -3   7   9  -51.29  114.29
  -3   7  -9   34.60   12.80
   3   7   9   20.50   59.89
  -3   7  -9   14.10    6.20
  -3   7  -9  -44.30  133.99
  -4   7   9   76.09  114.89
  -4  -7  -9  257.27   18.10
  -4   7   9   97.89  170.38
   4   7  -9  220.38   32.50
  -4   7  -9  285.67   34.90
   4  -7  -9  276.87   20.40
  -4   7  -9  221.58  150.08
  -4  -7   9  268.57   19.30
   4   7   9  290.67   23.80
  -4   7  -9  265.77   18.10
  -5   7   9  124.49  164.68
  -5   7  -9  -43.80  167.38
   5   7   9   49.80    8.80
  -5  -7   9   46.30   17.90
  -5   7  -9   56.99   17.00
   5  -7  -9   49.99    6.30
  -5  -7   9   50.79    5.00
   6  -7  -9   66.39    8.00
   6   7   9   68.89    9.50
  -6   7  -9   44.50   15.50
  -6  -7   9   70.89    6.00
  -6  -7   9   93.79   20.40
  -7  -7  -9   18.60    8.20
   7  -7  -9    2.90    1.90
  -7  -7   9   13.30    7.70
  -7  -7   9    5.10    1.10
  -7   7  -9   -1.20   14.70
   0  -8   9  126.89    9.70
   0   8  -9  127.89   18.20
   0   8  -9  131.79   12.70
   0  -8  -9  122.29    9.50
   0   8   9  116.79   17.90
   0   8   9   85.09   95.59
   0   8  -9 -148.39  168.08
   0   8  -9  121.99    8.80
   1  -8   9   84.19    7.20
  -1   8   9   90.99   16.80
  -1  -8  -9   55.29   16.80
  -1   8   9   -4.30   92.39
   1   8  -9   86.09   14.10
  -1  -8  -9   78.09    6.60
   1   8  -9  191.08  200.88
   1   8  -9   78.49    6.10
   1   8   9   93.89   13.50
  -1   8  -9  100.29   15.80
   1  -8  -9   81.79    7.00
  -1   8  -9   94.89   12.10
  -1   8  -9   87.59    6.30
  -1   8  -9  -48.20  160.78
  -1  -8   9   79.49    6.80
   2   8  -9  140.49    9.70
   2   8  -9  158.78   18.70
  -2   8   9  197.28  130.99
  -2   8   9  108.09   23.00
  -2  -8  -9  114.59   24.10
  -2  -8  -9  138.49   10.20
   2  -8   9  132.89   10.20
  -2  -8   9  133.09   10.60
   2  -8  -9  145.19   11.10
  -2   8  -9  140.89    9.90
  -2   8  -9   22.00  180.78
  -2   8  -9  146.29   22.10
   2   8   9  154.48   17.00
  -3   8   9   55.69  164.58
  -3  -8  -9  100.09   21.10
  -3  -8  -9   88.19    6.90
   3  -8   9   78.49    7.10
  -3   8  -9  105.59   20.60
  -3   8  -9  317.87  210.88
   3   8   9   92.59   11.90
   3  -8  -9   87.49    8.10
  -3   8  -9   93.29    6.90
  -3  -8   9   89.79    7.50
   4   8  -9    8.20    7.10
  -4  -8  -9   52.49   23.60
  -4  -8  -9   21.30   10.40
  -4  -8   9   16.40   11.40
  -4   8  -9  182.38  234.58
  -5  -8   9   69.59   20.60
  -5  -8   9   43.70    4.30
   5  -8  -9   39.00    5.50
  -5   8  -9   34.00   13.10
   5   8   9   46.20    7.60
  -6  -8   9   23.70    2.60
  -6   8  -9   13.60   10.90
  -6  -8   9   43.10   13.00
   6   8   9   18.80    5.50
   6  -8  -9   25.30    4.20
  -7   8   9   -6.20    8.20
   7   8  -9    0.00    2.80
  -7  -8  -9    1.60    3.30
  -7   8   9    0.70    3.30
  -7  -8   9    1.00    6.90
  -7  -8   9    1.00    0.50
   7  -8  -9    0.70    1.20
   0   9   9   -8.70  154.08
   0   9  -9    4.60    4.80
   0  -9  -9   26.10   11.80
   0  -9  -9    4.80    1.40
   0   9   9    2.60    4.80
   0  -9   9    7.00    1.30
  -1   9   9   77.49   17.10
   1   9  -9   89.69    6.80
   1   9  -9  100.49   15.50
   1  -9   9   85.99    7.10
  -1  -9  -9   99.39    7.50
   1   9  -9  103.09   10.60
  -1   9   9   65.79  145.79
  -1   9  -9   77.19   12.90
   1  -9  -9   99.09    7.80
  -1   9  -9   92.39    6.90
  -1   9  -9   92.29   16.70
  -1  -9   9   89.09    7.40
   1   9   9  -21.60  132.39
   1   9   9   88.99   15.50
  -1   9  -9 -131.29  284.17
  -2  -9  -9   25.70    2.90
  -2   9   9   14.90    8.20
   2   9  -9   19.10    7.10
   2   9  -9   24.10    3.30
  -2   9  -9   29.30   11.30
   2  -9  -9   27.00    3.50
  -2  -9   9   28.20    3.10
   2   9   9   30.00    8.10
  -2   9  -9   29.80    2.80
  -3   9   9    4.60    6.00
   3   9  -9    6.10    3.60
  -3  -9  -9    7.90    1.40
   3  -9   9   10.40    2.00
  -3  -9   9    6.30    1.70
   3   9   9    9.90    4.20
  -3   9  -9    7.20    1.40
   3  -9  -9    8.70    2.30
  -3   9  -9    5.00    6.90
   4   9  -9  144.29   17.00
  -4  -9  -9  139.19    9.90
  -4   9  -9  115.19   22.00
   4  -9  -9  135.99   11.80
   4   9   9  151.48   16.40
  -4  -9   9  143.89   10.50
   5   9  -9    6.90    3.70
  -5  -9   9    9.40    1.50
   5   9   9    6.20    3.40
  -5   9  -9    8.40    8.10
   5  -9  -9    7.60    2.30
  -5  -9   9   14.70   14.00
   6   9  -9   23.90    5.60
   6   9   9   28.60    7.30
   6  -9  -9   33.90    4.50
  -6  -9   9   30.70    2.80
   0  10  -9    0.90    0.50
   0  10   9   -0.90    3.50
   0 -10   9    0.60    0.50
   0  10  -9    0.10    1.80
   0 -10  -9    0.10    0.60
   0  10  -9   -0.10    2.70
   0 -10  -9    4.80    6.70
   1  10  -9   11.00    1.40
   1  10  -9   11.80    4.20
   1  10  -9   16.00    7.20
   1 -10   9   12.60    1.80
  -1 -10  -9   13.70    1.90
  -1  10   9    7.50    5.90
  -1  10  -9   12.10    1.50
  -1  10  -9    7.10    6.50
  -1 -10   9   15.20    2.00
   1 -10  -9   11.30    2.10
   1  10   9    9.60    5.10
  -1  10  -9    6.40    5.00
   1  10   9   10.10    6.20
   2  10  -9    6.10    2.50
  -2  10   9    3.60    5.40
  -2 -10  -9    6.70    1.30
   2 -10   9    8.80    1.50
   2  10  -9    5.80    4.30
  -2 -10   9    6.90    1.40
   2  10   9    3.70    3.60
   2 -10  -9    4.50    1.50
  -2  10  -9    1.10    5.20
   2  10   9    4.30    5.00
   3  10  -9    4.90    2.10
  -3  10   9    4.00    5.40
  -3 -10  -9    7.60    1.30
   3  10  -9    3.30    3.00
   3 -10   9    7.10    1.60
   3  10   9    6.20    4.20
   3 -10  -9    5.30    1.80
  -3  10  -9   -3.40    5.20
  -3 -10   9    6.60    1.30
  -4 -10  -9   11.70    2.10
   4  10  -9   16.70    3.20
   4 -10   9    7.60    3.80
   4  10  -9   13.20    4.90
  -4  10  -9   21.50    8.90
  -4 -10   9   16.30    1.90
   4 -10  -9   16.00    2.80
   4  10   9   12.30    5.20
   5  10  -9   19.40    5.30
   5  10  -9   23.50    3.50
   5  10   9   19.70    6.30
   5 -10  -9   25.80    3.50
  -5 -10   9   23.10    2.20
   0  11   9   10.90    6.90
   0 -11  -9   23.10    2.70
   0 -11   9   25.00    2.40
   0  11  -9   20.60    6.50
   1 -11   9   46.60    3.70
   1  11  -9   34.40    8.90
   1  11  -9   38.20    7.10
  -1 -11   9   44.40    3.70
   1  11   9   34.20   10.60
   1 -11  -9   39.40    4.20
  -1  11  -9   33.20   10.00
  -2  11   9    3.10    5.10
   2 -11   9   11.20    1.80
  -2 -11  -9    8.00    1.50
   2  11  -9    8.60    3.60
  -2  11  -9    4.30    5.60
   2 -11  -9    8.90    1.90
   2  11   9    5.90    3.70
  -2 -11   9   12.60    1.40
   3 -11   9   84.39    6.50
   3  11  -9   79.89    9.00
   3  11  -9   76.49   11.00
   3  11   9   76.59   12.70
  -3 -11   9   86.89    6.10
   3 -11  -9   80.59    7.10
  -3  11  -9   73.49   15.20
   4  11  -9    6.80    2.40
   4  11  -9    4.90    3.20
   4  11   9    5.20    3.60
  -4 -11   9    7.80    1.00
   4 -11  -9    7.90    1.80
   4  11   9    2.70    3.50
   0  12   9   -1.90    3.00
   0  12  -9    2.30    3.90
   0 -12   9    0.80    0.40
   0 -12  -9    0.40    0.60
  -1  12   9   -1.30    3.30
   1 -12   9    1.20    0.70
   1  12  -9    0.00    2.70
  -1 -12  -9    0.40    0.70
  -1  12  -9    2.30    4.10
   1 -12  -9    1.10    0.80
   1  12   9   -3.30    3.30
  -2  12   9    5.00    3.80
   2  12  -9    7.30    4.00
  -2 -12   9   10.40    1.20
   2  12   9    6.70    4.50
   2 -12  -9   13.50    1.80
   0   0  10   23.70   19.40
   0   0 -10   18.30    2.40
   1   0 -10 2614.34  174.28
  -1   0  10 2569.34  203.78
  -1   0 -10 2994.40  172.98
  -1   0 -10 2576.44  172.78
  -2   0 -10 2239.48  138.59
  -2   0  10 2120.19  182.58
  -2   0 -10 2137.49  138.29
   2   0 -10 2109.19  140.99
  -3   0 -10   35.00   35.90
  -3   0 -10   11.80    2.10
   3   0 -10   14.10    4.10
  -3   0  10   37.40   47.60
  -4   0 -10   23.70   49.10
  -4   0  10  124.79   55.49
  -5   0 -10  237.98   17.00
   5   0 -10  220.58   21.10
  -5   0  10  261.97   96.89
  -5   0 -10   93.79   68.89
  -5   0 -10  241.88   37.00
   5   0 -10  183.08   17.60
  -6   0  10    6.20    8.90
  -6   0 -10    2.10    6.50
   6   0 -10    1.90    7.40
   6   0 -10    7.70    3.10
  -6   0 -10    4.30    9.70
  -6   0  10    7.10    3.60
  -7   0  10    7.40    3.20
  -7   0  10    1.00    7.60
  -7   0 -10   10.10   15.20
   7   0 -10   16.90    4.90
   7   0  10   15.70    5.50
  -7   0 -10   17.60    7.40
   8   0 -10   73.89    9.60
  -8   0 -10   61.39   21.20
  -8   0  10   66.89    6.50
  -9   0 -10    2.30    7.40
  -9   0  10    2.90    4.60
   9   0 -10    6.20    2.70
  -9   0  10   -1.10    8.30
 -10   0  10    2.90    3.80
 -10   0 -10    1.20    4.80
   0   1 -10 4748.73  314.07
  -1  -1 -10  174.88   13.20
  -1  -1 -10  164.98   12.70
  -1   1  10  121.39   36.30
   1   1 -10  167.38   12.80
   1  -1 -10  156.68   13.20
  -2  -1 -10 2242.48  153.28
  -2   1  10 2693.33  212.48
   2   1 -10 2335.87  154.78
  -2   1  10 2446.76  165.28
   2  -1 -10 2424.36  155.58
  -2  -1  10 2182.98  199.08
  -3  -1 -10  193.08   14.90
  -3   1  10  186.98   41.70
   3   1 -10  205.28   16.60
  -3   1  10  272.87   80.19
   3  -1 -10  171.08   16.50
  -3  -1  10  119.79   47.90
  -4  -1 -10    6.90    3.00
  -4   1  10   83.29   39.40
  -4   1  10  -67.39   43.70
   4   1 -10    9.50    3.70
  -4  -1  10   10.00   42.70
  -4   1 -10   17.90   50.49
   4  -1 -10    3.30    2.90
  -5  -1 -10  152.78   31.50
  -5   1  10   94.19   74.29
   5   1 -10  125.69   13.70
   5   1 -10  113.69   11.00
  -5  -1 -10   75.69   15.60
   5  -1 -10  102.89   10.50
  -5  -1  10   77.29   10.00
  -5  -1  10   66.29   68.09
   5  -1 -10  101.19   13.80
  -5   1 -10  110.09   28.50
  -5   1 -10  181.48   72.59
  -6  -1 -10   39.80   18.20
   6   1 -10   53.59    7.60
  -6   1  10  156.88   84.99
  -6  -1  10   68.89    8.50
  -6   1 -10   37.50   18.30
  -6   1 -10    9.00   91.99
   7   1 -10   66.89    9.10
  -7  -1 -10   94.49   17.00
  -7  -1 -10   69.99   24.20
   7  -1 -10   64.49    9.20
  -7  -1  10   57.59    7.80
  -7   1 -10   95.19   28.70
  -8  -1 -10  126.79   23.70
   8   1 -10   95.59   10.60
   8  -1  10   71.89   11.70
   8  -1 -10   80.89   10.60
  -8  -1  10   94.29    8.10
  -8   1 -10  114.19   30.40
  -8  -1  10  110.69   28.40
   9   1 -10   10.90    3.20
  -9  -1 -10    8.00    6.00
   9  -1 -10   18.30    4.20
  -9  -1  10   30.20   12.70
  -9  -1  10    6.90    7.70
 -10   1  10   26.60   10.00
 -10  -1 -10   10.30    6.90
 -10   1  10    5.00    7.10
 -10  -1  10    8.70    5.70
 -10   1 -10    5.70   10.00
   0   2 -10 2592.04  179.38
  -1   2  10  269.07   49.70
   1   2 -10  332.27   22.20
  -1  -2 -10  284.27   23.70
   1  -2 -10  292.07   23.40
  -1  -2  10  377.96   44.70
   1   2  10  325.97   58.79
   2   2 -10  672.73   43.90
  -2  -2 -10  641.04   43.70
  -2   2  10  595.44   62.69
  -2  -2  10  480.75   68.59
   2  -2 -10  677.83   45.40
  -3   2  10  255.97   60.99
  -3   2  10  337.47   90.49
  -3  -2 -10  187.28   16.60
   3   2 -10  194.28   16.70
  -3   2 -10  200.28   49.60
  -3  -2  10  163.08   62.39
   3  -2 -10  199.58   18.30
  -4  -2 -10   88.99   12.10
  -4   2  10  106.99   56.49
   4   2 -10  120.59   12.00
   4  -2 -10   98.49   12.70
  -4  -2  10   81.59   62.29
  -4   2 -10   48.30   53.99
   5   2 -10  233.58   21.80
  -5  -2 -10  246.48   29.30
  -5   2  10  191.88   80.29
   5   2 -10  235.98   19.20
  -5   2  10   63.39   86.79
  -5  -2 -10  259.07   39.40
   5  -2 -10  228.08   24.70
   5  -2 -10  196.98   18.50
  -5   2 -10  288.77   40.70
  -5   2 -10  325.07   40.60
   6   2 -10  348.87   35.00
  -6  -2 -10  477.75   44.80
  -6  -2 -10  434.46   52.69
  -6   2 -10  446.56   54.79
  -7   2  10    2.10    2.80
  -7   2  10    2.70    9.10
   7   2 -10    3.40    2.70
  -7  -2 -10    7.40    7.20
  -7  -2 -10    8.00   10.00
   7  -2 -10    5.90    3.10
  -7   2 -10  -66.09  131.09
  -7  -2  10    2.80    7.90
  -7   2 -10   -4.90   10.10
  -7  -2  10    7.70    2.70
  -8  -2 -10  212.38   33.40
   8   2 -10  200.48   17.80
  -8  -2  10  219.48   15.30
  -8  -2  10  233.08   34.00
  -8   2 -10  212.18   42.20
   8  -2 -10  176.48   18.20
  -9  -2 -10   14.20    9.10
  -9   2  10   10.30    7.50
   9  -2 -10   24.70    5.50
  -9  -2  10   16.80   11.90
  -9   2 -10   16.80   11.40
   0   3  10    4.00   13.70
   0   3 -10   20.70   36.80
   0  -3 -10   16.20    4.40
   1  -3  10  131.29   26.00
   1   3 -10  119.29    9.60
  -1   3  10   67.49   33.30
  -1  -3 -10   96.39   11.50
   1  -3 -10  111.89   11.70
   1   3  10  140.19   41.00
  -1  -3  10   98.79   31.20
  -2   3  10    9.30   25.70
   2   3 -10    7.20    2.50
  -2   3  10   28.80   33.50
  -2   3 -10    8.00   39.70
   2  -3 -10    0.90    3.00
  -3   3  10  149.19   57.49
   3   3 -10  123.19   12.00
  -3   3  10  263.57   77.99
  -3   3 -10  162.68   57.29
   3  -3 -10  113.49   13.50
  -4   3  10  182.28   76.69
   4   3 -10  105.99   11.40
  -4   3  10  107.39   60.59
   4   3 -10   81.19   10.40
  -4   3  10   61.89   18.90
  -4  -3  10   77.19    9.70
  -4   3 -10  121.49   21.10
   4  -3 -10  108.89   14.00
   4  -3 -10   99.99    8.90
  -4   3 -10   73.39   63.99
  -5   3  10  -17.40   66.79
   5   3 -10   36.10    6.40
  -5   3  10  141.79   85.29
  -5   3  10   27.60   12.90
  -5  -3 -10   56.19   19.00
   5   3 -10   37.90    8.20
   5  -3 -10   46.30    6.10
  -5   3 -10   16.20   12.00
  -5   3 -10   57.79   63.69
  -5  -3  10   44.50    6.60
  -5   3 -10   47.70   19.80
   6   3 -10   80.09   13.20
   6   3 -10   78.49    9.40
  -6  -3 -10   96.59   23.90
  -6   3  10 -127.99   95.99
  -6  -3  10   70.79    8.50
   6  -3 -10   71.79    9.30
  -6   3 -10   85.09   27.70
  -6  -3  10   60.59   18.40
  -6   3 -10   90.19   23.10
  -7  -3 -10  121.99   28.90
  -7   3 -10  140.59   28.60
  -7  -3  10  111.29    9.80
   7  -3 -10   99.99   12.30
  -7   3 -10  166.38  219.38
  -7  -3  10   67.89   20.80
  -8  -3 -10   56.29   17.70
  -8  -3  10   48.10   15.40
   8  -3 -10   60.29    8.90
  -8  -3  10   67.79    5.70
  -8   3 -10   66.49   23.50
  -9   3  10    6.70    5.20
  -9  -3 -10   11.50    7.90
  -9   3  10   -4.30    5.00
  -9  -3  10    5.10    5.90
  -9   3 -10   -4.60    3.90
   9  -3 -10    1.30    1.80
   0   4  10   77.29   30.40
   0  -4 -10  103.79   12.60
   0   4 -10  106.89    9.30
   1   4 -10  575.34   37.90
  -1  -4 -10  474.25   40.70
   1   4  10  499.55   69.09
   1  -4 -10  568.44   41.50
  -2   4  10   13.80   34.10
  -2   4  10   64.29   47.00
  -2  -4 -10   24.50    6.60
   2  -4  10   47.30   36.20
   2   4 -10   29.60    4.80
   2  -4 -10   34.70    7.90
  -2   4 -10   57.59   57.79
   2   4  10   18.00   28.60
  -3   4  10  -76.59   47.80
  -3   4  10   25.90   47.90
  -3   4 -10  -60.09   73.79
  -4   4  10  -18.90   54.09
  -4  -4 -10   57.09   18.10
  -4   4  10  115.49   69.79
  -4   4  10   46.20   17.20
   4   4 -10   55.09    8.20
  -4   4 -10   62.09   16.50
  -4  -4  10   44.50    6.60
  -4   4 -10   12.80   17.90
  -4   4 -10   53.19    4.00
  -4   4 -10  -15.40   67.09
   4  -4 -10   55.99    6.20
   4  -4 -10   38.30   11.80
  -5  -4 -10   -1.10    5.10
  -5  -4 -10   -0.70   10.70
  -5   4  10 -128.49   85.29
  -5   4  10    3.20    4.10
  -5   4  10   86.59  108.59
  -5   4  10    1.00    8.20
   5   4 -10    4.10    4.10
  -5  -4  10    1.20    8.50
  -5  -4  10    3.90    2.50
  -5   4 -10    7.20   14.10
   5  -4 -10    3.80    1.90
  -5   4 -10    6.10    9.50
  -6  -4 -10  198.58   31.30
   6   4 -10  122.49   17.80
  -6   4  10  -62.19  151.98
  -6  -4  10  152.68   13.30
  -6  -4  10  170.08   32.70
  -6   4 -10  213.58  106.39
   6  -4 -10  138.99   14.50
  -6   4 -10  176.38   33.60
  -6   4 -10  151.98   30.50
  -7  -4 -10  355.26   41.20
   7  -4 -10  294.87   29.90
  -7  -4  10  397.66   59.49
  -8   4  10    3.90    6.60
  -8  -4 -10   -2.10   11.20
   8  -4 -10    9.90    3.80
  -8  -4  10   17.30    2.10
  -8  -4  10   15.30    9.50
  -8   4 -10    0.40    7.90
  -9   4  10   28.70   10.90
   9  -4 -10   35.50    5.40
  -9   4 -10   12.60    9.70
   0  -5 -10  256.07   23.50
   0   5  10  236.78   52.29
  -1  -5 -10  160.08   18.00
   1   5 -10  178.38   15.40
   1  -5 -10  196.68   19.00
  -1   5 -10  189.58   70.99
   1   5  10   94.39   43.90
   2   5 -10   40.20    6.20
  -2   5  10  142.79  100.79
   2   5 -10   42.60    4.30
  -2  -5 -10   31.80    8.90
  -2   5  10    6.90   45.10
   2  -5 -10   41.30   10.00
  -2   5 -10   42.00   10.90
  -2   5 -10   74.79   70.09
  -2   5 -10   43.30    3.30
   2  -5 -10   41.90    4.30
  -3  -5 -10   13.60    1.80
   3   5 -10   17.50    5.00
  -3  -5 -10   42.70   14.80
  -3   5  10   -3.70   65.99
  -3   5  10   44.80   53.19
   3   5  10  105.49   46.70
   3  -5 -10   17.10    2.80
   3  -5 -10   22.20    7.40
  -3   5 -10    4.90    7.10
  -3   5 -10  -10.00   73.19
  -4   5  10   58.09   19.70
   4   5 -10   84.59   11.80
  -4   5  10  -78.79   89.69
  -4  -5 -10   87.59    6.70
  -4   5  10   48.00   68.99
  -4  -5 -10  133.59   34.80
  -4   5 -10 -137.99  115.49
  -4   5 -10  101.69    6.80
   4  -5 -10   96.49    9.00
  -4  -5  10   94.29    9.30
  -4   5 -10   88.49   26.00
  -4   5 -10  117.09   21.30
   5   5 -10  218.48   29.10
  -5  -5 -10  251.97   37.30
  -5   5  10 -111.99  162.78
  -5   5  10  -16.90  116.39
   5  -5 -10  208.78   17.40
  -5   5 -10  123.79   36.00
  -5   5 -10  238.08   33.30
  -5   5 -10   69.39  103.79
  -5   5 -10  194.08   14.60
  -5  -5  10  215.68   16.70
  -6  -5 -10  227.38   37.40
   6   5 -10  216.18   25.20
  -6   5 -10   38.70  115.19
  -6  -5  10  298.77   40.40
   6  -5 -10  235.78   20.10
  -6  -5  10  232.88   17.60
  -6   5 -10  154.88   32.60
  -6   5 -10  262.97   39.70
  -7  -5 -10   58.29   21.50
  -7  -5  10  131.09   25.20
  -7   5 -10   84.99   24.10
  -7  -5  10   91.49    7.50
   7  -5 -10   79.99   10.30
   8  -5 -10   28.70    6.30
  -8  -5  10   32.40    3.10
  -8  -5  10   52.19   18.10
  -9   5  10    3.50    5.90
  -9   5  10   -0.90    3.60
  -9   5 -10   -1.40    6.10
  -9  -5  10   19.30    7.50
   9  -5 -10    5.50    2.30
   0   6 -10   49.30   76.79
   0   6  10   10.30   47.70
   0   6 -10   32.10    9.00
   0   6 -10   28.20    3.60
   0   6  10   36.20    8.00
   0  -6 -10   32.10    8.40
   0   6 -10   27.90    2.50
   1   6 -10 -108.09   79.79
  -1   6  10  -27.70   45.20
  -1   6  10   68.89   57.79
   1   6 -10   11.30    1.20
  -1  -6 -10   10.10    1.60
   1   6 -10   12.30    2.30
   1   6 -10    3.40    3.70
  -1  -6 -10   10.30    5.60
  -1   6  10    0.20    5.30
   1  -6 -10    9.20    1.60
  -1   6 -10   -1.50    4.80
  -1   6 -10    9.30    1.20
  -1   6 -10    8.60  100.29
   1  -6 -10    8.50    5.40
   1   6  10    7.10    3.70
   1   6  10   -7.30   35.60
  -1   6 -10    9.00    2.60
  -1   6 -10   10.20    2.00
   2   6 -10  100.09    7.30
  -2  -6 -10   79.59   13.80
  -2   6  10   15.60   60.39
   2   6 -10  117.09   12.70
  -2  -6 -10  103.89    7.70
  -2   6  10   -8.30   67.49
  -2   6  10  113.29   20.60
   2  -6 -10  128.29   15.70
  -2   6 -10  114.89   18.10
  -2   6 -10   95.79   13.80
   2   6  10  111.59   12.20
   2   6  10   66.39   49.30
  -2   6 -10  107.79    7.40
  -2   6 -10  111.49    8.20
  -2   6 -10  137.89  100.59
   2  -6 -10  105.19    8.60
  -2  -6  10   88.39    8.90
  -3  -6 -10   34.60   10.30
  -3   6  10    1.10   88.49
  -3   6  10   45.90   16.60
  -3   6  10   -3.20   84.59
   3   6 -10   58.19    4.30
   3   6 -10   51.49    8.90
  -3  -6 -10   57.09    4.70
   3   6  10   75.99   58.19
  -3  -6  10   57.59    6.40
  -3   6 -10  -89.29  168.88
  -3   6 -10   59.49    4.50
  -3   6 -10   62.89   17.00
   3  -6 -10   67.39    6.30
  -4   6  10   24.30  141.79
   4   6 -10   29.10   11.20
  -4   6  10    8.70    9.50
  -4   6 -10   20.30   10.50
  -4  -6  10   10.40   16.00
   4   6  10   -2.10   88.09
  -4  -6  10   17.00    3.50
  -4   6 -10 -173.88  125.49
  -5   6  10   -8.80  123.99
   5   6 -10   67.69   14.00
  -5   6  10 -107.49  145.59
  -5   6 -10   53.69  138.39
  -5   6 -10   83.19   22.60
  -5  -6  10   57.49   21.20
  -5   6 -10   71.99    5.70
   5   6  10  216.58  102.49
   5  -6 -10   75.99    8.50
  -5  -6  10   78.09    7.40
   6   6 -10   70.99   16.40
  -6  -6  10   95.49   22.90
  -6   6 -10   89.99   24.10
  -7  -6  10  273.77   18.60
   7  -6 -10  259.97   22.10
  -8   6 -10    5.20    8.70
   8  -6 -10   23.60    4.80
   0   7 -10  152.48   18.90
   0   7  10  126.99   65.89
   0  -7  10  122.59   10.10
   0  -7 -10  136.59   10.20
   0  -7 -10  121.59   17.40
   0   7 -10  159.78  122.69
   0   7 -10  144.49    9.60
   0   7  10  161.88   20.10
   1  -7  10   88.59    7.70
  -1  -7 -10   94.49    7.60
  -1   7  10   83.19   82.89
   1   7 -10  119.29   15.00
   1   7 -10 -104.19  128.09
  -1   7  10  -36.10   78.59
  -1   7  10  107.99   18.60
  -1  -7 -10  134.19   19.60
   1   7 -10  103.09    7.10
   1   7  10    5.50   58.49
   1  -7 -10   99.39    8.10
  -1   7 -10  111.49    7.30
  -1   7 -10  100.59   11.30
  -1  -7  10   89.59    7.90
   1   7  10  107.79   14.10
  -1   7 -10  111.29   17.30
   1  -7 -10   82.39   15.90
   2   7 -10   82.49   11.70
  -2   7  10  -24.60   67.99
  -2   7  10   71.69   18.30
  -2  -7 -10   83.79   14.40
  -2   7  10   30.00   96.39
   2   7 -10   95.89    6.70
  -2  -7 -10   96.39    7.20
  -2   7 -10   87.89   16.10
   2   7  10  107.99   12.80
   2  -7 -10  106.39    8.40
  -2   7 -10   96.09    6.90
  -2   7 -10   86.19   14.00
   2   7  10   41.50   59.29
  -2  -7  10   83.29    7.80
  -3  -7 -10   18.90    2.20
   3   7 -10   17.80    1.80
  -3  -7 -10   31.90   10.50
  -3   7  10 -100.89  116.09
   3   7 -10   20.50    6.40
  -3   7  10   15.10  100.19
   3   7  10   20.20    8.00
  -3   7 -10   79.89  142.49
  -3  -7  10   16.60    2.90
  -3   7 -10   11.10    7.30
  -3   7 -10   19.60    2.10
   3  -7 -10   22.90    3.40
   3   7  10  -27.60   75.59
  -4  -7 -10    5.10    9.80
  -4  -7 -10   17.80    9.70
  -4   7  10  216.28  130.69
  -4   7  10  218.88  180.18
  -4  -7  10   17.10   12.10
  -4   7 -10   -2.40  149.99
   4   7  10  -22.70   87.69
   5   7 -10   77.29   14.40
  -5  -7 -10   47.90   15.20
   5   7  10   74.59   10.20
  -5   7 -10   81.69   19.80
  -5  -7  10  104.79   24.90
  -5   7 -10 -261.17  188.38
  -5  -7  10   83.29    7.10
   5  -7 -10   82.09    8.70
  -6  -7 -10    4.50    5.20
  -6   7  10   -2.90    5.10
  -6  -7  10    0.90    0.70
   6  -7 -10    2.30    1.60
  -6  -7  10    4.50    6.90
  -6   7 -10   -4.90    7.20
   7   7 -10    5.40    3.30
  -7  -7 -10   12.70    6.50
  -7   7  10    3.30    5.10
   7  -7 -10    3.70    2.10
  -7  -7  10    4.80    1.30
  -7  -7  10    6.20    7.00
  -8   7  10   -2.30    5.60
  -8  -7 -10   11.60    5.50
  -8   7  10   -1.10    3.80
  -8  -7  10   10.70    6.80
  -8  -7  10    5.60    1.00
   8  -7 -10    2.60    1.50
   0  -8  10   32.80    3.60
   0   8 -10   35.70    3.10
   0   8 -10   31.80   10.30
   0   8  10   40.60   11.70
   0   8 -10   37.30    5.80
   0   8 -10  -28.50  250.37
   0  -8 -10   39.50    3.80
   0   8  10  -42.10   82.59
   0   8  10 -177.78  155.28
  -1   8  10  129.09   21.90
   1   8 -10  123.89    8.40
  -1  -8 -10  121.29    9.00
   1   8 -10  130.69   17.80
  -1   8  10 -165.98  172.28
   1  -8  10  115.49    8.90
  -1   8  10  235.98  115.99
  -1  -8 -10   95.89   30.60
  -1   8 -10  126.59   19.40
  -1   8 -10 -129.49  179.28
  -1   8 -10  122.69   14.70
  -1   8 -10  112.89    8.50
  -1  -8  10  106.89    9.10
   1   8  10  120.09   16.70
   1  -8 -10  118.59    9.40
  -2  -8 -10   26.90   13.90
  -2   8  10   89.69  144.09
  -2  -8 -10    0.60   18.10
  -2   8 -10  144.49  198.88
  -3  -8 -10   12.60    1.80
  -3   8  10  273.97  181.18
  -3   8  10   11.80    9.30
   3   8 -10   11.90    1.40
  -3   8 -10    7.60    6.80
  -3   8 -10 -129.29  189.98
   3   8  10   14.50    5.00
   3  -8 -10   14.90    2.60
  -3  -8  10   13.20    2.20
  -3   8 -10   12.40    1.70
  -4  -8 -10   41.90    3.70
  -4  -8 -10   13.60   20.40
  -4  -8  10   45.50    5.60
  -4   8 -10   19.80   13.10
   4   8  10   45.10    8.10
  -4   8 -10   38.40    3.90
   4  -8 -10   44.80    6.00
  -5  -8  10   33.10    3.60
  -5  -8  10   42.10   15.80
   5   8  10   41.10    7.50
  -5   8 -10   29.80   11.70
   5  -8 -10   28.60    4.70
   6   8 -10   16.40    4.40
  -6   8  10   10.60    8.00
  -6  -8  10   18.60    2.20
   6  -8 -10   19.60    3.80
   6   8  10   18.70    5.70
  -6   8 -10    8.30    9.60
   7   8 -10    6.10    4.30
  -7   8  10    1.20    9.10
   7  -8 -10   13.90    3.40
  -7  -8  10   15.80    2.10
   0  -9  10    8.20    1.50
   0   9 -10    8.20    1.20
   0   9  10  -49.90  132.39
   0   9 -10    9.40    5.00
   0   9  10    5.90    5.10
   0   9 -10    7.70    3.60
   0  -9 -10    7.50    1.70
   1   9 -10   23.80    7.00
   1  -9  10   25.80    2.80
  -1  -9 -10   27.70    3.00
  -1   9  10 -108.29  146.59
  -1   9  10   24.90   10.10
   1   9 -10   30.20    5.10
   1   9 -10   25.70    2.50
  -1   9 -10   20.20    9.20
  -1   9 -10   20.70    6.30
   1   9  10   29.40   10.00
   1  -9 -10   29.50    3.40
   1   9  10  -32.10  139.69
  -1   9 -10  134.29  331.87
  -1  -9  10   28.70    3.10
  -1   9 -10   28.60    2.70
   2  -9  10   60.79    5.00
   2   9 -10   56.49    4.50
   2   9 -10   65.09   11.80
  -2   9  10   36.00   12.40
   2   9  10   52.29   16.90
  -2   9 -10   32.80   12.10
   2  -9 -10   72.49    6.80
  -2   9 -10   57.69    4.80
  -3  -9 -10   58.89    5.20
   3  -9  10   68.99    5.70
   3   9 -10   73.19   12.40
  -3   9 -10   66.09    5.20
  -3  -9  10   61.29    5.60
  -3   9 -10   54.79   16.00
   3  -9 -10   63.69    6.40
   3   9  10   64.09   11.30
   4   9 -10    4.40    4.00
  -4  -9 -10    3.80    0.90
  -4  -9 -10   16.60    8.70
  -4   9  10    2.30    3.90
  -4  -9  10    3.20    1.10
  -4   9 -10    6.30    6.80
   4  -9 -10    3.00    1.60
   4   9  10    0.80    2.60
   5   9 -10    5.30    3.50
  -5   9  10    0.00    4.50
  -5  -9  10    6.90    1.30
   5   9  10    9.10    4.00
   5  -9 -10    5.40    2.00
  -5   9 -10    9.60    7.60
   6   9 -10   11.80    4.60
   6  -9 -10   18.40    3.30
  -6  -9  10   19.10    2.00
   6   9  10   12.60    7.80
   0  10 -10    4.20    3.00
   0  10 -10   -2.60    3.80
   0 -10 -10    3.10    1.20
   0 -10  10    4.00    1.10
   0  10  10    2.60    4.90
   1  10 -10   13.80    5.70
   1  10 -10   19.50    4.80
   1  10 -10   24.70    2.30
  -1 -10 -10   23.30    2.70
   1 -10  10   26.20    2.60
  -1 -10  10   27.30    2.70
   1 -10 -10   25.10    3.20
  -1  10 -10   23.40    8.00
  -1  10 -10   21.80    2.30
   1  10  10   22.40    8.40
   2 -10  10    0.60    0.60
   2  10 -10   -0.10    1.10
  -2 -10 -10    1.00    0.70
  -2 -10 -10    0.20    6.10
   2  10 -10    1.70    3.20
  -2  10  10   -1.20    5.20
   2  10  10   -0.40    4.10
  -2  10 -10    4.30    5.50
   2  10  10    0.40    2.70
   2 -10 -10    0.20    0.70
  -2 -10  10    1.00    0.50
  -3 -10 -10    4.60    6.80
   3  10 -10    4.40    4.10
  -3 -10 -10    2.90    0.90
  -3  10  10   -4.70    3.40
   3 -10  10    1.70    1.30
   3  10 -10    0.40    1.00
   3 -10 -10    0.40    0.80
  -3  10 -10    0.30    5.90
   3  10  10    3.60    4.20
  -3 -10  10    1.20    0.60
   4  10 -10   28.40    4.70
   4  10 -10   25.00    7.60
   4  10  10   30.40    8.00
  -4 -10  10   30.20    3.60
  -4  10 -10   21.80    9.70
   5  10 -10   18.60    5.90
   5  10 -10   25.10    3.60
  -5 -10  10   27.40    2.40
   5 -10 -10   26.00    3.70
   5  10  10   24.20    7.40
   0  11 -10    0.90    4.30
   0 -11 -10    3.60    1.70
   0  11  10    5.90    6.20
   0 -11  10    3.00    0.80
   1 -11  10   54.79    4.40
  -1  11  10   33.30   13.70
  -1 -11 -10   58.59    4.70
   1  11 -10   40.30   11.00
  -1 -11  10   57.99    4.40
  -1  11 -10   59.59   12.50
   1  11  10   56.59   12.40
   1 -11 -10   43.50    5.80
   2  11 -10    3.00    3.70
  -2  11  10    3.80    4.00
  -2 -11 -10   17.80    9.40
   2  11 -10    0.50    1.60
  -2 -11 -10    2.80    0.80
  -2 -11  10    3.50    0.80
  -2  11 -10    2.00    4.40
   2  11  10    1.40    3.90
   2 -11 -10    3.30    1.30
   3  11 -10    7.80    4.20
   3  11 -10   11.10    3.30
  -3 -11  10   12.00    1.40
   3 -11 -10   11.70    2.20
   3  11  10    9.20    5.00
  -3  11 -10    8.90    7.40
   4  11 -10   16.80    3.60
   4  11 -10   12.80    4.30
  -4 -11  10   21.20    1.80
   4 -11 -10   20.10    2.90
   4  11  10   11.80    5.10
   0  12 -10   19.60    6.30
   0 -12 -10   27.80    2.70
   0 -12  10   26.40    2.40
   1  12 -10    8.60    3.70
  -1 -12 -10    7.10    1.40
  -1  12  10    2.60    4.00
   1 -12  10    5.80    1.10
   1 -12 -10    5.70    1.20
  -1  12 -10    0.90    4.00
  -1 -12  10    5.70    0.90
   1  12  10    2.40    4.90
   0   0  11  -10.80   12.90
   0   0 -11    0.10    0.80
   1   0 -11  403.56   28.70
  -1   0  11  344.97   54.49
  -1   0 -11  385.56   27.10
  -1   0 -11  452.45   27.30
  -2   0 -11  257.07   18.30
  -2   0  11  280.07   55.19
  -2   0 -11  292.47   18.50
   2   0 -11  274.17   21.20
   3   0 -11  406.96   32.00
  -3   0 -11  460.75   28.50
  -3   0  11  518.85   81.39
  -3   0 -11  394.46   28.80
  -4   0  11  -51.39   36.90
  -4   0 -11   39.80   56.49
  -4   0 -11    2.30    1.30
   5   0 -11   21.60    6.30
  -5   0 -11   13.70    3.20
   5   0 -11   17.00    4.30
  -5   0 -11    3.90   66.69
  -5   0  11    5.60    4.00
  -5   0 -11   25.30   15.50
  -5   0  11   30.50   61.69
  -5   0  11   -6.40   15.40
   6   0 -11   55.59   11.60
   6   0 -11   55.49    7.80
  -6   0 -11   39.60    5.00
  -6   0 -11   31.20   19.80
   7   0  11    1.50    4.50
  -7   0  11    7.20    3.10
   7   0 -11    3.20    2.80
  -7   0 -11    5.50    5.90
  -7   0 -11   16.50   13.00
  -7   0  11    3.20    7.50
  -8   0  11    9.00    2.60
  -8   0  11    0.10    6.30
  -8   0 -11    1.70    8.10
   8   0 -11    6.00    3.10
  -9   0 -11   24.30   10.40
  -9   0  11    6.00    8.70
   9   0 -11    8.10    3.30
  -9   0  11    1.60    5.90
 -10   0 -11   56.09   11.20
  -1  -1 -11  123.49   10.70
  -1  -1 -11  138.29   10.80
   1   1 -11  126.59   10.70
  -1   1  11  107.69   31.40
   1  -1 -11  144.09   11.50
   1   1  11  116.79   38.80
  -2  -1 -11  881.01   59.99
   2   1 -11  892.51   59.59
  -2   1  11  929.81   71.49
  -2   1  11  928.01  112.59
  -2  -1 -11  853.91   57.99
   2  -1 -11  838.42   59.99
  -2  -1  11  845.22   95.59
   3   1 -11  707.63   49.10
  -3   1  11  776.62  109.99
  -3  -1 -11  707.13   47.00
  -3  -1  11  605.44   90.79
   3  -1 -11  666.43   49.60
   4   1 -11  141.19   14.30
  -4   1  11  172.48   80.99
  -4  -1 -11  136.59   12.30
   4  -1 -11  130.69   14.70
  -4   1 -11  262.47   67.79
  -4  -1  11  156.48   71.79
   5   1 -11  185.48   18.60
  -5  -1 -11  208.08   35.80
  -5  -1 -11  195.88   16.00
  -5   1  11  105.39   84.59
   5   1 -11  203.58   16.30
  -5   1 -11  223.38   34.60
   5  -1 -11  153.28   15.50
  -5   1 -11  110.59   74.19
   5  -1 -11  168.08   19.60
  -5   1 -11  213.48   34.20
  -5  -1  11   37.50   75.79
  -6   1  11  104.19   25.70
  -6   1  11  404.46  147.39
  -6   1  11  138.19   13.30
  -6   1 -11   20.50   97.29
  -6  -1  11  100.59   25.80
   7   1 -11   11.60    4.30
  -7   1  11    9.60    3.20
  -7   1  11    0.20    8.30
  -7  -1 -11   16.40    4.90
  -7  -1 -11   14.90   12.10
  -7   1 -11   12.00   13.10
  -7  -1  11    7.20    9.30
   7  -1 -11   17.40    4.80
  -7  -1  11   12.60    4.00
  -8  -1 -11   26.50   15.30
  -8   1  11   33.60    5.10
   8   1 -11   38.20    6.60
   8  -1 -11   37.30    7.00
  -8   1 -11   44.70   19.70
  -8  -1  11   49.70    5.00
  -9  -1 -11   67.09   19.30
  -9   1  11   62.19   19.20
  -9  -1  11   55.49   16.70
  -9  -1  11   55.49   19.90
   9  -1 -11   65.39    7.90
  -9   1 -11   53.59   18.20
 -10  -1 -11    9.60    7.00
 -10   1  11   11.90    8.40
 -10   1  11    9.50    5.90
 -10   1 -11   23.10    8.90
   0   2 -11    2.60    1.00
   0   2  11    1.40   20.40
   0  -2  11   16.10   19.30
   0   2 -11  -31.60   25.40
   0  -2 -11    1.90    1.40
  -1  -2 -11  158.18   14.30
   1   2 -11  161.48   12.60
  -1   2  11  206.68   44.40
  -1  -2 -11  150.38   13.80
   1   2  11  111.59   43.80
  -1  -2  11  236.08   40.40
   1  -2 -11  168.98   14.30
  -2   2  11   56.19   42.70
  -2  -2 -11   43.10    6.50
  -2   2  11   96.59   36.20
   2   2 -11   57.89    6.30
  -2  -2 -11   48.70    5.80
   2  -2 -11   46.40    6.70
  -2  -2  11   63.79   34.70
  -3   2  11    6.20   32.80
  -3   2  11   75.49   69.79
  -3  -2  11  -30.70   40.00
  -3   2 -11    8.40   42.60
   4   2 -11  165.98   14.50
  -4   2  11  313.27  102.39
  -4  -2 -11  119.39   14.10
  -4   2  11  140.69   60.09
  -4  -2  11  152.58   71.29
   4  -2 -11  136.89   15.60
   4  -2 -11  126.19   12.80
  -4   2 -11   86.79   64.29
  -4   2 -11   91.89   24.00
   5   2 -11  184.68   15.90
   5   2 -11  201.48   19.00
  -5   2  11  125.19   77.29
  -5   2  11  299.77  112.59
  -5   2 -11  210.28   34.30
   5  -2 -11  172.98   16.00
   5  -2 -11  188.18   21.50
  -5   2 -11  186.88   33.00
   6   2 -11  271.77   27.00
  -6  -2 -11  274.67   18.00
  -6   2  11  190.78  124.19
  -6  -2 -11  298.77   42.30
   6   2 -11  275.57   22.40
  -6   2 -11  298.37   45.00
  -6   2 -11  332.87   46.00
   6  -2 -11  231.58   22.20
   7   2 -11   39.60    6.50
  -7  -2 -11   35.30   15.50
  -7  -2  11   29.10    5.50
  -7   2 -11   25.40   17.20
  -7   2 -11  -10.90  131.29
   7  -2 -11   40.70    8.40
  -8  -2 -11   34.70   14.50
  -8   2  11   22.50   14.20
   8   2 -11   47.70    7.10
  -8  -2  11   67.39   20.00
   8  -2 -11   44.00    7.70
  -8   2 -11   34.20   18.60
  -8  -2  11   55.79    5.30
  -9   2  11    3.10    8.80
  -9  -2 -11    4.20    7.00
  -9   2  11   -4.40    5.80
  -9  -2  11    2.80    6.80
  -9   2 -11    2.70    5.60
   9  -2 -11    6.90    3.90
   1   3 -11   49.50    5.30
  -1  -3 -11   45.60    7.40
   1  -3  11   40.50   21.00
   1  -3 -11   52.29    7.10
  -1   3 -11   52.79   39.40
  -1  -3  11   38.10   29.30
   1   3  11   51.59   32.20
  -2  -3 -11   29.80    6.80
  -2  -3 -11   36.00    6.30
  -2   3  11   19.30   31.60
   2   3 -11   39.40    5.20
  -2   3  11   38.30   31.20
  -2  -3  11   55.89   41.40
   2  -3 -11   28.00    5.70
  -2   3 -11   69.39   44.80
  -3   3  11  271.57   92.69
  -3   3  11  381.86   79.19
   3   3 -11  252.17   21.30
   3  -3 -11  263.17   24.20
  -4   3  11  -14.20   58.39
   4   3 -11   87.99    9.50
  -4   3  11  121.39   59.49
  -4  -3 -11   82.19   21.80
   4   3 -11  103.69   11.20
  -4   3 -11   36.10   60.29
  -4   3 -11   58.99   16.20
   4  -3 -11   93.09    9.00
   4  -3 -11  109.99   13.00
  -4   3 -11  137.89   27.80
   5   3 -11   77.29    8.60
  -5  -3 -11   86.49   21.80
  -5   3  11   87.59   90.99
  -5   3  11   87.09   76.39
   5  -3 -11   76.69    8.40
  -5   3 -11   56.89   18.10
  -5   3 -11   75.59   23.10
  -5   3 -11   -6.20   69.69
   5  -3 -11   65.19   14.70
  -5  -3  11   58.99    8.60
   6   3 -11   91.19   22.60
  -6   3  11   -5.90  108.79
  -6  -3 -11   93.79   22.00
   6   3 -11   85.79    9.50
  -6   3 -11  102.19   27.60
  -6   3 -11 -101.19   99.99
  -6  -3  11   48.80   15.90
   6  -3 -11   82.59   10.00
  -6  -3  11   67.49    8.80
  -6   3 -11  107.69   25.80
  -7  -3 -11   51.19   19.00
  -7  -3  11   82.39    8.00
   7  -3 -11   66.89    9.60
  -7   3 -11   16.10  162.78
  -7   3 -11   77.49   23.00
  -7  -3  11   40.70   17.00
  -8  -3 -11    9.20    7.70
  -8  -3  11    1.10    6.60
  -8  -3  11   11.10    2.10
  -8   3 -11   11.80   13.40
   8  -3 -11   10.50    4.30
  -9  -3 -11    8.50    8.30
  -9   3  11    4.00    4.40
  -9   3  11    8.90    8.40
   9  -3 -11    5.40    2.70
  -9  -3  11    5.10    4.90
  -9   3 -11    8.00    7.40
  -1  -4 -11  111.29   14.00
   1   4 -11  149.99   12.10
   1  -4 -11  156.88   16.70
   1   4  11   73.39   33.90
   2   4 -11   20.20    3.80
  -2  -4 -11   12.20    4.50
  -2   4  11   56.19   39.60
  -2   4  11  -44.90   48.90
   2   4  11  110.79   45.80
   2  -4 -11   32.60    8.50
  -2   4 -11  -30.00   54.19
  -3   4  11    2.50   56.79
  -3   4  11   68.19   48.30
   3   4 -11   34.60    5.50
   3  -4 -11   32.30    3.90
   3  -4 -11   28.20    7.80
  -3   4 -11   32.80   61.49
  -3   4 -11   15.20    8.40
  -4   4  11  256.27   84.19
  -4  -4 -11  319.67   39.90
   4   4 -11  306.97   25.20
  -4   4 -11  315.17   37.10
  -4   4 -11  274.67   40.90
  -4   4 -11  290.07   19.60
   4  -4 -11  284.37   28.50
   4  -4 -11  287.67   22.10
  -5   4  11   -6.70   98.19
  -5   4  11  236.38  122.19
   5   4 -11   39.90    8.70
  -5  -4 -11   50.49   19.50
  -5  -4  11   35.00   15.80
  -5   4 -11   47.10   72.69
  -5  -4  11   52.29    7.00
   5  -4 -11   55.09    7.00
  -5   4 -11   36.30   16.30
  -5   4 -11   51.29    4.10
  -5   4 -11   42.70   16.40
  -6   4  11    4.70   10.40
  -6  -4 -11   43.30   14.70
  -6   4  11  -46.10  125.19
   6   4 -11   11.20    8.50
  -6  -4  11   21.20   13.10
  -6   4 -11   32.40   13.30
   6  -4 -11   21.40    4.80
  -6   4 -11    3.00  117.49
  -6   4 -11    7.30   11.90
  -6  -4  11   18.00    4.10
  -7   4  11    9.30    7.40
  -7  -4 -11    1.60   10.00
  -7  -4 -11   14.00    1.50
  -7  -4 -11   33.90   11.60
   7  -4 -11   11.10    3.90
  -7   4 -11    8.60    9.80
  -7  -4  11   17.90    3.40
  -7  -4  11   -1.00    9.70
  -8  -4 -11   11.20    9.30
   8  -4 -11   14.20    4.00
  -8  -4  11    6.20    7.30
  -8  -4  11   11.10    1.90
  -8   4 -11    8.70    9.60
  -9   4  11   22.50   12.60
  -9   4 -11   16.30   10.70
   9  -4 -11   33.30    5.10
   0  -5 -11  396.16   33.50
  -1  -5 -11  145.49   17.10
   1   5 -11  142.99   13.40
   1   5 -11  261.67   91.99
   1   5  11  124.69   43.70
   1  -5 -11  151.08   16.60
  -1   5 -11  166.48   73.49
  -2  -5 -11   41.80    8.40
  -2   5  11   73.39   51.39
  -2   5  11   24.00   13.00
   2   5 -11   34.70    3.80
   2   5 -11   32.00    5.60
  -2   5  11   12.50   49.80
   2  -5 -11   38.70    7.50
   2   5  11   71.89   43.30
  -2   5 -11   38.00    3.00
  -2   5 -11 -105.69   93.29
  -2   5 -11   39.20   11.30
   2  -5 -11   36.30    3.90
   3   5 -11   76.39    6.00
  -3  -5 -11   56.89    5.00
  -3   5  11  -19.70   67.89
  -3   5  11   52.09   17.70
   3   5 -11   59.09   12.00
  -3   5  11  102.09   62.49
   3   5  11  151.48   67.89
  -3   5 -11  -41.30   70.89
   3  -5 -11   76.89   13.00
  -3   5 -11   47.40   13.40
   3  -5 -11   70.99    6.60
  -3   5 -11   66.09    4.80
  -4   5  11  121.09   80.69
  -4   5  11   34.80   14.80
   4   5 -11   56.39    9.00
  -4   5  11  -24.40   82.29
  -4  -5 -11   42.60   19.80
  -4   5 -11  -79.09   80.49
  -4   5 -11   32.30   17.30
  -4  -5  11   37.90    6.30
   4  -5 -11   50.89    6.00
  -4   5 -11   52.99    3.90
  -4  -5  11   28.50   17.00
  -4   5 -11   52.89   15.80
  -5   5  11  -86.69  113.69
  -5   5  11   13.80   11.70
  -5   5  11 -127.09  115.99
  -5  -5 -11   64.89   26.90
   5   5 -11   25.30    7.60
  -5   5 -11   53.79  106.19
  -5  -5  11   24.60   14.10
  -5   5 -11   43.20   17.30
  -6   5  11  -51.29  173.18
  -6  -5 -11  215.98   33.70
   6   5 -11  147.59   21.80
  -6  -5  11  226.18   35.00
   6  -5 -11  206.98   18.10
  -6   5 -11   85.09  208.08
  -6   5 -11  196.18   35.50
  -6  -5  11  202.78   15.70
  -7  -5 -11   10.10   12.00
  -7  -5  11   14.40    2.50
  -7   5 -11   14.30   13.00
   7  -5 -11   15.30    5.10
  -7  -5  11   11.10    9.10
  -8  -5 -11   15.50    6.30
  -8   5  11    1.50    5.40
   8  -5 -11    4.20    2.20
  -8  -5  11    5.10    5.30
  -8  -5  11    4.30    1.00
  -8   5 -11   -0.20    6.50
  -9   5  11    1.80    3.80
  -9  -5  11    2.00    3.60
   9  -5 -11    0.20    1.40
  -9   5 -11    1.50    6.40
   0   6 -11   27.30   90.39
   0   6 -11   80.19   13.00
   0   6 -11   80.59    5.90
   0   6  11   41.50   44.80
   0   6 -11   93.59    7.10
   0  -6 -11   83.29    6.70
   0   6  11   81.39   14.30
   0  -6 -11   76.19   12.00
  -1  -6 -11  155.88   19.40
  -1  -6 -11  158.28   12.30
   1   6 -11  168.58   11.70
   1   6 -11  117.19  110.69
   1   6 -11  163.78   18.90
  -1   6  11  106.09   75.29
  -1   6  11  196.28   28.00
   1   6  11  190.78   19.40
  -1   6 -11  177.18   14.80
  -1  -6  11  150.88   13.40
   1  -6 -11  200.68   21.00
  -1   6 -11  201.38   13.00
   1  -6 -11  174.08   12.80
   1   6  11  124.59   57.89
  -1   6 -11  181.28   11.90
  -1   6 -11  184.28   22.00
   2   6 -11   81.39   10.90
  -2   6  11   81.89   19.70
  -2   6  11  156.38   63.29
   2   6 -11  100.49    7.80
   2   6 -11   88.39    6.50
  -2  -6 -11   83.99    6.90
  -2   6 -11   90.79    6.70
  -2  -6  11   83.89    8.30
  -2   6 -11  109.89   17.90
   2  -6 -11   95.29    8.00
   2  -6 -11  115.39   14.90
   2   6  11   40.70   43.80
  -2   6 -11   98.79    7.60
   2   6  11  110.49   12.40
   3   6 -11  101.39    7.00
  -3  -6 -11   95.49    7.40
  -3   6  11   54.29   91.59
   3   6 -11  103.59   12.60
  -3   6  11   89.89   84.49
  -3   6  11   64.19   19.60
   3   6  11  112.09   12.00
  -3   6 -11  107.59    7.30
   3  -6 -11  105.19    9.10
  -3  -6  11   90.39    9.20
  -3   6 -11  113.49   18.80
   3   6  11  132.49   55.99
  -4   6  11  158.08  104.39
  -4  -6 -11  359.36   23.70
  -4  -6 -11  290.37   33.00
   4   6 -11  355.16   30.90
  -4   6 -11  373.66   23.70
  -4  -6  11  272.27   44.70
   4  -6 -11  383.76   26.70
  -4   6 -11  385.76   43.70
  -4  -6  11  396.66   26.30
   5   6 -11   14.20    7.50
  -5   6  11    7.50    9.00
  -5  -6 -11    6.60    9.00
  -5   6  11    9.30    3.90
  -5   6  11   23.50  163.88
  -5   6  11  -71.89  141.29
  -5  -6  11   10.30    2.60
  -5   6 -11  115.69  144.69
  -5   6 -11    1.80   11.80
  -5  -6  11   18.90   13.60
  -5   6 -11   14.10    1.60
   5   6  11   37.60   98.99
   5  -6 -11   15.30    3.50
  -5   6 -11   14.50   10.60
  -6  -6 -11    2.30    9.70
  -6   6  11   -3.80    5.70
  -6  -6 -11   18.40    9.40
  -6  -6  11   12.10   10.40
  -6   6 -11   -2.10    7.80
  -6   6 -11   21.30   11.00
   6  -6 -11    5.90    2.80
  -6  -6  11    4.40    1.60
  -7   6  11   -0.50    6.00
  -7  -6  11   -4.50    5.90
  -7   6 -11   -5.80    7.20
  -7  -6  11   10.20    1.70
   7  -6 -11    9.80    2.90
   8  -6 -11   61.39    7.30
   0   7 -11   68.79   13.00
   0  -7 -11   69.49    5.80
   0   7  11   73.59   13.70
   0  -7  11   60.09    5.70
   0   7 -11   65.59    5.00
   0   7 -11   -4.40  128.49
   0   7 -11   75.59    7.50
   0   7  11  -53.19   65.39
  -1  -7 -11  168.58   21.70
  -1   7  11  111.19   82.79
   1   7 -11  176.88   12.20
  -1  -7 -11  169.78   12.80
   1   7 -11  200.28   21.70
  -1   7  11  201.68   27.10
   1  -7 -11  200.88   21.50
  -1   7 -11  -58.99  127.99
  -1   7 -11  176.98   22.70
   1   7  11  195.88   21.50
   1  -7 -11  189.18   13.40
   1   7  11  110.39   86.19
  -1   7 -11  178.98   12.30
  -1  -7  11  152.98   13.00
  -1   7 -11  194.38   17.40
  -2  -7 -11   82.99    6.40
   2   7 -11   73.99   13.20
  -2  -7 -11   55.19   12.80
   2   7 -11   69.69    5.40
  -2   7  11    6.30   93.89
   2   7  11   87.69   12.10
  -2   7 -11  116.49  136.89
   2   7  11   70.49   66.69
   2  -7 -11   77.19    6.90
  -2   7 -11   75.19    5.70
  -2  -7  11   63.99    6.50
  -2   7 -11   77.29   21.10
  -3   7  11   -5.30   93.59
  -3   7  11  160.48  120.19
  -3  -7 -11   19.10   10.20
   3   7  11  -20.20   60.19
  -3   7 -11   43.90  135.69
  -4   7  11  -98.39  116.29
  -4   7  11 -239.48  144.39
  -4   7  11   12.60    8.80
  -4  -7 -11   23.50   10.40
  -4   7  11    7.90    3.80
   4   7  11    3.10   92.69
  -4   7 -11  100.09  155.88
  -4   7 -11   54.99   16.90
  -5  -7 -11   38.30   14.50
  -5  -7  11   73.59    8.40
   5  -7 -11   75.49   10.50
  -5   7 -11   88.79   24.90
   5   7  11   72.19   10.20
  -5  -7  11   58.19   20.80
  -6   7 -11   15.90   12.10
  -6  -7  11   40.00    4.00
   6  -7 -11   39.50    5.80
  -6  -7  11   36.80   17.00
  -7   7  11    1.90    4.50
   7   7 -11    7.70    4.40
   7  -7 -11    4.80    2.10
  -7  -7  11    5.70    7.50
  -7  -7  11    8.60    1.50
  -8  -7  11   47.30   11.50
   0   8 -11   57.49   11.30
   0   8 -11   -5.20  340.27
   0   8  11    7.00   97.39
   0  -8 -11   47.70    4.50
   0   8 -11   48.20    3.80
   0  -8  11   43.40    4.30
   0   8  11   49.80   12.10
   0  -8 -11    6.80   23.80
   0   8 -11   46.50    6.60
   1  -8  11    9.20    1.90
  -1  -8 -11    4.90   10.20
   1   8 -11   12.40    1.40
  -1   8  11   10.60    6.60
  -1   8  11  235.78  155.78
   1   8 -11    5.20    4.90
  -1  -8 -11   12.90    2.00
  -1   8  11   85.89  111.39
   1   8  11  -80.99  103.59
  -1   8 -11   15.90    7.90
  -1  -8  11   11.30    2.00
   1  -8 -11   15.20    2.40
   1   8  11   17.10    6.50
  -1   8 -11 -155.68  202.48
  -1   8 -11    9.10    4.80
  -1   8 -11   13.50    1.60
  -2  -8 -11   82.79   27.90
   2   8 -11  111.09   16.20
   2   8 -11  110.19    8.20
  -2   8  11   87.99   20.10
  -2  -8 -11  113.09    8.70
  -2   8 -11  135.29   20.70
   2  -8 -11  121.79    9.80
  -2   8 -11  131.19    8.60
  -2   8 -11  264.67  208.78
  -2  -8  11  110.89    9.20
   2   8  11  125.79   16.40
   3   8 -11  101.29    7.40
  -3   8  11  -20.70  165.98
   3   8 -11  102.79   14.60
  -3  -8 -11  110.89    8.00
  -3   8  11   72.09   19.40
  -3   8 -11  112.19    7.90
   3   8  11  110.19   14.50
  -3  -8  11  103.59    8.60
   3  -8 -11  109.79    9.50
  -3   8 -11   99.39   18.20
   4   8 -11   47.40    8.80
  -4  -8 -11   39.50   12.90
  -4  -8 -11   38.20    3.30
   4   8 -11   17.10   13.50
  -4   8  11   20.30   12.10
   4  -8 -11   38.20    5.10
  -4  -8  11   34.70    3.90
  -4   8 -11   31.10   13.00
  -4   8 -11   40.00    3.40
   4   8  11   39.50    8.30
   5   8 -11   11.70    5.50
  -5  -8  11   22.60   12.30
   5  -8 -11   21.30    3.80
   5   8  11   15.10    5.20
  -5  -8  11   18.30    2.50
  -5   8 -11   16.30   10.40
   6   8 -11    1.70    3.00
  -6   8  11    3.70    4.70
  -6  -8 -11    5.30    4.80
   6  -8 -11    0.10    1.20
  -6   8 -11   -1.10    6.90
  -6  -8  11    2.90   10.70
  -6  -8  11    2.40    0.90
   7   8 -11   28.60    5.80
  -7  -8 -11   31.30    2.40
  -7  -8  11   37.50    3.10
   7  -8 -11   30.40    4.50
   0   9 -11  146.89   15.50
   0  -9 -11  140.59   10.90
   0   9  11  146.99   23.10
   0   9  11   63.89  160.78
   0   9 -11  140.79   10.10
   0  -9  11  146.79   10.60
   0   9 -11  151.28   20.80
  -1   9  11    8.80    7.50
   1   9 -11    8.40    1.30
   1   9 -11    8.70    4.50
  -1  -9 -11   11.80    1.80
   1   9 -11   11.70    2.90
   1   9  11   12.40    7.40
   1  -9 -11   10.90    2.20
  -1   9 -11    2.90    4.90
  -1   9 -11   10.30    1.40
  -1  -9  11   10.30    1.90
   2   9 -11   11.70    1.40
   2  -9  11   10.20    1.80
   2   9 -11   14.30    6.40
  -2   9  11    6.30    5.90
  -2  -9 -11   15.90    2.00
  -2  -9  11   11.30    2.00
   2   9  11   11.10    5.70
  -2   9 -11   12.80    7.30
  -2   9 -11   15.20    1.90
   2  -9 -11   15.50    2.70
  -3  -9 -11   58.89    4.90
   3   9 -11   66.39   12.00
  -3   9  11   36.50   14.30
   3  -9 -11   64.89    6.40
  -3   9 -11   60.79    4.90
   3   9  11   68.59   11.90
  -3   9 -11   59.39   15.60
  -3  -9  11   60.69    5.30
  -4  -9 -11   35.90    3.90
   4   9 -11   45.10    8.70
   4   9  11   37.10    9.00
   4  -9 -11   39.70    5.00
  -4   9 -11   24.20   10.90
  -4  -9  11   41.10    3.80
  -5  -9 -11    5.20    5.00
  -5   9  11    2.70    5.20
   5   9 -11    1.40    3.50
  -5   9 -11    0.30    6.50
   5   9  11   -4.40    3.60
   6   9 -11   15.30    4.80
  -6  -9  11   26.20    2.30
   6  -9 -11   22.60    3.80
   0  10 -11   21.30    9.30
   0  10 -11   39.80    3.30
   0 -10 -11   40.90    4.00
   0 -10  11   44.70    3.60
   0  10  11   27.00    9.90
   0  10 -11   26.60    7.00
   1  10 -11   92.19   11.30
   1 -10  11  111.49    7.70
   1  10 -11  103.29   15.80
  -1  10  11   70.99   17.40
   1  10 -11   91.19    7.10
  -1 -10 -11  104.09    7.90
   1 -10 -11  102.49    8.30
   1  10  11   94.89   17.20
  -1 -10  11  103.29    7.60
  -1  10 -11   95.19    7.30
  -1  10 -11  112.79   18.00
   2  10 -11   39.70    5.90
   2 -10  11   40.10    3.70
  -2 -10 -11   40.80    3.80
   2  10 -11   39.00    9.80
   2  10  11   33.00    7.80
  -2 -10  11   43.10    3.80
  -2  10 -11   33.20   11.40
   2 -10 -11   41.40    4.50
  -2  10 -11   40.40    3.60
   2  10  11   42.70   10.40
   3  10 -11   63.99   11.10
   3  10 -11   58.89    7.00
  -3 -10 -11   63.19    5.00
   3  10  11   48.90   14.50
  -3  10 -11   50.49   13.20
  -3 -10  11   67.09    5.20
   3 -10 -11   65.59    6.20
  -4  10  11    5.70    5.20
  -4 -10 -11    3.70    5.40
   4  10 -11    0.60    0.90
   4  10 -11    3.20    2.70
  -4  10 -11   -3.30    5.80
   4 -10 -11   -0.60    0.60
  -4 -10  11    0.20    0.40
   4  10  11    0.80    3.90
   5  10 -11   20.50    3.50
   5  10 -11   20.20    5.40
   5  10  11   22.40    7.90
  -5 -10  11   24.90    2.40
   5 -10 -11   21.40    3.50
   0 -11 -11   86.09    6.70
   0  11 -11   77.49   13.70
   0  11  11   62.39   14.30
   0 -11  11   81.89    6.10
   1 -11  11   42.50    4.00
   1  11 -11   29.50    8.20
  -1 -11 -11   35.60    3.60
   1  11  11   41.20   10.10
  -1  11 -11   31.90    9.00
   1 -11 -11   37.80    3.90
  -1 -11  11   41.00    3.30
  -2 -11 -11    6.10    1.40
   2 -11  11    6.20    1.20
  -2  11  11    0.10    4.30
   2  11 -11    3.00    3.30
   2  11 -11    6.40    3.40
  -2  11 -11    8.40    4.80
  -2 -11  11    6.20    1.00
   2 -11 -11    4.80    1.40
   2  11  11    9.10    5.30
  -3  11  11   -1.10    3.40
   3  11 -11    0.70    2.50
   3  11 -11    3.40    2.10
  -3 -11  11    4.90    0.90
   3 -11 -11    5.10    1.60
  -3  11 -11   10.10    6.40
   3  11  11    3.60    3.80
   4  11 -11   25.10    6.50
   4  11 -11   33.10    4.20
   4  11  11   20.50    8.70
   4 -11 -11   39.50    5.10
   0  12 -11   40.80    8.10
   0 -12  11   42.80    3.70
   0 -12 -11   47.90    3.80
   1  12 -11    3.30    3.90
  -1  12  11    4.10    3.90
   1 -12 -11    5.50    1.20
   1  12  11   -0.30    3.10
  -1  12 -11   10.00    4.60
  -1 -12  11    6.30    0.90
   0   0  12    3.60   19.60
   0   0 -12    4.30    1.40
  -1   0  12   -8.40   21.30
  -2   0  12   25.20   42.00
  -2   0 -12  104.19   44.30
  -2   0 -12   27.80    2.40
  -2   0 -12   28.20    2.40
   2   0 -12   25.10    4.30
  -3   0 -12  391.86   24.90
   3   0 -12  354.96   29.00
  -3   0  12  405.66   92.69
   4   0 -12    0.80    1.90
  -4   0 -12   -1.00    1.00
  -4   0 -12    0.80    0.90
  -5   0 -12    1.50    1.30
   5   0 -12    7.90    4.70
  -5   0  12   -6.30    7.70
   5   0 -12    2.00    2.30
  -5   0  12    2.90    2.70
  -5   0  12  -86.19   56.79
  -5   0 -12    0.90   10.10
   6   0 -12  282.27   28.60
  -6   0 -12  320.37   49.60
   6   0 -12  288.67   26.90
  -7   0  12   27.40   16.00
  -7   0 -12   94.19   27.80
  -7   0  12   56.39    7.40
  -8   0 -12  104.09   27.60
   8   0 -12   64.39    8.60
  -8   0  12   37.10   16.20
  -8   0  12   60.99    6.70
  -9   0  12   35.60   15.90
  -1  -1 -12   94.09    8.40
  -1   1  12   43.20   26.20
  -1  -1 -12   93.89    8.40
   1   1 -12   97.89    8.50
   1  -1 -12  100.59    9.10
   1   1  12   95.49   38.60
  -2  -1 -12    9.00    2.20
  -2   1  12  -41.50   25.60
  -2  -1 -12    5.10    2.20
   2   1 -12    9.50    2.80
   2  -1 -12    5.00    2.40
  -2  -1  12   -1.40   34.20
  -3   1  12  418.76  101.89
  -3  -1 -12  237.28   20.90
   3   1 -12  298.97   23.00
  -3  -1 -12  297.47   20.80
   3  -1 -12  285.27   23.60
  -3  -1  12  308.57   61.89
  -4   1  12   22.70   55.49
   4   1 -12   95.59   10.60
   4  -1 -12   76.09   10.70
  -4  -1  12  -25.00   57.99
  -4   1 -12  185.58   79.29
  -5  -1 -12   49.80   18.50
   5   1 -12   36.70    6.40
  -5  -1 -12   31.30    6.50
  -5  -1 -12   43.10    3.20
  -5   1  12  184.38  105.69
   5   1 -12   47.90    7.90
  -5  -1  12   67.09   74.09
   5  -1 -12   40.70    6.40
  -5   1 -12   28.10   15.80
  -5   1 -12   72.89   20.80
   5  -1 -12   25.50    8.80
  -5   1 -12   23.30   76.19
  -6  -1 -12   24.80    5.10
  -6   1  12   65.49  110.59
   6   1 -12   28.60    6.30
  -6   1  12   10.90    9.70
  -6  -1 -12   36.40   16.90
  -6   1 -12 -183.18  138.69
  -6  -1  12   15.50    5.10
  -6  -1  12    0.40   12.50
  -6   1 -12   29.30   14.90
  -7   1  12   -4.20    9.60
   7   1 -12    0.30    2.30
  -7  -1 -12    4.50    4.60
  -7   1  12    0.20    2.70
  -7  -1 -12   -5.70    9.60
   7  -1 -12    1.70    2.70
  -7  -1  12    3.80    2.80
  -7  -1  12    1.30    7.70
  -8   1  12   12.10    9.20
  -8  -1 -12   17.30   13.20
   8   1 -12   18.40    4.70
  -8   1  12   14.10    3.10
   8  -1 -12   15.70    4.70
  -8  -1  12    3.90    6.60
  -8  -1  12   16.50    3.20
  -8   1 -12    0.60    9.20
  -9   1  12   22.60   12.90
  -9  -1 -12   21.10   11.30
  -9   1  12    9.80    8.40
  -9  -1  12   24.80   13.10
  -9  -1  12    8.40    8.10
   9  -1 -12   24.50    6.80
  -9   1 -12    5.60    9.30
   0   2  12   41.60   23.70
  -1  -2 -12  713.83   50.79
  -1  -2 -12  725.63   51.19
   1   2 -12  767.02   49.40
  -1   2  12  615.34   86.19
   1  -2 -12  751.82   51.39
   1   2  12  805.72   95.49
  -2   2  12   34.10   39.50
   2   2 -12  102.19    9.20
  -2  -2 -12   83.49    9.60
  -2  -2 -12   84.89    8.70
  -2   2  12  159.48   43.30
   2  -2 -12   90.29   10.00
  -2  -2  12   42.30   44.00
  -3   2  12  167.88   48.30
  -3  -2 -12   74.89    8.90
   3   2 -12   64.39    8.20
  -3   2  12  108.79   55.69
  -3  -2  12   35.50   50.69
  -3   2 -12  113.79   43.90
   3  -2 -12   77.59    9.90
  -4  -2 -12   10.80   10.40
  -4   2  12   82.19   75.49
  -4   2  12   -0.50   54.69
  -4  -2 -12   12.40    4.70
  -4   2  12    2.30    3.20
   4   2 -12   15.50    4.60
  -4  -2  12    1.60    3.70
   4  -2 -12    7.50    2.60
   4  -2 -12    4.00    3.90
  -4   2 -12  -26.00   55.09
  -4   2 -12   23.10    9.20
  -4   2 -12    8.30   11.10
  -4  -2  12   76.79   59.49
  -5   2  12  -37.40   76.59
   5   2 -12   33.80    8.30
  -5  -2 -12   54.59   12.50
  -5   2  12   10.70   10.60
   5   2 -12   35.20    5.70
  -5  -2 -12   30.20   12.50
  -5   2  12  117.09  120.29
   5  -2 -12   27.00    5.20
  -5   2 -12   37.10   16.70
  -5   2 -12   46.50   18.80
  -5   2 -12  -76.89   67.59
  -6   2  12  374.56  151.18
   6   2 -12  302.37   23.90
  -6  -2 -12  302.97   19.50
  -6  -2 -12  340.37   45.30
   6   2 -12  279.97   28.70
  -6   2 -12  400.36   49.20
   6  -2 -12  294.17   24.50
  -6   2 -12  306.47   45.80
  -6  -2  12  243.38   23.30
  -7  -2 -12   85.89   25.20
   7   2 -12   73.89    9.00
  -7  -2  12   72.49    8.50
  -7   2 -12   88.19   28.90
   7  -2 -12   71.49    9.70
  -7   2 -12  -44.90  196.78
  -8  -2 -12   31.40   15.50
  -8  -2  12   32.70   16.00
  -8  -2  12   22.30   12.30
  -8  -2  12   36.90    4.40
   8  -2 -12   30.70    6.70
  -8   2 -12   29.90   14.40
  -9   2  12    3.50    5.30
  -9   2  12    4.60    7.00
  -9  -2 -12   -5.70    4.00
  -9   2 -12    0.20    6.20
   9  -2 -12    1.80    2.00
  -9  -2  12    4.30    5.20
   0  -3  12   51.19   25.00
   0   3 -12   39.20   38.30
   0   3  12   42.30   25.20
   1   3 -12   60.79    6.00
  -1   3  12   40.60   26.90
  -1  -3 -12   61.99    8.30
   1  -3  12   37.70   24.00
  -1   3 -12  159.68   48.60
  -1  -3  12  -12.60   32.60
   1   3  12   15.50   28.60
  -2  -3 -12   34.90    7.90
  -2   3  12   58.89   35.10
  -2   3  12   -2.70   32.00
  -2  -3 -12   43.10    7.50
   2   3 -12   57.49    6.40
  -2   3 -12  118.59   53.59
  -2  -3  12  -30.50   38.20
   2  -3 -12   51.09    8.60
  -3   3  12  159.78   56.69
   3   3 -12   77.09    8.90
  -3   3  12   36.20   50.89
  -3   3 -12   46.30   51.79
   3  -3 -12   78.39   11.20
  -4   3  12  -56.49   62.79
   4   3 -12    4.50    1.30
  -4  -3 -12    8.60    9.90
   4   3 -12   14.30    4.50
  -4   3  12   -0.60    3.60
  -4   3  12   45.10   57.99
  -4   3  12   18.50   11.60
  -4  -3 -12    6.20   10.00
  -4   3 -12    7.50   10.80
   4  -3 -12    9.20    4.60
  -4   3 -12   55.79   63.39
   4  -3 -12    3.90    1.90
  -4  -3  12   -0.40    3.10
  -4   3 -12   -5.70    7.30
  -5   3  12  100.99  102.49
  -5  -3 -12  125.59   25.70
  -5   3  12  105.19   99.19
   5   3 -12   88.09   10.00
   5   3 -12  100.19   12.50
   5  -3 -12   99.69   10.30
  -5   3 -12  123.09   29.70
  -5   3 -12   78.79   19.60
   5  -3 -12  104.59   17.80
  -6   3  12 -100.09  101.19
  -6  -3 -12   37.60   14.70
  -6   3  12    7.40    4.30
   6   3 -12   13.80    7.10
  -6   3  12   15.90   14.20
   6   3 -12   16.00    4.10
  -6   3 -12   27.70   14.80
  -6   3 -12   39.60   15.00
  -6  -3  12    9.60    9.40
  -6   3 -12  -92.29  104.69
  -6  -3  12   16.90    4.10
  -7  -3 -12   25.10   16.10
  -7  -3  12   36.40    5.30
  -7   3 -12   21.40   15.50
   7  -3 -12   33.90    6.60
  -7   3 -12   71.99  168.88
  -8   3  12    3.60    6.90
  -8  -3 -12    0.80    6.70
  -8   3 -12    9.90   10.20
  -8  -3  12    4.10    8.20
  -8  -3  12   13.80    2.40
   8  -3 -12   10.40    3.60
  -9  -3 -12   29.90   12.80
  -9   3  12   30.50   12.50
  -9  -3  12   25.70   12.50
  -9   3 -12   12.90   11.00
   9  -3 -12   36.10    5.30
   0  -4 -12  285.47   24.40
   0   4 -12  261.17   19.80
   1   4 -12   64.99    7.10
  -1  -4 -12   62.69    9.40
  -1   4  12    7.30   31.60
  -1   4 -12  161.38   63.39
   1   4  12   78.49   42.70
   1  -4 -12   68.39    9.50
  -2   4  12   40.80   43.10
  -2   4  12   90.09   45.20
   2   4 -12   54.79    6.80
   2  -4 -12   58.29    9.20
  -2   4 -12   71.19   59.39
   2   4  12   12.20   42.10
  -3   4  12  232.28   87.19
  -3   4  12  343.37   78.19
   3   4 -12  350.96   27.70
   3   4 -12  394.86   24.50
  -3   4 -12  342.87   23.10
   3  -4 -12  331.07   25.10
   3  -4 -12  378.86   32.10
  -3   4 -12  334.17   37.80
  -4   4  12    2.20   82.19
   4   4 -12  218.18   18.80
  -4   4  12  222.68   83.79
  -4  -4 -12  183.98   30.30
   4  -4 -12  205.38   23.80
  -4   4 -12  194.18   13.00
  -4   4 -12  169.98   31.90
   4  -4 -12  186.68   15.70
  -4   4 -12  164.98   27.10
   5   4 -12  110.79   13.90
  -5   4  12   52.29  231.08
  -5  -4 -12   94.79   24.40
  -5   4  12  146.59  137.49
  -5  -4  12  120.39   14.00
   5  -4 -12  108.49   11.40
  -5   4 -12  100.29   28.20
  -5   4 -12  -44.10   89.69
  -5   4 -12  117.29    8.10
  -6   4  12 -117.29  138.79
  -6  -4 -12    3.40    5.70
  -6   4  12   -3.50    3.20
  -6   4  12   -3.20    7.00
  -6  -4 -12    5.40    8.20
   6   4 -12    3.90    6.90
  -6   4 -12    8.10  129.89
   6  -4 -12    1.60    2.20
  -6  -4  12   -2.80    8.40
  -6   4 -12   -3.90    9.40
  -6   4 -12    7.30    7.60
  -6  -4  12    1.90    2.00
  -7  -4 -12   45.20   16.90
  -7  -4 -12   44.70    3.60
  -7  -4  12   53.69    5.70
  -7  -4  12   38.70   16.20
   7  -4 -12   44.00    7.50
  -7   4 -12   30.60   16.80
  -8  -4 -12    2.10    9.40
  -8   4  12    3.40    6.30
  -8   4 -12    4.50    7.70
  -8  -4  12   13.10    8.20
  -8  -4  12   14.30    2.10
   8  -4 -12   12.50    4.00
  -9   4  12   -1.60    3.90
  -9   4  12    7.10    7.30
  -9   4 -12   -0.30    5.60
  -9  -4  12    4.00    4.70
   9  -4 -12   -0.90    1.30
   0   5 -12   31.40   10.70
   0  -5 -12   41.50    7.80
   0   5 -12  137.89   79.59
   1   5 -12   23.70    4.40
  -1   5  12  100.29   77.59
   1   5 -12   21.30    2.90
  -1  -5 -12   31.20    8.50
   1   5 -12   24.00    6.10
  -1   5 -12   24.40    2.10
  -1   5 -12   26.70   73.49
   1  -5 -12   23.40    2.80
   1  -5 -12   29.10    7.70
   1   5  12    3.30   34.20
  -2   5  12   91.89   53.09
   2   5 -12  115.29    7.60
  -2  -5 -12  105.89   14.30
  -2   5  12    3.70   53.19
  -2   5  12  124.89   25.70
   2   5 -12  113.69   11.60
  -2   5 -12   80.99   21.10
   2   5  12  106.89   50.79
  -2   5 -12   -1.30   77.39
  -2   5 -12  111.09    7.90
   2  -5 -12  119.09   15.60
   3   5 -12    9.90    1.10
  -3  -5 -12    8.90    1.40
   3   5 -12   10.70    2.10
  -3   5  12   18.60   10.50
  -3   5  12  -32.50   77.79
  -3  -5 -12    6.70    5.30
  -3   5  12    6.10   55.09
   3   5 -12   10.70    3.70
  -3  -5 -12   18.40   10.50
  -3  -5 -12    7.10   15.50
  -3   5 -12    8.30    1.10
  -3  -5  12   11.50    3.70
  -3   5 -12  -26.40   80.19
   3  -5 -12    6.10    4.60
   3  -5 -12   14.20    2.70
  -3   5 -12   -3.30    6.40
   3   5  12  -16.60   49.90
  -4   5  12   14.90  104.69
  -4  -5 -12   65.19   11.70
   4   5 -12   75.59   10.80
  -4  -5 -12   81.29   24.20
  -4   5  12   46.90   19.00
   4   5  12   29.40   73.39
  -4  -5  12   77.19    8.70
   4  -5 -12   80.89    8.20
  -4   5 -12   98.09   18.60
  -4   5 -12   -6.70   86.69
  -4   5 -12   79.69    5.70
  -5   5  12   -8.20  115.19
  -5  -5 -12  157.68   29.20
  -5   5  12   43.60  122.09
   5   5 -12  116.89   16.00
  -5   5 -12  126.29   24.60
  -5  -5  12   91.39   24.40
  -5   5 -12  -54.99   91.59
  -5  -5  12  123.79   11.90
  -5   5 -12  148.09    9.30
   5  -5 -12  129.79   12.50
  -6   5  12  224.08  196.98
   6   5 -12   34.40    9.90
  -6  -5 -12   17.10   11.80
  -6  -5 -12   22.90    9.40
  -6  -5  12   34.70    4.80
   6  -5 -12   35.30    5.90
  -6   5 -12 -197.58  138.49
  -6   5 -12    8.40   11.90
  -6   5 -12   50.99   19.10
  -6  -5  12   30.50   14.20
  -7  -5 -12   66.99    5.10
  -7  -5 -12   64.59   19.80
  -7  -5  12   87.89   20.00
  -7  -5  12   73.69    6.50
   7  -5 -12   62.99    8.80
  -8   5  12    2.30    5.70
   8  -5 -12    6.00    3.30
  -8  -5  12   10.40    8.90
  -8  -5  12   10.00    1.50
  -8   5 -12   -0.30    7.60
   9  -5 -12   18.10    3.60
  -9   5 -12    3.80    8.40
   0   6 -12   97.39    7.40
   0  -6 -12   95.29   13.30
   0   6  12   83.69   15.20
   0   6  12   -2.90   50.79
   0   6 -12   82.49    6.10
   0   6 -12   91.59   14.20
   0   6 -12   37.40  108.29
   0  -6 -12   78.89    6.80
  -1  -6 -12  222.58   23.60
  -1  -6 -12  206.48   15.90
   1   6 -12  271.37   16.90
  -1   6  12  240.48   31.10
   1   6 -12   13.40  127.29
   1   6 -12  189.28   19.20
   1   6 -12  236.48   24.30
   1   6 -12  221.38   15.30
   1   6  12  252.07   24.80
  -1   6 -12  238.58   26.20
   1   6  12  123.89   53.49
   1  -6 -12  235.48   16.60
  -1   6 -12  241.28   16.60
  -1   6 -12  228.78   18.60
   1  -6 -12  258.37   24.70
  -1   6 -12  233.58   15.50
   2   6 -12   23.90    2.10
  -2  -6 -12   26.70   29.00
   2   6 -12   32.30    3.40
   2   6 -12   18.80    5.70
  -2   6  12   57.49   63.69
  -2   6  12   35.30   11.70
  -2   6  12 -110.29   67.19
  -2  -6 -12   20.70    2.50
  -2  -6 -12   23.20    8.30
  -2   6 -12   28.00    3.20
   2   6  12   24.30    9.30
   2   6  12   45.40   47.80
  -2   6 -12   26.20    2.30
   2  -6 -12   22.50    3.20
  -2   6 -12   42.40   11.90
  -2   6 -12  -58.49  102.49
   2  -6 -12   11.70    8.20
   3   6 -12   14.70    5.10
  -3  -6 -12   43.70   32.70
  -3  -6 -12   20.60    7.20
  -3   6  12  -95.19   87.69
  -3   6  12  -21.80   76.19
  -3  -6 -12   20.70    2.30
   3   6 -12   20.40    1.90
  -3   6  12   22.90   11.10
   3   6  12   32.40   62.99
   3  -6 -12   28.90   12.00
  -3   6 -12   23.30    2.10
  -3   6 -12   10.40    7.30
  -3  -6  12   17.10    3.70
   3  -6 -12   20.90    3.50
   3   6  12   18.20    5.40
  -3   6 -12  -68.49   89.69
  -4   6  12   21.30   13.30
  -4  -6 -12   16.40    2.90
  -4   6  12   22.30   93.69
  -4  -6 -12   17.00    8.10
  -4   6  12  -69.19  113.99
  -4   6 -12   32.80   13.20
  -4   6 -12 -105.09  113.19
   4   6  12   47.50   81.59
  -5   6  12  213.78  245.18
  -5   6  12  216.48  169.18
   5   6 -12   44.00   11.00
  -5  -6 -12   40.20   11.60
   5   6  12  164.08  124.19
  -5  -6  12   51.49    5.80
  -5  -6  12   25.30   15.50
   5  -6 -12   44.10    6.30
  -5   6 -12   46.10    3.80
  -5   6 -12  118.49  143.49
  -5   6 -12   37.10   15.10
  -6  -6 -12   11.60    7.60
  -6   6  12    3.70    7.40
  -6   6 -12    2.20    8.80
  -6  -6  12    3.80    1.60
  -6  -6  12   -0.90    7.00
   6  -6 -12    4.70    2.30
  -6   6 -12   -0.90    7.60
   7   6 -12   47.30    9.60
  -7  -6  12   65.19   18.20
   7  -6 -12   49.50    7.10
  -7  -6  12   55.89    4.90
  -8  -6  12   55.99    4.10
   8  -6 -12   42.50    6.00
   0   7 -12   61.59   12.60
   0   7 -12   10.50  156.28
   0   7 -12   61.79    6.90
   0  -7 -12   66.79    5.70
   0   7  12   68.89   77.49
   0   7  12   80.39   15.40
   0   7 -12   61.89    4.90
   0  -7 -12   68.99   13.80
   1   7 -12  186.18   22.40
  -1  -7 -12  186.78   13.80
  -1   7  12   39.90   82.89
  -1   7  12  199.18   28.60
   1   7 -12  195.98   13.10
  -1  -7 -12  177.98   21.90
   1   7  12  215.68   23.70
   1  -7 -12  254.37   25.90
  -1   7 -12  224.88   26.00
  -1   7 -12  191.78   13.30
  -1  -7  12  172.08   14.10
   1  -7 -12  196.58   14.50
  -1   7 -12  198.38   18.30
  -1   7 -12  -54.09  232.68
   2   7 -12   76.09    5.70
   2   7 -12   59.89    9.90
  -2   7  12  121.39   96.89
   2   7 -12   91.59   13.40
  -2  -7 -12   66.59   13.80
  -2   7  12   43.40  106.09
  -2   7  12   63.99   19.50
  -2  -7 -12   83.29    6.90
   2  -7 -12   79.69    7.20
  -2   7 -12   76.89    5.80
   2   7  12  -23.60   72.49
  -2   7 -12   63.09   15.70
  -2   7 -12   61.19  142.29
   2   7  12   88.39   12.90
  -3   7  12   21.90   11.20
  -3   7  12   49.80  104.49
   3   7 -12   20.80    2.10
  -3   7  12   23.80  103.39
   3   7 -12   12.60    5.40
  -3  -7 -12   12.50    9.60
  -3  -7 -12   21.90    2.60
   3  -7 -12   27.50    3.90
  -3   7 -12   25.40    2.40
  -3   7 -12  228.28  143.79
   3   7  12   50.69   77.89
  -3   7 -12   25.10   11.20
   3   7  12   27.20    7.40
  -3  -7  12   31.20    3.50
  -4  -7 -12   67.89   15.40
  -4   7  12   24.30  144.49
  -4   7  12   42.40   18.30
  -4   7  12  -61.89  271.27
   4   7 -12   70.09   14.00
  -4   7 -12   67.69  177.28
   4   7  12  -71.69  118.79
   4   7  12   79.29   11.20
  -4   7 -12   64.99   19.40
  -4   7 -12   78.09    5.90
   4  -7 -12   82.89    8.30
  -4  -7  12   81.49    7.30
   5   7 -12    4.90    7.60
  -5  -7 -12    4.70   11.10
  -5   7  12    1.00    7.70
  -5  -7 -12   21.00   11.50
  -5   7  12    7.80    3.60
   5  -7 -12   11.50    3.40
  -5  -7  12    7.00    1.90
  -5  -7  12    2.30   11.10
  -5   7 -12    9.00    1.30
   6   7 -12   52.29    9.20
  -6  -7  12   75.79   19.00
  -6  -7  12   59.19    5.20
  -6   7 -12   33.90   13.10
   6  -7 -12   57.89    7.40
  -7  -7 -12    2.60    3.70
   7   7 -12    2.60    5.60
  -7   7  12   -3.10    3.20
  -7  -7 -12    0.70    0.40
  -7  -7  12   -0.50    0.40
  -7  -7  12   -0.20    7.10
   7  -7 -12   -0.50    1.50
  -8   7  12    4.60    6.70
   8  -7 -12   16.80    4.10
   0   8  12   76.29   15.60
   0   8  12  -30.80   96.29
   0  -8 -12   39.90   14.90
   0  -8 -12   61.59    5.50
   0   8 -12   60.59    7.60
   0  -8  12   56.59    5.10
   0   8  12  181.08  127.79
   0   8 -12   62.29    4.70
   0   8 -12   44.10   11.70
  -1  -8 -12   45.30    4.10
   1  -8  12   36.80    3.80
  -1   8  12   26.90   11.30
   1   8 -12   50.79   11.80
  -1   8  12  -14.60  144.89
   1   8 -12   43.70    3.50
  -1   8 -12   42.90    3.60
  -1   8 -12  216.88  250.57
  -1  -8  12   41.40    4.10
   1   8  12   52.89   11.50
  -1   8 -12   36.40    8.10
  -1   8 -12   29.30    9.90
   1  -8 -12   47.70    4.70
   1   8  12   45.00  118.79
  -2  -8 -12    0.30   10.10
  -2  -8 -12   14.20    9.50
  -2   8  12 -102.49  174.68
   2   8 -12    1.00    0.50
  -2   8  12 -130.79  121.39
  -2  -8 -12    1.80    0.80
   2   8 -12    7.50    4.50
  -2   8  12    3.00    5.50
  -2   8 -12    3.30    6.20
   2   8  12    2.90    3.20
  -2   8 -12    2.40    0.80
  -2  -8  12    0.90    0.90
  -2   8 -12  275.97  218.48
   2  -8 -12    2.50    1.50
   2   8  12 -141.59  133.99
  -3   8  12   53.09  164.78
  -3  -8 -12   47.50   13.50
   3   8 -12   51.19    4.30
   3   8 -12   63.29   11.40
  -3   8  12   36.30   16.20
  -3  -8 -12   56.19    4.90
  -3   8 -12   61.79    4.80
   3  -8 -12   66.79    6.50
   3   8  12   61.99   11.10
  -3  -8  12   59.59    5.50
  -3   8 -12   66.39   16.20
  -3   8 -12  -43.20  206.58
  -4  -8 -12   21.70   15.70
   4   8 -12   11.80    8.00
   4   8 -12    8.10    4.80
   4   8  12   21.90    6.00
   4  -8 -12   14.60    3.60
  -4   8 -12   14.50    8.20
  -4  -8  12   16.30    2.50
  -4   8 -12   19.40    2.00
   5   8 -12   29.30    8.00
  -5   8 -12   26.40   11.40
  -5  -8  12   49.10   19.20
   5   8  12   36.50    8.50
  -5  -8  12   38.10    3.80
   5  -8 -12   33.40    4.90
   6  -8 -12   20.70    3.50
  -6   8 -12   22.70    8.80
  -6  -8  12   18.10    2.20
  -7  -8 -12   11.10    1.00
  -7   8  12    5.00    4.20
  -7   8  12    4.00    9.20
   0   9 -12   15.30    1.80
   0   9  12   23.30   10.70
   0   9 -12   20.10    8.40
   0  -9  12   17.50    2.50
   0  -9 -12   18.80    2.60
   1   9 -12  109.19   16.60
   1  -9  12   99.89    7.50
   1   9 -12   87.09   13.20
   1   9 -12   88.79    7.60
  -1  -9  12  102.39    7.80
   1   9  12   79.69   19.60
   1  -9 -12  107.09   10.20
  -1   9 -12  120.29   21.50
  -1   9 -12  100.39    7.50
   2  -9  12   -0.40    0.80
  -2  -9 -12    0.40    0.60
  -2  -9 -12   -0.30    5.40
   2   9 -12   -0.20    0.30
   2   9 -12    0.60    1.00
  -2   9  12   -3.00    5.40
   2   9 -12   -0.70    3.30
  -2   9 -12    0.10    0.40
   2  -9 -12    1.40    1.00
  -2   9 -12    2.40    4.90
   2   9  12    0.70    4.20
  -2  -9  12    0.40    0.60
   3   9 -12  102.89   15.10
  -3  -9 -12   92.39    7.00
   3  -9 -12   93.99    8.50
  -3   9 -12  101.19   19.30
   3   9  12   95.39   15.30
  -3  -9  12   90.09    7.40
  -3   9 -12   88.69    7.00
   4   9 -12   72.39   11.90
   4  -9 -12   71.89    7.30
   4   9  12   60.89   13.60
  -4   9 -12   58.29   15.00
  -4  -9  12   74.59    5.90
   5   9 -12  110.79   13.60
   5   9  12   96.99   15.90
  -5   9 -12   79.69   18.20
  -5  -9  12  103.39    8.00
   5  -9 -12  113.49   10.20
   6   9 -12   17.10    5.80
  -6  -9  12   17.40    1.90
   6  -9 -12   15.60    3.10
   0 -10  12    6.30    1.10
   0  10  12    0.40    4.30
   0 -10 -12    4.90    1.40
   0  10 -12    5.40    1.00
   0  10 -12   -0.50    3.60
   0  10 -12    0.50    3.80
   0 -10 -12   13.80   10.20
   1  10 -12    1.00    0.50
   1  10 -12    0.50    4.20
   1  10 -12    0.80    2.10
  -1 -10 -12    1.60    4.30
  -1  10  12   -1.90    2.90
  -1 -10 -12    0.60    0.70
  -1 -10  12    0.70    0.40
  -1  10 -12   -0.60    4.10
   1  10  12    1.30    3.20
  -1  10 -12    0.90    0.50
   1 -10 -12    1.60    0.90
   2  10 -12   16.20    7.40
  -2 -10 -12   17.90    2.20
  -2  10  12    7.90    5.90
   2  10 -12   15.00    3.50
   2 -10  12   17.60    2.20
  -2  10 -12   17.70    1.90
  -2  10 -12    9.30    7.40
   2  10  12    7.40    5.40
  -2 -10  12   17.80    2.00
   2 -10 -12   18.60    2.80
  -3 -10 -12    1.10    0.90
   3  10 -12    1.40    1.10
   3  10 -12    2.90    3.30
  -3  10  12    4.90    5.20
  -3 -10 -12   15.60    8.80
   3 -10 -12    2.20    1.00
  -3  10 -12    0.80    5.10
  -3 -10  12    2.50    0.80
   3  10  12    5.10    3.80
   4  10 -12   31.60    7.40
   4  10 -12   26.00    4.00
   4  10  12   30.60    8.60
  -4 -10  12   32.60    2.80
   4 -10 -12   25.50    3.70
  -4  10 -12   23.70    9.90
   5  10 -12   27.80    3.60
   5 -10 -12   27.30    3.80
  -5 -10  12   30.50    2.60
   0 -11  12  101.99    7.70
   0  11 -12  108.29   15.30
   0  11  12   84.59   16.10
   0 -11 -12  102.39    7.90
  -1 -11 -12   37.00    3.50
   1  11 -12   29.30    9.10
  -1  11 -12   29.10    8.20
  -1 -11  12   37.80    3.20
   1 -11 -12   39.10    3.90
   1  11  12   31.50   10.20
  -2 -11 -12    6.30    1.40
   2  11 -12    5.40    3.70
  -2  11  12    3.50    4.20
   2 -11 -12    4.90    1.40
  -2 -11  12    9.10    1.10
  -2  11 -12    7.60    5.20
   2  11  12    5.30    6.20
   3  11 -12   35.50    5.20
   3  11  12   30.80    9.70
  -3 -11  12   47.60    3.40
  -3  11 -12   50.29   10.60
   4  11 -12   98.69   12.70
   4 -11 -12  128.89    9.70
  -4 -11  12  132.39    8.50
   0  12  12    7.50    4.70
   0  12 -12   11.70    4.40
   0   0  13   -4.60   17.80
   0   0 -13    2.10    1.20
   1   0  13   33.40   29.40
  -1   0 -13   19.30    2.30
  -1   0  13   50.49   34.40
  -1   0 -13   16.00    2.20
  -2   0  13   22.70   36.50
  -2   0 -13    6.90    0.80
   2   0 -13    4.90    2.40
   3   0 -13  339.97   27.40
  -3   0  13  396.76   82.29
  -4   0 -13    3.10   10.60
  -4   0  13    7.20    4.10
  -4   0  13  -34.80   43.50
   4   0 -13   19.40    5.60
  -4   0 -13    9.40   12.00
  -5   0 -13  124.49   33.30
   5   0 -13   75.39    9.60
   5   0 -13   88.89   12.80
  -5   0  13   99.89   78.29
  -6   0 -13   12.90   11.60
  -6   0  13   -4.60    8.90
   6   0 -13    4.80    7.60
  -6   0  13  -34.00   98.89
  -7   0 -13   10.50   10.90
  -7   0  13   11.80    8.20
  -8   0  13    9.80    2.80
  -8   0  13    7.90    8.40
   8   0 -13   10.80    3.90
  -8   0 -13    3.80    9.60
   9   0 -13   23.50    4.70
  -9   0  13    7.80    7.90
  -9   0 -13   19.10   10.80
  -9   0  13   19.90   10.00
   1   1 -13  388.56   27.20
  -1  -1 -13  412.66   27.20
  -1   1  13  295.17   60.59
   1  -1  13  508.55   77.99
   1   1  13  330.17   60.19
  -1  -1  13  250.07   75.09
  -2  -1 -13  685.93   48.70
  -2  -1 -13  777.02   49.50
  -2   1  13  848.52  109.69
   2   1 -13  756.42   50.69
  -2  -1  13  639.44   86.69
   2  -1 -13  711.23   51.19
  -3   1  13  188.98   77.09
   3   1 -13  147.69   14.30
  -3  -1 -13  156.08   12.50
  -3  -1 -13  156.48   13.00
  -3  -1  13  247.58   70.29
   3  -1 -13  162.68   15.50
  -4  -1 -13   23.10    4.60
  -4   1  13   22.10   51.59
  -4  -1 -13   27.90    4.50
  -4  -1 -13   29.40   15.20
   4   1 -13   24.80    6.70
   4  -1 -13   34.50    5.30
   4  -1 -13   38.60    7.10
  -4   1 -13   26.00   15.30
  -4  -1  13    4.60   60.59
  -4   1 -13   55.09   63.49
  -4   1 -13   32.10   13.70
   5   1 -13   74.59   10.30
  -5   1  13  210.28  105.29
  -5  -1 -13   66.19    7.50
  -5  -1 -13   75.19    5.20
   5   1 -13   71.39    8.60
  -5  -1 -13   84.49   24.60
  -5  -1 -13   65.89    7.60
  -5   1 -13  126.79   28.70
  -5   1 -13  -30.80   74.99
  -5  -1  13   50.99    8.60
  -5  -1  13  -32.30   63.59
   5  -1 -13   84.09    8.90
  -5   1 -13   90.79   28.70
   5  -1 -13   56.49   12.10
   6   1 -13  248.28   25.40
  -6  -1 -13  209.38   16.40
  -6  -1 -13  288.87   42.30
   6   1 -13  236.28   20.20
  -6   1  13   22.80   99.09
  -6   1 -13  316.27   46.30
   6  -1 -13  243.08   20.60
   6  -1 -13  232.78   27.40
  -7  -1 -13   49.20   19.60
  -7   1  13   22.30    5.50
  -7   1  13   22.00   13.00
  -7  -1  13   16.90   11.80
  -7   1 -13   85.29   26.80
  -7  -1  13   31.90    6.10
   8   1 -13   58.19    7.50
  -8   1  13   49.99    6.10
  -8  -1 -13   50.19   19.80
  -8  -1  13   58.19    6.20
  -8   1 -13   57.69   23.40
   8  -1 -13   42.50    7.30
  -8  -1  13   31.90   15.60
  -9   1  13    2.80    8.00
  -9   1  13    2.70    4.80
  -9  -1 -13    5.80    5.80
  -9  -1  13    6.90   13.70
  -9   1 -13   14.80    9.10
   9  -1 -13    4.20    2.30
  -9  -1  13   -2.30    4.80
   0   2 -13  707.43   68.49
   1   2 -13  499.25   34.40
  -1   2  13  543.75   82.99
  -1  -2 -13  504.25   36.10
  -1  -2 -13  449.36   35.50
   1  -2 -13  531.15   36.60
   1   2  13  496.65   76.09
   2   2 -13 1295.37   82.19
  -2  -2 -13 1180.48   81.79
  -2   2  13 1072.59  138.49
  -2  -2 -13 1233.98   83.19
   2  -2 -13 1258.17   84.09
  -3  -2 -13  699.73   49.40
  -3   2  13  617.64  118.69
  -3  -2 -13  664.93   50.19
   3   2 -13  757.62   50.59
  -3   2  13  811.92   83.49
  -3  -2  13  530.35   94.29
   3  -2 -13  751.12   52.69
  -4  -2 -13   27.50   13.20
   4   2 -13   22.70    4.90
  -4   2  13  -76.89   56.19
   4   2 -13   29.40    5.70
  -4   2  13   36.60   59.29
  -4  -2 -13   16.60    6.00
  -4   2  13   15.70   11.50
  -4  -2  13   60.89   69.89
   4  -2 -13   27.40    5.50
  -4   2 -13   22.40   13.80
  -4   2 -13   46.70   16.30
   4  -2 -13   23.10    7.10
  -5  -2 -13   36.80   15.90
  -5   2  13  106.39   91.29
   5   2 -13   47.80    7.10
   5   2 -13   64.39    9.30
  -5   2 -13  -48.20   89.09
  -5   2 -13   54.39   21.10
  -5   2 -13   71.29   21.60
   5  -2 -13   39.80    6.60
   5  -2 -13   58.99   11.70
  -5  -2  13   40.20    7.80
  -6   2  13  -25.80  100.29
   6   2 -13   59.09    8.20
  -6  -2 -13   77.59    5.20
  -6  -2 -13   74.19   21.00
  -6   2 -13   87.79   25.80
  -6   2 -13    5.50  104.09
   6  -2 -13   68.49    9.10
  -6  -2  13   52.09    8.40
  -6   2 -13   90.29   25.30
  -6  -2  13   35.70   16.00
  -7  -2 -13   99.59   27.90
   7   2 -13  107.19   10.80
  -7   2 -13   73.09   26.10
  -7  -2  13   86.69    9.90
   7  -2 -13   90.89   11.40
  -8  -2 -13    6.40    8.50
  -8   2 -13    6.10   10.40
   8  -2 -13    8.80    3.70
  -8  -2  13   17.10   16.30
  -8  -2  13    7.50    2.30
  -8  -2  13   -2.90    6.20
  -9   2  13   19.10    9.80
  -9   2  13   19.60   11.40
  -9  -2 -13   16.60    9.00
  -9  -2  13   34.80   12.10
   9  -2 -13   22.90    4.70
  -9   2 -13   35.60   12.70
   0  -3 -13   35.50    6.10
   0  -3  13   49.50   30.70
   0   3  13   31.40   28.20
   0   3 -13   24.70   38.40
   0   3 -13   37.80    4.00
   1  -3  13   -8.50   26.50
   1   3 -13   21.30    3.30
  -1   3  13   -8.60   28.70
  -1  -3 -13   19.90    5.20
  -1   3 -13   15.50   45.30
  -1  -3  13   18.30   34.50
   1   3  13   32.50   35.30
   1  -3 -13   26.60    5.40
  -2   3  13   85.19   37.80
  -2  -3 -13   54.49    9.20
  -2  -3 -13   58.99    8.80
  -2   3  13   48.50   44.90
   2  -3  13   25.30   42.30
   2   3 -13   67.89    7.30
   2   3  13   38.20   35.50
  -2   3 -13   18.80   52.69
  -2  -3  13   30.90   48.10
   2  -3 -13   72.79    9.60
   3   3 -13   22.60    4.60
  -3   3  13    8.80   45.00
  -3   3  13   51.19   50.39
  -3  -3 -13   16.80    5.40
  -3   3 -13   -4.40   57.39
   3  -3 -13   35.50    8.30
  -3   3 -13   27.90   11.90
  -4  -3 -13   35.70   15.60
  -4   3  13  117.29   76.89
   4   3 -13   35.60    6.00
  -4   3  13   93.79   79.89
  -4   3  13   38.60   15.70
  -4  -3 -13   24.10    6.50
  -4   3 -13   -2.60   58.59
   4  -3 -13   33.10    8.80
  -4   3 -13   47.00   14.20
   4  -3 -13   37.40    5.40
  -4  -3  13   21.30    4.90
   5   3 -13  165.58   16.30
  -5  -3 -13  137.89   28.40
  -5   3  13  -50.69  119.69
  -5   3  13  -29.70   92.79
   5   3 -13  136.79   12.70
  -5  -3  13   93.39   23.00
   5  -3 -13  146.69   13.40
  -5   3 -13  154.48   28.50
   5  -3 -13  148.39   21.00
  -5  -3  13  108.79   13.20
  -5   3 -13  181.98   32.00
   6   3 -13   38.70    9.20
  -6  -3 -13   29.10   12.60
  -6   3  13   30.10   16.00
  -6  -3 -13   47.30   19.70
  -6   3  13  288.07  155.08
  -6  -3  13   15.70   13.20
  -6   3 -13   96.69   25.90
  -6   3 -13   32.80  131.39
   6  -3 -13   57.39    7.70
  -6  -3  13   40.30    6.70
  -6   3 -13   80.79   25.40
  -7  -3 -13   46.70   20.10
   7  -3 -13   70.29   15.00
  -8  -3 -13   -3.10    5.90
  -8   3  13    1.40    6.50
   8  -3 -13    5.90    3.20
  -8  -3  13    2.10    6.20
  -8   3 -13    9.00    9.70
  -9  -3 -13    0.80    6.60
  -9   3  13   12.30    9.50
   9  -3 -13   11.00    3.10
  -9   3 -13   12.10    7.70
   0  -4 -13  125.09   13.90
   0   4 -13  110.89    9.50
   0   4  13   57.49   39.60
   1   4 -13  270.17   19.80
  -1  -4 -13  225.98   22.70
   1   4  13  236.88   53.59
   1  -4 -13  273.17   23.60
   2   4 -13  178.88   15.40
  -2   4  13   73.39   68.49
  -2  -4 -13  155.98   17.80
  -2   4  13  291.87   70.79
   2   4  13  163.78   58.89
  -2   4 -13  231.48   68.39
  -2   4 -13  191.08   27.90
   2  -4 -13  192.08   19.00
  -3   4  13  -14.00   65.29
  -3   4  13   -1.90   45.30
  -3  -4 -13   17.70   14.90
  -3   4  13   -6.70   10.50
   3   4 -13   14.00    2.30
  -3  -4 -13    8.90    5.10
   3   4 -13   18.50    4.60
  -3   4 -13   13.00    1.40
   3  -4 -13   25.10    7.70
  -3   4 -13   16.10    8.10
   3  -4 -13   12.60    3.10
   3   4  13   18.80   46.30
  -3   4 -13   75.49   69.89
   4   4 -13  258.97   16.40
  -4   4  13  128.19  122.29
   4   4 -13  219.28   14.90
  -4   4  13  260.47   92.89
   4   4 -13  232.78   20.60
  -4  -4 -13  242.38   37.20
   4  -4 -13  214.48   18.00
   4  -4 -13  219.08   25.60
  -4   4 -13  199.78   33.90
  -4   4 -13  216.58   15.10
  -4   4 -13  204.88   31.20
   5   4 -13  374.66   38.90
  -5   4  13  392.36  136.09
  -5  -4 -13  472.65   70.69
  -5   4 -13  354.86   60.39
  -5   4 -13  422.56   26.60
  -5  -4  13  363.16   30.40
   5  -4 -13  415.26   30.90
  -5   4 -13  468.65   51.99
   6   4 -13  139.99   19.10
  -6  -4 -13  142.49   28.00
  -6   4 -13  213.18   34.10
  -6  -4  13  123.79   26.90
  -6   4 -13  135.29   29.40
  -6  -4  13  171.58   14.40
  -6   4 -13  164.78  142.99
   6  -4 -13  156.68   15.30
  -7  -4 -13  173.78   11.30
  -7  -4 -13  179.48   29.50
  -7  -4  13  148.49   28.50
   7  -4 -13  148.19   15.90
  -7  -4  13  187.88   13.90
  -7   4 -13  108.39   28.00
  -8  -4 -13   21.90   11.40
  -8   4 -13    7.60    7.80
  -8  -4  13   15.70   10.10
  -8  -4  13   27.20    2.90
   8  -4 -13   20.40    4.70
  -9   4  13    3.90    4.90
  -9   4  13    1.30    7.00
  -9  -4  13   14.00    7.30
  -9   4 -13   -0.30    6.40
   0   5 -13   27.10   76.89
   0   5 -13   41.40    3.30
   0   5  13  -36.80   35.60
   0  -5 -13   51.69    9.60
   0   5 -13   42.90    9.30
   0   5 -13   43.60    4.30
  -1   5  13  -42.50   39.70
  -1  -5 -13   38.80    9.30
   1   5 -13   36.60    3.70
   1   5 -13   28.70    5.20
   1   5 -13   32.00    2.50
   1   5 -13   44.80    8.40
   1  -5 -13   26.80    3.30
  -1   5 -13   30.10    8.40
   1  -5 -13   34.10    8.70
  -1   5 -13   28.60    2.50
  -1   5 -13   -0.50   71.09
  -1   5 -13   25.80    3.20
   1   5  13   -6.50   30.10
   2   5 -13  193.58   12.70
  -2   5  13  145.29   29.00
  -2  -5 -13  178.98   19.80
   2   5 -13  224.98   14.40
  -2   5  13  234.38   74.89
  -2  -5 -13  209.18   49.50
  -2   5 -13  190.18   13.80
  -2   5 -13  190.18   12.80
   2  -5 -13  216.18   21.20
  -2   5 -13   85.99   76.89
   2  -5 -13  192.48   14.40
  -2   5 -13  168.08   23.80
  -2  -5  13  163.48   15.80
  -3   5  13   51.09   18.20
  -3   5  13   82.89   69.29
   3   5 -13   79.69    9.50
  -3  -5 -13   56.19   23.40
  -3  -5 -13   59.69   10.20
  -3   5  13  -63.29   76.29
   3   5 -13   71.09    5.00
   3   5 -13   80.99    6.40
  -3  -5 -13   65.59    5.90
  -3   5 -13   -3.40   84.09
  -3   5 -13   72.69    5.20
   3  -5 -13   73.59    7.20
  -3   5 -13   72.29    6.30
  -3  -5  13   54.49    8.30
   3   5  13  152.48   72.29
   3  -5 -13   70.59   13.80
  -3   5 -13   62.89   17.00
   4   5 -13   58.09    4.30
  -4   5  13  133.69   88.19
  -4  -5 -13   30.20   19.10
  -4  -5 -13   46.00   11.80
  -4   5  13  -26.40   89.49
   4   5 -13   73.09   10.20
  -4   5 -13   57.69    4.50
   4  -5 -13   73.59   20.60
  -4   5 -13   70.69   23.40
  -4  -5  13   59.59    7.80
  -4   5 -13   29.90  104.09
   4  -5 -13   60.19    8.70
   4   5  13   74.49   72.79
  -4   5 -13   66.69   19.00
  -5   5  13   39.90  170.58
   5   5 -13   31.40   14.20
  -5   5  13  113.29  142.09
  -5  -5 -13   39.40   18.10
  -5  -5  13   54.69    7.10
  -5   5 -13   47.80   16.00
  -5   5 -13  -45.20  102.69
  -5   5 -13   27.70   15.90
   5   5  13  -48.00   99.29
  -5   5 -13   61.69    4.40
   5  -5 -13   55.09    7.30
  -5  -5  13   36.30   15.50
  -6   5  13    5.00    8.20
  -6  -5 -13   17.50    9.60
  -6  -5 -13   -3.20    6.60
  -6  -5  13    3.60   11.30
  -6   5 -13    4.30    9.30
  -6   5 -13    5.70   12.70
  -6  -5  13    6.90    2.30
   6  -5 -13    4.90    3.10
  -6   5 -13 -130.29  162.28
  -7  -5 -13   13.10    1.40
  -7  -5 -13   20.90   15.40
  -7   5  13    3.80    6.90
  -7  -5  13    3.70    9.80
   7  -5 -13   13.40    3.50
  -7   5 -13    1.90    8.30
  -7  -5  13   12.00    2.40
   8  -5 -13   26.80    5.10
  -8  -5  13   31.90   13.50
  -8  -5  13   33.10    3.00
   0  -6 -13   51.89    4.80
   0   6  13    1.60   57.79
   0   6 -13 -134.89  113.69
   0   6 -13   58.99    5.20
   0   6 -13   51.59   11.70
   0  -6 -13   56.19   12.30
   0   6 -13   50.79    4.00
   0   6  13   51.69   12.90
   1   6 -13   33.90    9.10
   1   6 -13   34.10    2.90
  -1  -6 -13   35.40    3.50
  -1   6  13   71.89   61.59
   1   6 -13   44.10    4.20
   1   6 -13   33.40    5.90
  -1   6  13  -84.99   63.19
  -1  -6 -13   42.70   16.10
  -1   6  13   36.60   13.50
   1  -6 -13   34.90    4.00
   1  -6 -13   44.60   11.50
  -1   6 -13   43.40    3.20
  -1  -6  13   26.10    4.60
  -1   6 -13   34.80    6.10
  -1   6 -13  123.09  107.19
   1   6  13   43.00   13.90
   1   6  13   12.30   50.79
  -1   6 -13   40.00    9.70
  -1   6 -13   41.70    4.10
   2   6 -13  242.88   21.90
  -2  -6 -13  220.98   25.30
   2   6 -13  291.47   18.30
  -2  -6 -13  222.68   17.00
   2   6 -13  250.07   25.20
  -2   6  13  134.59  109.99
  -2  -6 -13  251.77   49.10
   2   6 -13  252.87   16.60
  -2   6  13  254.37   37.10
  -2   6  13   62.69   91.69
   2  -6 -13  256.47   18.50
  -2  -6  13  216.78   18.80
  -2   6 -13  267.87   30.60
  -2   6 -13  265.97   17.80
   2  -6 -13  264.77   27.60
  -2   6 -13  259.87   16.80
   2   6  13  267.37   25.30
  -3   6  13  195.38  116.59
  -3   6  13  -40.60   78.79
  -3  -6 -13    6.20   19.60
  -3  -6 -13   37.90   14.10
  -3   6 -13   53.79  103.79
   3   6  13   37.30   59.19
  -4   6  13    9.30   96.99
  -4  -6 -13   14.60   21.70
  -4   6  13   11.50    6.90
  -4  -6 -13   14.90    8.50
  -4  -6 -13    6.90    9.40
  -4   6  13  173.98  135.59
  -4   6 -13   82.99  131.09
   4   6  13   62.69   87.89
  -5  -6 -13  175.88   24.10
  -5   6  13 -107.59  169.88
   5   6 -13  230.28   23.60
  -5  -6 -13  220.28   40.20
  -5   6  13  100.19  228.38
  -5  -6  13  246.78   17.90
   5  -6 -13  255.97   19.60
  -5   6 -13  233.48   15.50
  -5   6 -13  115.19  304.37
   5   6  13  181.38  128.79
  -5   6 -13  256.27   36.00
  -5  -6  13  166.98   33.80
  -6  -6  13   75.59   18.40
  -6   6 -13   48.40   16.20
   6  -6 -13   54.89    7.80
  -6  -6  13   58.39    5.90
   7   6 -13    5.20    8.30
  -7   6  13   -6.10    4.80
  -7  -6 -13    3.30    0.70
  -7  -6  13    3.50    1.20
  -7  -6  13   -2.80    5.70
  -7   6 -13    0.90    7.10
   7  -6 -13    2.10    1.80
  -8   6  13    1.70    5.10
   8  -6 -13    5.30    2.10
  -8   6 -13    3.80    8.70
  -8  -6  13   20.40    9.70
   0  -7 -13  115.89    9.40
   0  -7 -13   97.79   17.10
   0   7  13  109.39   19.30
   0   7  13   99.29   76.89
   0   7 -13  102.89    7.30
   0   7 -13  102.59    8.20
   0   7 -13  101.79    9.50
   0  -7  13   80.99    7.70
   0   7 -13   89.89   17.90
  -1   7  13  256.97   35.70
   1   7 -13  228.88   17.20
  -1  -7 -13  255.07   26.50
  -1   7  13  236.88  109.89
   1   7 -13  274.57   27.90
   1  -7 -13  255.57   18.10
   1   7  13  286.77   29.80
  -1   7 -13  263.57   17.80
  -1   7 -13  117.39  165.28
   1  -7 -13  250.87   27.60
  -1   7 -13  293.07   31.20
  -1   7 -13  239.88   21.70
  -1  -7  13  210.98   17.60
  -2   7  13  -71.39   83.19
  -2  -7 -13   20.70   12.40
   2   7 -13    2.10    3.60
  -2   7  13    8.40    7.80
   2   7 -13   -0.40    4.10
  -2   7  13  -26.80  113.09
   2  -7 -13   -2.60    9.60
  -2   7 -13   -3.20    3.90
  -2  -7  13    3.80    1.50
   2   7  13  -40.70   70.19
  -3  -7 -13  230.58   27.30
   3   7 -13  199.68   13.80
  -3   7  13  249.28  124.99
  -3  -7 -13  197.18   14.30
   3   7 -13  218.88   22.90
   3  -7 -13  221.08   16.50
  -3  -7  13  182.18   15.40
   3   7  13  198.28   93.59
  -3   7 -13  198.78   14.10
  -3   7 -13  252.27   30.40
  -3   7 -13  -86.99  148.49
   3   7  13  231.78   22.80
  -4  -7 -13   25.80   10.30
  -4   7  13  144.99  181.18
  -4   7  13   21.50   12.50
  -4   7  13  -12.70  131.79
   4   7 -13   25.00    8.00
   4   7 -13   42.10    8.30
   4   7  13   48.70  104.39
  -4   7 -13   39.20    3.30
  -4  -7  13   34.40    4.40
  -4   7 -13   35.50   12.20
   4  -7 -13   44.30    5.60
  -4   7 -13  183.98  365.06
   4   7  13   35.70    8.40
  -5  -7 -13   14.50   16.00
   5   7 -13   17.10   17.00
   5   7 -13   42.30    8.50
   5  -7 -13   42.20    5.80
  -5   7 -13   22.10   11.90
  -5  -7  13   25.70   18.00
  -5   7 -13   32.30    3.10
  -5  -7  13   41.70    4.40
   6   7 -13   94.39   12.30
   6  -7 -13   81.89    9.20
  -6  -7  13   86.29    7.10
  -6   7 -13   83.59   20.00
  -7  -7 -13   10.70    1.20
   7   7 -13   16.70    7.70
  -7  -7  13   13.40    1.70
  -7  -7  13   17.10   10.30
   7  -7 -13    8.60    2.60
  -8   7  13   -3.80    5.60
   0   8 -13   62.79   15.40
   0  -8 -13   56.59    5.30
   0   8  13   66.39   15.90
   0   8  13  -75.19  127.79
   0   8  13 -128.09  102.89
   0   8 -13   56.69    4.40
   0   8 -13   57.79    7.40
   0  -8 -13   38.50   18.40
   0  -8  13   51.29    4.80
   1   8 -13   43.10   11.70
  -1   8  13   28.00  148.49
  -1   8  13   36.70   12.50
   1  -8  13   44.90    4.00
  -1  -8 -13   33.00   14.00
  -1  -8 -13   42.10    4.20
   1   8 -13   43.80    3.50
  -1   8  13 -142.19  123.49
   1   8  13   48.70   12.20
   1   8  13 -100.19  115.69
  -1   8 -13   40.80    3.60
  -1   8 -13   49.30   12.90
  -1  -8  13   42.70    4.20
   1  -8 -13   45.00    4.70
  -1   8 -13 -316.57  252.37
   2   8 -13  192.18   22.90
  -2  -8 -13  180.78   24.50
  -2   8  13   -2.10  240.38
  -2  -8 -13  189.18   13.30
   2   8 -13  183.38   12.60
   2   8  13  197.58   24.10
   2   8  13   63.99  159.28
  -2   8 -13  178.28   12.80
  -2   8 -13  180.38   26.60
  -2   8 -13  157.58  233.08
  -2  -8  13  179.28   13.60
   2  -8 -13  188.88   14.40
   3   8 -13  149.88   18.30
  -3  -8 -13  117.69   20.00
   3   8 -13  117.39    9.50
  -3   8 -13  118.59   23.30
  -3  -8  13  133.79   10.40
  -3   8 -13   75.09  297.07
   3  -8 -13  153.48   11.80
  -3   8 -13  134.09    9.60
   4   8 -13   97.89   14.40
  -4   8 -13   97.09    7.40
  -4  -8  13   98.29    8.10
  -4   8 -13   81.49   22.10
   4   8  13  114.39   16.00
   4  -8 -13  100.19    9.60
   5   8 -13   75.49   11.70
  -5  -8  13   74.79    6.30
  -5   8 -13   63.99   17.50
   5  -8 -13   72.59    7.90
  -6   8 -13    8.20    7.70
  -6  -8  13   49.10   15.50
  -7   8  13   -2.00   12.70
  -7  -8 -13    3.60    0.50
  -7   8  13   -0.50    3.30
   7  -8 -13    3.50    1.60
  -7  -8  13    5.80    1.00
   0   9  13   39.80   14.00
   0   9 -13   41.50    7.10
   0   9 -13   36.10    3.50
   0  -9  13   40.40    3.70
   0   9 -13   28.80   11.30
   0  -9 -13   44.20    4.50
  -1  -9 -13  125.49    9.60
   1   9 -13  139.39   18.70
   1   9 -13  124.19   12.20
   1  -9  13  131.69    9.20
   1   9 -13  115.39    8.80
  -1   9  13   99.79   21.40
   1   9  13  135.99   21.20
  -1   9 -13  154.38   22.90
  -1  -9  13  119.69    9.40
  -1   9 -13  129.59    9.00
   1  -9 -13  124.49   10.10
   2   9 -13   63.29    7.30
  -2  -9 -13   69.39    5.70
   2   9 -13   63.89    5.00
   2   9 -13   82.09   13.40
   2  -9 -13   66.49    6.60
   2   9  13   63.59   13.50
  -2  -9  13   71.69    5.80
  -2   9 -13   84.39   16.60
  -3  -9 -13   16.50    9.50
   3   9 -13    4.20    3.60
  -3  -9 -13    1.50    1.00
  -3   9  13    2.40    5.10
  -3   9 -13    3.60    0.90
  -3   9 -13    5.90    6.80
  -3  -9  13    4.20    1.20
   3   9  13    1.50    4.10
   3  -9 -13    2.00    1.30
   4   9 -13    8.80    4.30
  -4   9  13    1.20    5.10
   4   9  13    2.40    5.90
  -4   9 -13    3.60    7.30
  -4  -9  13    7.80    1.40
   4  -9 -13    8.10    2.60
   5   9 -13   10.20    4.80
  -5   9  13    4.50    5.20
   5   9  13    9.90    7.10
  -5  -9  13   12.30    1.70
   5  -9 -13   15.70    3.10
  -6   9  13    3.40    3.90
   6   9 -13    2.20    3.60
  -6  -9  13    7.10    1.00
   6  -9 -13    4.40    2.00
   0  10 -13   39.70   10.50
   0 -10 -13   47.10    4.50
   0  10  13   36.00   12.10
   0  10 -13   38.50    3.50
   0 -10  13   45.90    3.70
   1  10 -13    8.50    1.10
   1 -10  13   11.30    1.50
  -1 -10 -13    8.50    1.70
   1  10 -13   10.80    3.80
  -1  10  13    5.50    6.20
  -1  10 -13    6.90    1.30
  -1 -10  13    7.80    1.30
   1  10  13   17.00    7.20
   1 -10 -13    9.30    2.20
  -1  10 -13    7.60    5.60
   2  10 -13   23.30    4.30
   2  10 -13   23.00    6.90
   2 -10  13   20.40    3.30
  -2  10  13    9.30    8.10
  -2  10 -13   24.60    2.30
   2 -10 -13   21.80    3.20
  -2 -10  13   24.10    2.50
  -2  10 -13   28.60    9.70
   2  10  13   21.70    8.00
   3  10 -13   11.80    2.90
   3  10 -13   14.10    5.40
   3  10  13    8.70    5.40
  -3 -10  13   12.70    2.10
   3 -10 -13   12.70    2.50
   3  10  13    6.80    5.20
  -3  10 -13    4.30    6.90
   4  10 -13   41.20    4.80
   4  10 -13   30.20    6.90
   4  10  13   33.10   10.20
   4 -10 -13   39.10    4.60
  -4 -10  13   41.70    3.40
  -4  10 -13   22.60   11.50
   5  10 -13   33.20    7.00
   5  10 -13   36.30    4.60
  -5 -10  13   42.00    3.10
   5 -10 -13   34.60    4.20
   0 -11  13  200.78   13.40
   0  11 -13  202.38   23.00
   0 -11 -13  192.38   14.00
   1  11 -13   11.70    6.20
  -1  11  13   10.50    6.30
  -1 -11 -13   18.70    2.40
   1 -11  13   15.90    2.00
  -1  11 -13   15.30    6.80
   1  11  13   13.30    7.20
   1 -11 -13   20.70    2.60
  -1 -11  13   17.80    2.20
   2  11 -13   10.90    4.50
  -2 -11  13   14.80    1.60
   2  11  13    6.40    4.90
   2 -11 -13   15.90    2.30
  -2  11 -13    5.00    5.50
  -3 -11  13   30.70    2.50
   3 -11 -13   28.50    3.50
  -3  11 -13   33.90    9.50
   0   0 -14  410.46   28.50
  -1   0 -14  550.54   38.60
  -1   0  14  547.25   77.29
   1   0 -14  547.35   40.40
  -1   0 -14  662.43   38.90
  -2   0  14   97.89   52.19
   2   0 -14   81.99    8.80
  -3   0  14  -19.00   53.69
   4   0 -14    3.20    2.50
   4   0 -14    7.00    3.10
  -4   0  14   20.00   45.20
  -4   0 -14   17.20   12.40
  -4   0  14    0.10    3.90
  -4   0 -14    1.10   10.50
  -5   0  14   38.50    8.00
  -5   0  14 -101.79   80.99
  -5   0  14   49.50   17.50
  -6   0  14  146.69  116.19
   6   0 -14   24.80    9.40
  -7   0  14   10.80    8.70
  -7   0  14    1.50    2.70
   7   0 -14   -0.50    2.30
  -7   0 -14    2.40    9.70
  -8   0  14   15.00   11.30
  -8   0  14   25.60    4.80
  -8   0 -14   38.40   18.60
   8   0 -14   36.30    6.30
  -9   0  14   23.00   13.40
  -9   0  14    9.20    8.20
  -9   0 -14   17.60   11.20
  -1  -1 -14  280.17   20.30
   1   1 -14  275.97   20.60
   1  -1  14  365.66   56.29
  -1   1  14  238.18   62.59
  -1  -1 -14  288.97   20.70
   1  -1 -14  258.57   21.20
   1   1  14  279.37   55.49
  -2  -1 -14  171.98   13.10
  -2   1  14  233.08   69.29
  -2  -1 -14  146.49   12.60
   2   1 -14  181.88   14.60
   2  -1 -14  166.88   15.10
  -3   1  14  292.77   89.59
  -3  -1 -14  107.29    9.30
   3   1 -14  110.09   11.20
   3  -1 -14  102.29   11.70
  -3  -1  14   29.20   55.49
  -4  -1 -14  121.39   28.60
  -4  -1 -14   93.89    8.70
  -4  -1 -14   96.79    8.40
   4   1 -14  107.49   10.00
   4   1 -14   93.79   11.60
  -4   1  14    2.70   69.19
  -4   1 -14   85.19   24.10
  -4   1 -14  128.09   75.49
  -4   1 -14  139.39   29.20
   4  -1 -14   76.39    9.40
   4  -1 -14  105.09   12.60
  -4  -1  14  -50.59   64.49
   5   1 -14   56.09    7.30
  -5   1  14   56.89   99.59
  -5  -1 -14   52.89    4.10
  -5  -1 -14   52.19    5.60
   5   1 -14   52.79    9.70
  -5  -1 -14   73.79   24.50
  -5   1 -14   61.69   24.50
  -5  -1  14   41.00    7.80
   5  -1 -14   49.70    7.70
   5  -1 -14   72.59   11.30
  -5   1 -14  112.89  105.49
  -6  -1 -14  237.98   36.90
  -6   1  14  -10.30   98.89
   6   1 -14  155.18   15.20
   6  -1 -14  161.88   15.70
  -6   1 -14  200.98   38.30
   6  -1 -14  145.69   22.80
  -7  -1 -14   39.20   19.20
   7   1 -14   49.50    7.10
  -7  -1  14   18.80   15.40
   7  -1 -14   35.80    7.10
  -7   1 -14   61.89   22.30
  -7  -1  14   36.20    6.60
   8   1 -14   28.30    5.30
  -8   1  14   14.40   11.10
  -8  -1 -14   18.00   11.90
  -8   1  14   15.30    3.60
  -8   1 -14   21.80   15.50
   8  -1 -14   21.10    5.00
  -8  -1  14    4.50    8.10
  -9   1  14    7.90    8.80
  -9  -1 -14    5.20    5.70
  -9   1  14   -0.50    5.70
  -9   1 -14    7.20    7.90
   9  -1 -14   11.20    2.90
  -9  -1  14   30.10   14.70
  -9  -1  14    7.20    7.40
  -1  -2 -14  342.77   27.90
   1   2 -14  391.96   26.90
  -1  -2 -14  406.06   28.70
  -1   2  14  313.17   68.19
   1  -2 -14  390.96   29.00
   1   2  14  362.36   70.49
  -2   2  14  137.29   58.89
  -2   2  14  185.28   43.80
  -2  -2 -14  143.89   13.10
  -2  -2 -14  163.98   14.30
   2   2 -14  151.98   13.40
   2  -2 -14  158.58   15.10
  -3   2  14   20.80   42.70
  -3  -2  14   -5.90   52.69
  -3   2 -14  -59.79   45.90
  -4   2  14  506.35  116.39
  -4  -2 -14  693.13   64.59
   4   2 -14  637.94   43.80
   4   2 -14  543.75   40.30
  -4   2 -14  513.65   85.19
   4  -2 -14  501.05   40.30
  -4   2 -14  644.24   61.09
  -4   2 -14  546.85   87.99
   4  -2 -14  582.74   45.70
   5   2 -14    1.20    0.50
   5   2 -14    0.40    2.20
  -5   2  14   -2.20    3.60
  -5   2  14   -4.80   93.09
  -5  -2 -14   -6.80    4.50
  -5  -2 -14    2.60    4.80
  -5   2  14   -2.20    7.90
  -5  -2 -14   -2.20    4.80
   5  -2 -14    5.40    5.80
  -5   2 -14   -5.50    7.40
  -5  -2  14   -2.00    2.60
   5  -2 -14    2.00    2.10
  -5   2 -14    2.30    9.80
  -5   2 -14  -18.80   76.79
  -6  -2 -14    4.70    0.90
   6   2 -14    8.80    7.50
  -6  -2 -14   15.80    7.50
  -6  -2 -14    5.00    5.10
   6   2 -14    0.90    2.10
  -6   2  14   29.70  111.29
  -6  -2 -14    5.10    9.00
  -6   2  14   17.70   13.80
  -6   2 -14   14.60    9.20
   6  -2 -14    6.60    3.20
  -6   2 -14   -7.10    6.70
  -6  -2  14    1.40    3.70
  -6   2 -14   17.00  116.89
  -7  -2 -14  223.78   35.40
   7   2 -14  220.08   17.90
  -7  -2  14  171.78   16.60
  -7   2 -14  236.28   40.50
   7  -2 -14  177.88   18.00
  -8  -2 -14    1.10    6.90
  -8  -2  14   15.00   16.20
  -8  -2  14    5.10    1.90
  -8   2 -14    1.90    9.00
  -8  -2  14    3.90    7.40
   8  -2 -14    8.20    3.30
  -9  -2 -14    1.00    5.70
  -9   2  14    3.70    4.90
  -9   2  14    8.70    7.60
  -9  -2  14    6.50    6.70
  -9   2 -14    3.40    6.40
   9  -2 -14   -0.40    1.50
   0   3 -14   74.89   45.10
   0  -3 -14   61.39    8.50
   0   3 -14   70.89    6.00
   0   3  14   68.19   34.60
  -1  -3 -14   32.00    6.30
  -1   3  14  -24.30   30.30
   1   3 -14   35.60    4.30
   1  -3  14   44.50   30.90
  -1   3 -14  106.99   48.50
   1   3  14   26.30   29.50
  -1  -3  14   64.99   43.40
   1  -3 -14   33.00    6.20
   2  -3  14  580.04   81.29
  -2  -3 -14  622.14   55.89
  -2   3  14  629.94   77.09
  -2  -3 -14  741.53   51.69
  -2   3  14  694.23  113.09
   2   3 -14  791.12   49.20
   2   3  14  699.33  108.19
   2  -3 -14  737.03   52.39
   3   3 -14  191.08   15.70
  -3   3  14   70.09   71.39
  -3  -3 -14  132.29   15.60
  -3  -3 -14  186.08   29.70
  -3  -3  14  113.89   77.39
   3  -3 -14  183.88   18.40
  -3   3 -14  239.38   71.59
  -3   3 -14  173.48   24.00
   3  -3 -14  153.88   13.20
   4   3 -14  171.88   12.10
  -4   3  14  247.38   93.99
  -4  -3 -14  120.49   15.00
   4   3 -14  148.39   10.30
  -4   3  14  160.28   94.69
  -4  -3 -14  164.08   30.30
  -4   3 -14  151.38   26.30
   4  -3 -14  144.19   13.30
  -4   3 -14  156.78   10.40
  -4   3 -14  156.18   30.40
   4  -3 -14  173.88   19.50
  -5   3  14   24.30  140.29
  -5  -3 -14   66.19   22.80
   5   3 -14   64.19    7.60
   5   3 -14   54.79    9.70
  -5   3  14   32.50   18.60
  -5  -3  14   37.50    8.80
  -5   3 -14  100.19   29.30
   5  -3 -14   84.89   11.30
  -5   3 -14   93.69   25.90
  -5  -3  14   34.00   13.80
   5  -3 -14   58.59   14.10
   6   3 -14  124.89   17.20
  -6  -3 -14  165.88   29.70
  -6  -3 -14  138.99    9.10
  -6  -3 -14   99.49   19.20
  -6   3 -14  126.19   33.10
  -6   3 -14   96.69  140.09
  -6  -3  14  108.39   12.50
  -6   3 -14  202.28   33.50
   6  -3 -14  128.49   13.50
  -7  -3 -14  152.18   28.60
   7  -3 -14  154.18   15.50
  -7   3 -14  162.48   31.10
  -7  -3  14  143.39   13.40
  -8  -3 -14    4.60    8.20
  -8  -3  14    8.90    8.00
  -8   3 -14   21.60   11.90
   8  -3 -14   14.90    4.40
  -8  -3  14   20.90    3.00
  -9   3  14   28.00   11.00
  -9  -3 -14   18.10   10.00
  -9  -3  14   35.30   12.40
  -9   3 -14   25.60   12.20
   9  -3 -14   35.20    5.10
   0   4 -14  -35.90   61.99
   0  -4 -14   36.80    6.70
   0   4  14   67.49   48.50
   0   4 -14   28.90    3.70
  -1  -4 -14  189.78   19.10
   1   4 -14  204.58   16.00
   1  -4 -14  218.68   20.10
   1   4  14  112.39   43.30
  -2   4  14  392.76   71.49
  -2   4  14  364.06  102.19
   2   4 -14  480.45   30.10
   2   4 -14  493.95   32.80
  -2  -4 -14  428.96   35.60
  -2   4 -14  409.76   40.20
  -2   4 -14  416.46   28.40
   2  -4 -14  389.06   30.00
   2  -4 -14  469.55   36.80
  -3  -4 -14   20.40    7.20
  -3  -4 -14   34.10   16.10
  -3   4  14   31.00   15.20
   3   4 -14   27.80    3.30
   3   4 -14   24.00    2.10
  -3   4  14  168.48   82.79
   3  -4 -14   44.10    9.00
  -3   4 -14   22.40    2.60
   3   4  14   86.29   55.59
  -3   4 -14   19.40    9.30
  -3   4 -14  130.89   80.59
   3  -4 -14   26.80    3.90
   4   4 -14  135.09    9.80
   4   4 -14  136.69   13.80
  -4  -4 -14  130.49   28.30
  -4  -4 -14   99.89   14.10
  -4   4  14  276.47   99.39
   4   4 -14  119.19    8.40
  -4   4 -14  137.39   25.20
   4  -4 -14  117.09   11.40
  -4   4 -14    8.10   86.99
  -4   4 -14  122.79    8.60
   4  -4 -14  124.39   19.90
  -5   4  14   16.00  130.69
  -5  -4 -14  132.49   27.90
   5   4 -14  131.39   14.60
  -5  -4 -14   96.79   15.00
   5  -4 -14  140.49   12.80
  -5   4 -14  121.89   24.90
  -5  -4  14  117.39   12.20
  -5   4 -14  120.99    9.20
  -5  -4  14   74.39   26.60
  -6  -4 -14   15.50   10.20
   6   4 -14   11.10    7.00
  -6   4  14   -1.20    8.40
  -6   4  14  152.38  166.58
  -6  -4  14    8.00    3.40
  -6  -4  14    5.60    9.70
   6  -4 -14    8.90    3.40
  -6   4 -14    3.50    8.20
  -6   4 -14    5.30    9.80
  -7   4  14    4.70    7.50
  -7  -4 -14   13.90   12.20
  -7  -4 -14   16.40    1.60
  -7  -4  14    7.60    8.70
  -7   4 -14    8.60    7.40
  -7  -4  14   14.10    3.30
   7  -4 -14   12.30    3.80
  -8  -4 -14   82.19   18.70
   8  -4 -14   64.09    8.40
  -8  -4  14   67.39   16.80
  -8   4 -14   44.20   24.00
  -9   4  14    6.10    5.00
  -9   4  14    7.90    7.50
  -9   4 -14   10.50    6.60
   0  -5 -14   98.29    8.40
   0   5  14   92.79   47.20
   0  -5 -14  121.59   14.70
   0   5 -14   -1.10   77.89
   0   5 -14  115.19   15.70
   0   5 -14  114.69    8.90
   0   5 -14  115.89    8.10
  -1  -5 -14   16.30   18.70
  -1  -5 -14   32.30   13.00
  -1  -5 -14    8.30    1.60
   1   5 -14    4.70    3.10
   1   5 -14    5.60    1.10
  -1   5  14   30.00   45.80
  -1  -5 -14    7.20    3.40
   1   5 -14    4.30    1.50
  -1   5 -14   18.10   77.39
   1   5  14  -15.60   27.50
   1  -5 -14    7.50    4.30
  -1   5 -14    7.60    0.90
  -1   5 -14    9.50    2.00
  -1   5 -14   10.20    5.40
  -2  -5 -14  169.98   13.70
   2   5 -14  206.08   20.90
  -2  -5 -14  216.28   23.30
  -2  -5 -14  218.08   41.80
   2   5 -14  214.98   14.80
  -2   5  14  216.38   75.69
   2   5 -14  200.78   13.30
   2   5 -14  226.08   18.10
  -2   5  14  147.39   45.30
   2  -5 -14  185.68   14.90
  -2   5 -14  197.48   14.40
  -2   5 -14  147.99   85.79
  -2   5 -14  201.48   13.40
   2  -5 -14  207.88   21.60
  -2   5 -14  180.08   24.50
  -3   5  14   29.60   81.59
   3   5 -14   92.49    7.30
   3   5 -14   83.19    5.90
  -3  -5 -14   78.89   12.30
  -3   5  14   -0.30   67.49
   3   5 -14   85.29   10.40
  -3   5  14   57.49   19.80
  -3  -5 -14  102.99   27.10
   3  -5 -14   84.49    8.30
  -3   5 -14   87.69   20.00
  -3  -5  14   79.19    9.40
   3  -5 -14   80.99   15.70
  -3   5 -14   92.19    7.40
   3   5  14   20.40   48.70
  -3   5 -14  -68.79   85.19
  -3   5 -14   84.39    6.10
  -4   5  14  108.39  113.19
  -4   5  14   61.79   99.19
   4   5 -14   93.29    6.70
  -4  -5 -14  114.89   30.40
  -4   5 -14   95.39    7.10
  -4   5 -14   74.09   24.30
  -4  -5  14   99.39   10.40
   4   5  14    8.50   73.89
   4  -5 -14   99.79   20.30
  -4   5 -14  102.09   20.00
   4  -5 -14  107.09   10.10
  -4   5 -14  -49.20  116.79
  -5   5  14  141.19  147.79
   5   5 -14    6.90    6.00
  -5  -5 -14   -5.70   10.50
  -5  -5 -14   11.40    7.00
  -5  -5 -14   -3.20    6.30
   5   5  14   22.90   95.89
  -5   5 -14   11.00    9.20
  -5   5 -14   -7.60    7.80
  -5   5 -14  -19.30  114.09
  -6  -5 -14   52.79   18.80
   6   5 -14   77.19   18.10
  -6   5 -14   51.69   18.80
  -6  -5  14   71.99    9.30
  -6   5 -14   66.99   25.70
  -6  -5  14   54.89   19.20
   6  -5 -14   59.09   11.30
  -7  -5 -14   12.10   21.80
  -7  -5 -14   35.50    2.90
  -7   5 -14   21.80   10.20
   7  -5 -14   33.80    6.30
  -7  -5  14   41.90    4.40
  -7  -5  14   25.70   11.90
  -8   5 -14   24.40   12.00
  -8  -5  14   46.40    3.70
   8  -5 -14   34.60    5.80
   0   6  14   14.40   10.40
   0   6 -14   17.00    7.50
   0   6 -14   18.00    2.50
   0  -6 -14   11.70    2.20
   0   6  14  -65.59   51.19
   0   6 -14  -60.99  120.29
   0  -6 -14   27.20   11.50
   0   6 -14   16.60    1.60
  -1  -6 -14   41.10    4.20
   1   6 -14   48.80    4.90
   1   6 -14   54.29   11.90
  -1  -6 -14   50.19   10.60
  -1   6  14   62.09   17.80
  -1   6  14   65.39   70.89
  -1   6  14   52.19  129.79
   1   6 -14   47.30    3.70
  -1   6 -14   50.09    4.80
  -1  -6  14   45.20    5.50
   1   6  14   42.90   12.10
   1   6  14   58.89   51.39
  -1   6 -14 -141.39  100.69
  -1   6 -14   66.89   14.80
   1  -6 -14   62.09   11.70
  -1   6 -14   51.29    3.80
   1  -6 -14   43.10    4.80
   2   6 -14   78.59   10.00
  -2  -6 -14   83.59   13.40
  -2  -6 -14   71.99    6.20
   2   6 -14   73.79   12.70
  -2  -6 -14   73.19   34.80
  -2   6  14  139.29   72.29
   2   6 -14   87.59    7.00
   2   6 -14   72.19    5.60
  -2   6  14   65.09   21.90
  -2   6  14   57.39   95.69
  -2   6 -14  -30.00  101.29
   2   6  14   90.29   14.00
   2  -6 -14   82.69    7.60
   2   6  14   12.30   55.49
  -2   6 -14   76.09    5.80
  -2   6 -14   75.49   17.20
  -2   6 -14   87.39    6.80
  -2  -6  14   78.79    8.00
   2  -6 -14   95.09   15.10
  -3   6  14   87.59   23.10
   3   6 -14  108.49   12.90
   3   6 -14  107.59    7.70
  -3   6  14  144.89  110.29
  -3  -6 -14   98.59    8.10
   3   6 -14  120.79   15.10
  -3  -6 -14  120.49   35.40
  -3  -6  14  114.19   11.30
   3   6  14  118.09   75.59
  -3   6 -14  123.29   22.30
  -3   6 -14  113.09    7.90
  -3   6 -14   42.30  125.79
  -3   6 -14  114.79    8.80
   3  -6 -14  120.29   10.30
   3  -6 -14  126.39   19.70
  -4   6  14  272.47  141.99
   4   6 -14  535.75   35.70
  -4  -6 -14  462.55   45.20
  -4  -6 -14  547.85   70.19
  -4   6 -14  614.44   59.09
  -4  -6  14  585.84   39.10
   4  -6 -14  613.54   40.00
  -5   6  14 -164.58  222.78
   5   6 -14   37.30    7.80
  -5  -6 -14   29.60    9.70
   5   6 -14   26.30    8.70
  -5  -6 -14   48.70   23.30
  -5  -6  14   32.80   16.40
  -5   6 -14   25.50  150.18
  -5  -6  14   49.70    5.80
  -5   6 -14   32.20   21.10
   5  -6 -14   45.40    6.60
  -5   6 -14   45.30    3.60
  -5   6 -14   43.60   14.30
   6   6 -14    2.50    4.80
  -6   6  14    0.00    6.60
  -6   6  14    3.30    3.30
  -6  -6  14    6.30    1.90
   6  -6 -14    9.70    3.50
  -6   6 -14    4.40    7.70
  -6  -6  14    7.90   10.00
  -6   6 -14    7.00   11.50
  -7  -6 -14    5.20    0.80
  -7  -6  14    5.20    1.30
  -7   6 -14   -5.20    8.30
  -7  -6  14    5.60    6.30
   7  -6 -14    7.40    3.10
  -8   6  14    2.00    4.40
   8  -6 -14    0.70    2.60
  -8  -6  14   -0.40    6.00
  -8  -6  14    2.90    1.00
   0   7  14   24.20  102.19
   0   7 -14    1.30    1.20
   0  -7  14   -1.40    1.10
   0  -7 -14  -10.50    6.50
   0   7  14   -1.70    5.30
   0   7 -14   -5.30    3.50
   0  -7 -14    1.40    5.80
   0  -7 -14    1.30    0.80
   0   7 -14    1.20    1.10
   0   7 -14    0.50    0.40
   1   7 -14   59.69    5.10
   1   7 -14   50.29    3.90
  -1  -7 -14   41.40    4.40
  -1  -7 -14   67.59   17.90
  -1   7  14  126.99   87.49
  -1   7  14   35.60   14.30
   1   7 -14   59.99   13.20
   1  -7 -14   28.50   11.00
   1   7  14  -88.79   64.59
   1  -7 -14   46.50    5.00
  -1   7 -14   51.29    4.00
  -1   7 -14   55.29    4.90
   1   7  14   57.09   13.80
  -1   7 -14   47.40  154.48
  -1   7 -14   61.49   14.50
  -1  -7  14   44.60    4.80
  -2  -7 -14   39.40   11.00
  -2   7  14  133.39  126.59
   2   7 -14   20.80    1.90
  -2   7  14  108.29   92.29
  -2   7  14    6.40    9.50
   2   7 -14   19.00    7.10
  -2  -7 -14   20.30    2.50
   2   7  14   16.00    7.70
   2   7  14   -1.60   78.69
   2  -7 -14   17.60    3.20
  -2   7 -14 -152.38  148.79
  -2  -7  14   18.30    3.00
  -2   7 -14   20.40    2.10
  -2   7 -14   11.90    7.60
   3   7 -14  220.48   15.10
  -3  -7 -14  208.68   24.90
   3   7 -14  189.68   21.10
  -3   7  14   36.90  132.19
   3   7 -14  234.28   24.60
  -3  -7 -14  222.98   15.70
  -3   7  14   30.10  125.29
  -3   7 -14  232.78   15.50
  -3   7 -14  271.57   33.80
  -3  -7  14  224.28   17.00
  -3   7 -14  215.98  184.88
   3  -7 -14  256.67   18.20
   3   7  14   95.69   96.59
   3   7  14  246.68   25.20
   4   7 -14   11.10    6.20
   4   7 -14   17.20    5.90
  -4   7  14   11.60    9.40
  -4   7  14  -78.19  152.08
  -4  -7 -14   29.80   10.00
  -4   7 -14   26.60   10.90
   4  -7 -14   20.20    3.70
  -4   7 -14   30.50  194.48
  -4  -7  14   17.90    3.20
  -4   7 -14   17.70    2.00
   5   7 -14   38.00    8.90
  -5   7  14   15.30   11.20
   5  -7 -14   34.90    5.20
  -5  -7  14   22.40    3.40
  -5   7 -14   31.40   13.30
  -5   7 -14   27.60    2.60
   6   7 -14   35.20    8.00
  -6  -7  14   36.20   14.00
   6  -7 -14   28.10    5.00
  -6  -7  14   30.10    3.30
  -6   7 -14   29.10   12.20
  -7  -7 -14   22.80    2.00
   7  -7 -14   24.30    4.30
  -7  -7  14   46.90   14.00
  -7  -7  14   26.40    2.60
   0   8  14   28.30   13.80
   0  -8  14   27.30    3.00
   0   8 -14   25.20    9.80
   0   8  14    4.70  111.19
   0  -8 -14   29.70   12.50
   0  -8 -14   30.30    3.50
   0   8 -14   33.30    5.50
   0   8 -14   26.90    2.60
  -1   8  14    7.90    8.70
   1   8 -14    8.50    2.50
  -1   8  14 -128.89  139.99
  -1  -8 -14   16.40   10.30
  -1   8  14  149.59  151.28
  -1  -8 -14    6.50    1.50
   1   8 -14    7.40    1.10
   1   8 -14    3.50    5.00
  -1   8 -14    8.90    1.20
  -1  -8  14    9.00    1.80
   1  -8 -14    9.10    2.10
   1   8  14  107.09  132.09
   1   8  14   11.30    7.30
  -2   8  14   80.39   24.10
   2   8 -14   93.29    6.80
  -2  -8 -14   67.29   16.00
  -2  -8 -14   98.49    7.50
  -2   8  14   69.49  178.78
   2   8 -14   92.59   15.40
  -2   8  14   68.79  145.89
   2   8  14  -35.70  129.99
  -2   8 -14   92.09    7.00
   2  -8 -14  105.09    8.80
  -2   8 -14 -515.65  399.46
  -2  -8  14   92.39    7.80
   2   8  14  110.59   17.50
  -2   8 -14  117.19   20.70
   3   8 -14  112.79   19.40
  -3  -8 -14  113.59    8.80
   3   8 -14  103.39    8.20
  -3   8 -14  137.29   27.80
  -3   8 -14  120.99    9.00
  -3  -8  14  144.39   11.40
   3  -8 -14  132.79   13.80
   3   8  14  120.49   18.10
   4   8 -14   37.00    9.20
  -4   8 -14   39.10    3.50
   4   8  14   46.90   11.30
  -4  -8  14   41.80    4.10
  -4   8 -14   27.20   10.40
   4  -8 -14   41.40    5.60
   5   8 -14   70.89   11.00
  -5  -8  14   57.19    5.10
   5  -8 -14   57.09    6.80
  -5   8 -14   38.50   13.70
   6   8 -14    6.90    5.30
  -6   8  14    4.90    5.20
  -6  -8  14   13.00    1.70
   6  -8 -14   10.00    2.60
  -6   8 -14    8.30    6.80
  -7  -8 -14   35.10    2.70
   7  -8 -14   35.60    4.70
  -7  -8  14   45.70    3.40
   0   9 -14  129.39   13.70
   0  -9  14  143.99   10.30
   0   9 -14  171.18   23.30
   0  -9 -14  147.89   11.10
   0   9 -14  145.29   10.00
   0   9  14  122.99   23.30
  -1  -9 -14    7.50    1.60
  -1   9  14    4.00    6.20
   1   9 -14    1.70    4.50
   1   9 -14    7.00    1.00
   1   9 -14    6.50    2.50
   1  -9  14    7.10    1.40
  -1  -9  14    7.50    1.50
  -1   9 -14    7.40    1.30
   1  -9 -14    6.30    1.00
   1  -9 -14    8.30    1.80
   1   9  14    8.30    6.20
  -1   9 -14    1.00    4.40
   2   9 -14   24.70    7.80
   2   9 -14   19.50    3.40
   2   9 -14   16.30    1.70
  -2  -9 -14   18.40    2.40
  -2   9  14    4.40    8.20
   2  -9 -14   18.60    3.00
  -2   9 -14   18.10    2.00
  -2   9 -14   20.40   10.80
  -2  -9  14   19.30    2.30
   2   9  14   13.50    7.00
   3   9 -14   -0.80    3.50
  -3   9  14    0.80    5.40
  -3   9  14    2.40    2.80
   3   9 -14    3.30    0.80
  -3  -9 -14    0.50    2.00
   3   9  14    5.80    6.10
  -3  -9  14    4.30    1.30
   3  -9 -14    4.00    1.50
  -3   9 -14    3.80    0.90
  -3   9 -14   10.80    6.80
  -4   9  14    5.40    4.80
  -4  -9 -14    9.30    7.00
   4   9 -14    0.50    3.20
  -4   9 -14    3.10    6.30
   4  -9 -14    0.60    1.10
  -4  -9  14    2.70    0.90
   4   9  14    8.20    6.30
   5   9 -14   21.70    5.60
  -5   9 -14    9.80    8.00
   5  -9 -14   22.40    3.60
  -5  -9  14   20.00    2.20
  -6   9  14    0.70    3.20
   6   9 -14    2.20    5.00
  -6  -9 -14    3.30    0.50
   6  -9 -14    3.20    1.60
  -6  -9  14    3.60    0.80
   0  10  14   38.60   13.90
   0 -10  14   48.80    4.10
   0  10 -14   42.70   11.40
   0 -10 -14   50.49    4.70
   0  10 -14   44.50    3.80
   1  10 -14   34.90    9.20
  -1  10  14   16.00    8.90
   1  10 -14   28.10    2.50
   1 -10  14   31.80    2.80
  -1 -10 -14   28.60    3.20
   1  10  14   15.00    7.90
   1 -10 -14   27.90    3.50
  -1  10 -14   21.10    9.80
  -1  10 -14   26.70    2.60
  -1 -10  14   33.00    3.10
   2  10 -14   47.00    4.00
   2  10 -14   50.59    6.60
  -2 -10 -14   59.09    4.70
   2  10 -14   44.10   10.80
  -2 -10  14   64.59    5.70
   2  10  14   54.39   13.00
  -2  10 -14   46.90   12.50
  -2  10 -14   57.49    4.40
   2 -10 -14   58.89    5.60
   3  10 -14    5.30    4.50
  -3  10  14    1.90    5.40
   3  10 -14    4.70    1.80
  -3 -10  14    6.40    1.10
   3  10  14    9.50    6.00
  -3  10 -14   -1.20    5.10
   3 -10 -14    4.20    1.50
   4  10 -14   12.10    2.60
   4  10 -14   17.60    5.10
  -4  10  14    5.10    5.40
  -4 -10  14   16.50    1.70
  -4  10 -14   17.20    7.60
   4  10  14   10.90    4.70
   4  10  14   11.90    7.70
   4 -10 -14   11.40    2.40
   5  10 -14   42.40    7.60
   5  10 -14   45.60    4.70
  -5 -10  14   50.39    4.40
   5 -10 -14   51.79    5.10
   0 -11 -14   16.00    2.70
   0  11 -14   16.00    6.90
   0  11  14    9.40    6.20
   0 -11  14   22.90    2.00
  -1 -11 -14    6.60    1.30
   1  11 -14    6.00    4.60
  -1 -11 -14    7.40    0.80
  -1 -11  14    8.40    1.10
  -1  11 -14    3.60    4.50
   1  11  14    7.40    5.70
  -2 -11 -14   15.60    1.50
   2  11 -14    8.70    4.50
  -2 -11  14   17.30    1.60
  -2  11 -14    6.20    4.90
   2 -11 -14   14.30    2.40
  -3  11  14    2.90    4.10
  -3 -11 -14    9.90    0.90
  -3  11 -14    8.40    6.00
   3  11  14    9.20    6.10
   3 -11 -14    6.50    1.70
  -3 -11  14   12.70    1.20
   0   0  15   25.90   29.50
  -1   0 -15  204.98   13.40
  -1   0  15  205.18   62.09
   1   0 -15  170.28   14.80
  -1   0 -15  172.88   13.10
  -2   0  15  121.59   62.49
   2   0 -15  139.79   13.00
   3   0 -15   52.19    7.60
  -3   0  15   63.19   52.69
  -4   0 -15   18.80   10.80
  -4   0 -15   20.60   12.80
  -4   0  15   -0.80    4.10
  -4   0  15  -75.79   55.79
  -5   0  15   39.20   95.09
  -5   0 -15    7.30   10.00
  -5   0  15    0.60    8.40
   6   0 -15   64.49   13.10
  -6   0  15   15.20   15.30
  -6   0  15   25.60    7.10
   6   0 -15   44.50    7.20
  -6   0  15   69.39  108.99
  -6   0 -15   67.19   24.60
  -7   0  15  217.78   38.40
  -7   0  15  243.78   20.50
   8   0 -15   11.80    3.90
  -8   0 -15    3.30    9.00
  -8   0  15    7.40    8.70
  -8   0  15    7.20    3.10
  -9   0  15    0.70    4.10
  -9   0 -15    4.70    5.50
  -9   0  15    0.20    7.90
  -1   1  15  507.35   81.39
   1  -1  15  635.54   79.29
  -1  -1 -15  579.04   39.90
   1   1 -15  551.84   39.90
  -1  -1 -15  606.24   39.90
   1  -1 -15  574.54   41.10
   1   1  15  635.84   90.49
  -2   1  15  290.57   88.09
  -2  -1 -15  275.97   20.30
  -2  -1 -15  320.17   20.80
   2   1 -15  281.77   22.20
   2  -1 -15  266.47   22.90
  -2  -1  15  211.38   68.59
  -3  -1 -15  108.59    8.60
   3   1 -15  100.59   11.10
  -3  -1 -15   95.09    8.40
  -3   1  15  167.28   82.29
  -3  -1  15  215.38   74.89
   3  -1 -15  102.29   11.90
  -4  -1 -15    8.50   10.00
  -4  -1 -15    7.90    1.80
   4   1 -15   11.20    3.80
  -4   1  15  -56.59   63.79
  -4   1  15    9.00    5.60
  -4   1  15   22.50   15.90
  -4  -1  15   -0.20    4.40
  -4   1 -15   15.80    9.40
  -4  -1  15   11.30   63.69
  -4   1 -15  -15.00   62.39
  -4   1 -15   18.80   14.50
   4  -1 -15   10.80    4.60
  -5  -1 -15   44.10   18.80
  -5   1  15   54.19   98.69
   5   1 -15   56.09    9.20
   5   1 -15   41.60    6.50
  -5  -1 -15   44.90    3.50
  -5   1 -15   46.70   15.00
  -5  -1  15   20.80   14.50
   5  -1 -15   34.80    7.00
   5  -1 -15   45.10   10.80
  -5   1 -15   50.79   21.00
  -5  -1  15  -26.00   82.29
  -6   1  15  -21.30  113.69
   6   1 -15   32.90    6.50
  -6  -1 -15   34.80    3.00
   6   1 -15   37.40   11.40
   6   1 -15   34.80    3.10
  -6  -1 -15   47.10   19.00
   6  -1 -15   30.90    6.40
   6  -1 -15   57.19   13.60
  -6   1 -15   48.10   17.60
   7   1 -15   16.20    4.50
  -7   1  15   11.90   14.60
  -7  -1 -15   11.70   11.30
   7  -1 -15   11.50    4.00
  -7   1 -15   10.80   13.30
  -7  -1  15    0.30    8.40
  -8  -1 -15   61.09   19.20
   8   1 -15   65.89    7.80
  -8   1  15   46.60    6.40
  -8   1 -15   97.29   26.70
  -8  -1  15   60.89    6.70
   8  -1 -15   55.19    7.90
  -9  -1 -15    5.30    6.20
  -9   1  15    1.40    5.10
  -9   1  15   12.30   11.00
   9  -1 -15    9.30    3.00
  -9   1 -15    4.30    8.50
  -9  -1  15    5.80    5.10
   0   2  15   46.60   33.40
   0  -2  15   60.99   38.30
  -1  -2 -15  284.37   21.20
  -1  -2 -15  257.07   21.00
   1   2 -15  271.87   19.60
  -1   2  15  266.47   73.59
   1   2  15  306.87   62.99
   1  -2 -15  230.38   21.00
  -2   2  15  135.19   42.80
   2  -2  15   59.99   47.50
  -2  -2 -15   74.29    8.50
   2   2 -15   78.89    8.40
  -2   2  15   71.89   60.39
  -2  -2 -15   88.69    9.00
   2   2  15  105.49   58.59
  -2  -2  15  119.49   60.29
   2  -2 -15   83.29   10.10
  -3  -2 -15  129.89   28.70
  -3  -2 -15  152.88   14.90
  -3   2  15   72.39   65.99
   3   2 -15  148.69   13.70
  -3  -2 -15  133.39   12.60
  -3   2 -15  122.79   21.40
   3  -2 -15  134.89   15.00
   4   2 -15  151.48   10.40
  -4  -2 -15  118.79   12.30
  -4  -2 -15  154.78   27.80
   4   2 -15  133.19    8.80
   4   2 -15  132.09   12.40
  -4  -2 -15  122.49   12.30
  -4   2  15   21.80   71.29
   4   2 -15  125.19   13.80
  -4   2 -15  112.49   25.60
  -4  -2  15  -11.60   71.59
  -4   2 -15   -4.70   70.09
  -4   2 -15  144.59   25.60
   4  -2 -15  149.88   16.60
  -4  -2  15  101.39   12.70
   4  -2 -15  130.79   12.20
   5   2 -15   85.69    9.90
   5   2 -15   83.49   12.10
  -5  -2 -15  108.69   23.30
  -5   2  15   48.90   20.20
   5   2 -15   86.09    6.10
  -5   2  15   72.89  103.39
  -5  -2 -15  103.69   14.80
  -5  -2 -15   87.39    6.40
   5  -2 -15  113.69   15.40
   5  -2 -15   85.69   10.10
  -5   2 -15  109.79   27.10
  -5   2 -15   86.69   22.60
  -5   2 -15  -19.00   85.29
   6   2 -15  472.25   45.00
   6   2 -15  363.66   29.60
  -6  -2 -15  418.76   52.09
  -6   2  15  211.98  149.69
  -6  -2 -15  401.16   25.90
   6  -2 -15  361.86   30.70
  -6   2 -15  424.56   54.59
  -6   2 -15  401.46   53.59
  -7  -2 -15   78.59   22.50
   7   2 -15   74.69    8.90
   7  -2 -15   90.19   13.30
  -7   2 -15   63.89   23.00
  -7  -2  15   79.99   10.70
  -8  -2 -15   54.79   15.30
  -8   2  15   47.00    5.90
   8  -2 -15   55.59    7.60
  -8   2 -15   71.29   22.60
  -8  -2  15   63.89    6.20
  -9  -2 -15   24.00   10.10
  -9   2  15    4.60    8.40
  -9  -2  15   21.60   10.80
  -9   2 -15   15.50    9.30
   9  -2 -15   24.30    4.40
   0  -3  15   48.90   42.70
   0   3 -15   47.40    4.30
   0   3  15   34.70   36.80
   0  -3 -15   32.60    6.40
  -1   3  15  111.69   48.90
   1   3 -15  196.98   14.80
   1  -3  15  157.68   41.90
  -1  -3 -15  192.78   17.60
   1   3  15  129.49   50.99
  -1  -3  15  321.27   63.99
   1  -3 -15  183.78   17.60
   2   3 -15  216.58   17.30
   2  -3  15  211.88   54.29
  -2   3  15  158.48   72.69
  -2   3  15  322.07   62.69
  -2  -3 -15  213.78   19.40
   2  -3 -15  194.68   19.70
   2   3  15  182.48   68.99
  -2  -3  15  166.48   85.49
  -3  -3 -15   52.99    8.70
  -3  -3 -15   48.80   20.60
  -3   3  15  -14.70   46.40
  -3   3  15  129.09   62.89
   3   3 -15   53.39    4.10
   3   3 -15   62.79    5.50
   3   3 -15   64.69    7.90
  -3   3 -15   51.59    4.70
   3  -3 -15   58.79    6.30
  -3   3 -15   -1.60   63.69
   3  -3 -15   57.99   10.00
  -3  -3  15   31.40   78.49
  -3   3 -15   48.10   19.80
  -4   3  15   16.60  123.19
  -4  -3 -15  130.69   14.20
   4   3 -15  155.78   10.90
   4   3 -15  154.68   15.00
  -4   3  15  138.19   92.59
  -4  -3 -15  163.28   27.90
   4   3 -15  139.29    9.40
   4  -3 -15  128.99   17.50
  -4   3 -15  121.69   25.20
  -4   3 -15   98.19   24.70
  -4   3 -15   85.29   72.39
   4  -3 -15  130.69   12.50
  -5  -3 -15  181.98   18.70
   5   3 -15  208.58   20.30
  -5   3  15  124.29  120.19
   5   3 -15  202.68   13.70
  -5  -3 -15  272.47   38.50
   5  -3 -15  218.18   26.20
   5  -3 -15  206.08   18.10
  -5   3 -15  214.98   36.30
  -5   3 -15  217.68   37.00
  -6  -3 -15  284.17   18.80
  -6  -3 -15  325.47   42.40
   6   3 -15  281.07   27.40
  -6   3 -15  161.08  150.08
  -6   3 -15  296.87   44.30
   6  -3 -15  281.67   23.90
  -6   3 -15  364.16   47.60
  -6  -3  15  246.08   22.70
  -7  -3 -15   25.60   11.30
  -7   3  15   12.30   12.00
  -7  -3  15   26.70    5.10
   7  -3 -15   27.10    6.40
  -7   3 -15    8.40   11.80
  -8  -3 -15  152.08   26.40
  -8  -3  15  144.69   25.50
  -8   3 -15  129.49   25.80
   8  -3 -15  137.59   13.50
  -9   3  15    0.90    5.80
  -9  -3 -15    7.10    6.80
  -9   3  15    2.00    6.90
  -9   3 -15   -0.20    5.90
  -9  -3  15    4.30    7.00
   0   4 -15   68.49   69.69
   0  -4 -15  174.78   17.10
   0   4 -15  142.99   10.40
   1   4 -15  230.68   17.30
   1   4 -15  246.78   18.50
   1   4 -15  288.57   20.40
  -1  -4 -15  291.57   24.80
  -1   4 -15  246.88   17.30
   1  -4 -15  283.87   24.80
  -1   4 -15  301.67   28.90
  -2   4  15  224.58   62.39
   2   4 -15  148.79   10.90
  -2  -4 -15  168.28   34.30
   2   4 -15  185.08   14.90
   2   4 -15  161.28   12.60
  -2  -4 -15  175.38   17.70
  -2   4 -15  134.79   75.09
   2  -4 -15  163.08   18.20
   2   4  15   88.59   44.60
  -2   4 -15  186.38   13.10
  -2   4 -15  165.18   33.60
   2  -4 -15  140.79   12.80
  -2   4 -15  159.48   11.00
   3   4 -15  176.88   14.90
   3   4 -15  146.49    9.90
  -3   4  15   80.19   70.09
  -3   4  15  -28.80   78.99
   3   4 -15  150.08   16.80
  -3  -4 -15  160.98   31.30
  -3  -4 -15  133.79   16.20
   3   4 -15  160.18   11.50
  -3   4 -15   49.00   67.69
   3  -4 -15  134.49   12.20
  -3   4 -15  134.59   10.90
  -3   4 -15  159.28   23.40
  -3   4 -15  145.89   30.40
  -3   4 -15  148.79   10.00
   3  -4 -15  151.98   18.30
  -4  -4 -15   59.79   11.00
  -4   4  15  266.27  118.89
   4   4 -15   79.49    5.70
  -4   4  15  -83.89   90.49
   4   4 -15   82.29   10.30
   4   4 -15   93.89    7.30
  -4  -4 -15   82.39   23.40
   4  -4 -15   78.39   23.80
  -4   4 -15  -58.69   72.29
  -4   4 -15   85.69    5.90
  -4   4 -15   42.60   18.60
  -4   4 -15   89.39   22.60
   4  -4 -15   86.49    9.00
  -5   4  15  183.48  141.09
  -5  -4 -15  135.39   29.00
   5   4 -15  126.39   14.40
  -5  -4 -15  112.09   16.80
  -5   4 -15  117.19  131.19
  -5   4 -15  125.69   28.30
  -5  -4  15   97.39   11.70
   5  -4 -15  123.79   12.40
  -5   4 -15  112.59   29.40
  -5   4 -15  117.39    8.30
  -6   4  15   -0.70    3.20
  -6   4  15   11.90   10.80
  -6  -4 -15   19.90   10.30
  -6   4  15 -113.79  148.09
  -6  -4 -15    1.10    6.70
   6   4 -15   -1.30    8.50
  -6  -4  15    4.00    8.60
  -6   4 -15    8.10    9.10
  -6   4 -15    6.20  174.78
  -6   4 -15   -5.60    7.20
  -7  -4 -15   19.70    1.70
  -7  -4 -15   22.40   12.50
  -7   4  15    4.80    9.00
  -7  -4  15   12.40    9.60
  -7  -4  15   14.80    3.30
   7  -4 -15   17.80    4.60
  -7   4 -15    3.30    7.30
  -8  -4 -15   39.20   14.00
  -8  -4  15   36.20   14.00
  -8   4 -15   23.70   11.30
  -8  -4  15   48.40    4.30
   8  -4 -15   44.90   10.30
  -9   4 -15    0.50    4.70
  -9  -4  15    3.50    6.40
   0   5 -15  142.39    9.50
   0  -5 -15  121.99   10.30
   0   5  15   65.39   46.00
   0   5 -15  154.68   10.90
   0   5 -15   14.70   88.19
   0  -5 -15  156.28   16.90
   0   5 -15  133.59   18.40
   1   5 -15  100.59    6.80
  -1   5  15  103.09   23.10
  -1  -5 -15   80.79    7.40
   1   5 -15  104.39   10.20
  -1  -5 -15  104.39   33.90
  -1  -5 -15  103.19   14.10
   1   5 -15   91.69   14.60
  -1   5  15   17.70   46.40
   1   5 -15  117.29    8.50
  -1   5 -15    7.30   85.69
  -1   5 -15   98.49    8.00
  -1   5 -15   97.29    6.90
  -1   5 -15  111.79   16.40
   1  -5 -15  110.69   14.50
   1  -5 -15   83.99    7.90
  -2   5  15  135.49   26.90
   2   5 -15  166.28   11.70
   2   5 -15  157.58   14.30
   2   5 -15  156.28   17.90
  -2  -5 -15  178.38   36.20
  -2  -5 -15  151.98   17.50
  -2   5  15  177.58   63.59
  -2  -5 -15  126.09   10.60
   2   5 -15  145.79   10.00
  -2   5 -15  143.79   22.30
   2  -5 -15  145.79   11.90
  -2   5 -15  150.18   11.20
  -2   5 -15  143.59   91.69
  -2   5 -15  139.59   10.10
   2  -5 -15  170.98   19.00
  -3   5  15  149.09  100.29
   3   5 -15   32.80    3.60
  -3  -5 -15   38.10    9.90
   3   5 -15   31.30    2.60
  -3   5  15   33.60   71.89
  -3   5  15   15.30   15.90
   3   5 -15   37.80    6.70
   3   5 -15   34.20    8.20
  -3  -5 -15   36.50   17.90
  -3   5 -15   32.30    2.80
   3  -5 -15   33.10    4.70
   3  -5 -15   35.70   10.90
  -3   5 -15   32.10   11.50
  -3   5 -15   28.70    3.70
   4   5 -15  137.19    9.20
   4   5 -15  173.78   18.80
  -4  -5 -15  134.89   35.70
  -4   5  15   89.89   28.50
   4   5 -15  125.59   15.00
  -4   5  15  244.58  121.49
  -4  -5 -15  107.49   16.20
  -4   5 -15  130.29    9.50
  -4   5 -15   73.69  108.09
  -4  -5  15  156.18   13.60
   4  -5 -15  112.99   22.10
   4  -5 -15  149.59   13.00
  -4   5 -15  147.69   25.40
   4   5  15  146.59   87.99
  -5  -5 -15  130.29   30.70
  -5   5  15   -8.70  161.28
   5   5 -15  120.89   15.50
   5   5 -15  112.79   14.40
  -5  -5  15  105.99   11.20
  -5   5 -15  115.79    8.20
  -5   5 -15  -25.70  137.19
  -5   5 -15  105.29   26.00
   5  -5 -15  115.59   11.90
  -6  -5 -15   68.19   18.70
  -6  -5 -15   28.70   11.60
   6   5 -15   64.49   13.90
  -6  -5  15   34.30   14.80
   6  -5 -15   61.99    7.90
  -6  -5  15   54.59    6.40
  -6   5 -15   41.30   15.40
  -6   5 -15   29.80   15.20
  -7  -5 -15   54.09   18.00
  -7  -5 -15   57.19    4.70
   7  -5 -15   61.29    8.10
  -7  -5  15   64.49    5.90
  -7  -5  15   51.69   17.60
  -8   5  15   -0.70    5.20
  -8  -5  15    4.40    1.00
  -8   5 -15    7.20    6.70
  -8  -5  15   -1.10    5.90
   8  -5 -15    3.40    2.00
   0   6 -15    3.90    5.40
   0   6 -15  -36.00  153.68
   0  -6 -15    6.60    1.60
   0   6 -15    5.70    1.70
   0  -6 -15    8.10    5.00
   0   6  15   -7.60    8.00
   0   6 -15    7.70    1.00
   1   6 -15    6.20    4.60
  -1   6  15    2.60   11.10
  -1  -6 -15    2.20    5.50
   1   6 -15    9.70    2.00
  -1  -6 -15    8.00    1.70
   1   6 -15    7.70    1.00
  -1   6  15   -7.90   53.39
  -1   6  15  -26.60   77.19
   1   6  15    2.60    6.50
   1  -6 -15   14.60    6.80
  -1   6 -15  -22.30  119.59
   1  -6 -15    8.30    2.00
  -1   6 -15    6.60    5.80
   1   6  15  -13.30   60.19
  -1  -6  15    3.90    2.30
  -1   6 -15    9.80    1.10
  -1   6 -15    6.90    1.80
   2   6 -15   56.09    5.10
  -2   6  15  -88.19   81.89
   2   6 -15   47.50    3.60
  -2  -6 -15   42.20   11.50
   2   6 -15   56.69   10.20
  -2  -6 -15   50.69   29.30
  -2  -6 -15   39.90    4.20
  -2   6  15   28.60   16.40
   2   6 -15   54.69   11.00
  -2   6  15   -9.60   62.59
  -2   6 -15   47.70    4.60
   2  -6 -15   48.40    5.30
  -2   6 -15   47.50   14.40
   2   6  15  -30.00   45.20
  -2  -6  15   33.20    5.80
   2  -6 -15   58.09   13.90
  -2   6 -15 -128.29  150.18
  -2   6 -15   47.30    3.70
  -3   6  15   27.20  127.29
   3   6 -15   72.49   12.40
   3   6 -15   71.89    5.20
  -3   6  15   62.79   97.79
  -3   6  15   48.40   19.60
  -3  -6 -15   16.90   25.20
  -3  -6 -15   71.09   13.80
   3   6 -15   70.39   10.10
  -3   6 -15  -70.59  132.19
   3  -6 -15   78.69    7.80
  -3   6 -15   75.29    5.40
   3   6  15   73.19   64.59
   3  -6 -15   72.19   15.90
  -3  -6  15   66.09    7.60
  -3   6 -15   69.89    6.10
  -3   6 -15   92.19   21.00
  -4  -6 -15  190.58   23.20
  -4   6  15  184.48  139.79
  -4  -6 -15  203.88   40.30
   4   6 -15  216.58   22.30
   4   6 -15  203.18   14.00
  -4   6  15  -32.00  125.89
   4   6 -15  225.58   21.40
  -4   6 -15  216.88   14.40
  -4   6 -15  236.28   33.60
   4  -6 -15  225.58   18.00
  -4  -6  15  211.38   17.10
   4   6  15   13.10   87.89
  -4   6 -15  162.88  151.58
   5   6 -15   16.90    9.50
  -5  -6 -15   17.60   17.70
   5   6 -15   24.10    8.20
  -5   6 -15   25.20   13.60
  -5  -6  15   28.40    4.40
  -5   6 -15 -124.99  226.08
   5  -6 -15   36.50    5.70
  -5   6 -15   -0.20   12.50
  -6  -6 -15   19.50    8.80
  -6   6  15   -4.00    6.60
   6   6 -15    9.90    5.90
  -6   6  15   -2.40    2.70
  -6  -6  15    1.30    9.70
  -6   6 -15    6.90    9.40
  -6   6 -15   -1.90   10.50
   6  -6 -15    5.80    2.60
  -6  -6  15    4.10    1.60
  -7   6  15   -0.10    4.70
  -7  -6 -15    0.60    0.30
  -7  -6 -15    2.70    4.00
  -7  -6  15    1.50    0.90
  -7  -6  15    3.90    9.30
  -7   6 -15    1.90    8.70
   7  -6 -15   -0.30    1.70
  -8  -6  15   19.10    9.70
   8  -6 -15    9.60    2.30
  -8  -6  15    9.50    1.30
   0  -7 -15   51.29    4.90
   0   7 -15   50.89   13.30
   0   7  15   31.80   90.99
   0   7 -15   49.00    4.90
   0  -7  15   42.00    5.00
   0   7 -15   45.90    7.80
   0   7 -15   48.00    3.80
   0   7  15   40.30   14.30
   1   7 -15   46.50    4.70
  -1  -7 -15   57.19   14.10
  -1  -7 -15   46.70    4.40
   1   7 -15   44.30   11.90
  -1   7  15    7.30  101.49
  -1   7  15   95.39   95.49
   1   7 -15   46.20    3.70
  -1   7  15   26.60   13.20
  -1   7 -15  -15.20  185.18
   1   7  15   51.89   13.20
   1   7  15  -32.00   71.99
  -1   7 -15   53.09   13.80
  -1   7 -15   47.30    4.60
  -1   7 -15   47.60    3.80
   1  -7 -15   44.30    4.90
  -1  -7  15   41.80    4.60
  -2   7  15    3.70  100.99
   2   7 -15    6.40    1.00
  -2   7  15   33.20  124.39
  -2  -7 -15    6.30    1.50
  -2   7  15   14.90    9.00
   2   7 -15    8.30    4.40
  -2  -7 -15   10.00   13.30
   2   7  15   11.90    7.40
  -2   7 -15   85.69  179.38
  -2   7 -15    8.00    1.70
   2  -7 -15   -9.30    9.80
  -2  -7  15    6.70    1.90
  -2   7 -15    8.80    6.30
   2   7  15  -10.80   77.79
   2  -7 -15    6.10    2.00
  -2   7 -15   10.50    1.30
  -3   7  15   26.60   14.00
   3   7 -15   25.80    2.30
   3   7 -15   14.20    5.90
  -3   7  15   27.30  120.59
  -3  -7 -15   29.90   10.90
   3   7 -15   25.80    7.50
   3   7  15   37.70    9.80
   3   7  15   72.49  102.89
  -3   7 -15   20.90   12.00
   3  -7 -15   29.30    4.50
  -3   7 -15   27.70    2.50
  -3  -7  15   22.30    3.70
  -3   7 -15  155.78  189.38
  -4  -7 -15   42.60   12.20
  -4   7  15   29.90   14.60
   4   7 -15   53.09   11.90
   4   7 -15   49.00   10.40
  -4  -7  15   55.39    5.70
   4  -7 -15   53.39    6.60
  -4   7 -15   53.39   18.40
  -4   7 -15   50.59    4.10
   5   7 -15  119.39   15.30
   5  -7 -15  116.59   11.40
  -5   7 -15  107.09    8.10
  -5   7 -15  131.19   24.10
  -5  -7  15  115.59    9.40
  -6   7  15   11.80    8.60
   6   7 -15   19.30    6.70
  -6   7 -15   21.30   10.90
  -6  -7  15   37.00   14.50
  -6  -7  15   30.00    3.10
   6  -7 -15   22.30    4.50
  -7  -7 -15    9.40    1.00
  -7   7  15    5.50    4.80
  -7  -7  15   29.30   12.50
  -7  -7  15   10.90    1.50
   7  -7 -15    6.70    2.20
   0   8  15  213.98  183.48
   0   8 -15   -1.60    3.10
   0   8 -15    0.40    2.40
   0  -8 -15   -0.20   10.80
   0  -8 -15   14.40    9.10
   0   8  15 -195.78  168.58
   0   8  15    5.40    6.90
  -1  -8 -15   11.20   10.20
  -1   8  15   85.19  179.28
  -1   8  15    3.90    6.20
  -1  -8 -15    0.00    4.90
  -1   8 -15   -6.60    5.20
   1  -8 -15    7.70    8.30
   1   8  15   74.29  142.29
   1   8  15    5.20    6.40
  -2   8  15 -126.89  171.98
  -2  -8 -15   59.29    5.20
   2   8 -15   70.29   12.60
  -2  -8 -15   57.59   14.40
   2   8 -15   61.19    4.60
  -2   8  15   38.10   17.30
   2  -8 -15   63.39    6.40
  -2   8 -15   57.09   17.80
   2   8  15   66.79   14.50
  -2   8 -15   63.39    4.80
  -2  -8  15   57.19    5.50
  -3  -8 -15   27.10   12.90
   3   8 -15   47.70   11.50
   3   8 -15   43.60    3.50
   3   8  15   49.80   12.60
  -3   8 -15   33.10   12.80
  -3  -8  15   47.10    4.60
   3  -8 -15   45.90    5.60
  -3   8 -15   50.89    4.00
   4   8 -15   60.19   11.40
  -4  -8  15   60.09    5.40
   4   8  15   57.89   17.10
   4  -8 -15   63.99    7.00
  -4   8 -15   58.39    4.70
  -4   8 -15   37.30   13.30
   5   8 -15    8.30    4.30
  -5   8  15    6.60    7.00
   5  -8 -15    8.20    2.60
  -5   8 -15    0.30    5.90
  -5  -8  15   11.20    1.90
   6   8 -15   10.30    5.90
  -6  -8 -15   19.70    1.80
  -6   8 -15   24.00   11.10
  -6  -8  15   23.50    2.30
   6  -8 -15   17.50    3.60
  -7  -8 -15   11.20    1.10
  -7  -8  15   14.30    1.40
   7  -8 -15   10.10    2.50
   0   9  15    9.20    8.40
   0   9 -15   11.30    1.40
   0   9 -15    6.00    6.00
   0  -9 -15   13.00    2.30
   0  -9  15   11.00    1.70
   1   9 -15  158.48   13.80
  -1  -9 -15  150.78   11.30
   1   9 -15  154.18   10.50
   1  -9  15  148.19   10.70
   1   9 -15  168.38   21.60
  -1   9  15  107.79   23.10
   1  -9 -15  144.99   10.90
   1   9  15  156.08   25.10
  -1   9 -15  144.49   10.60
  -1   9 -15  173.78   24.70
   1  -9 -15  162.48   12.00
  -1  -9  15  151.28   11.00
   2   9 -15   -0.50    2.60
   2   9 -15    3.70    1.70
   2   9 -15    2.90    0.60
  -2  -9 -15   13.00    9.80
  -2  -9 -15    3.90    1.20
  -2   9  15    2.00    6.00
  -2   9 -15    2.90    0.80
   2  -9 -15    4.90    1.70
   2   9  15    2.90    4.60
  -2  -9  15    3.60    1.10
  -2   9 -15   -2.40    4.90
   3   9 -15   18.60    1.90
   3   9 -15   18.80    6.30
  -3   9 -15   11.20    7.70
  -3  -9  15   25.10    2.60
   3  -9 -15   28.60    3.80
  -3   9 -15   22.50    2.30
   4   9 -15   77.69   11.80
   4  -9 -15   66.19    7.10
  -4  -9  15   70.89    5.60
  -4   9 -15   64.19   14.60
   4   9  15   63.09   15.80
   5   9 -15   43.50   10.00
   5  -9 -15   34.40    4.50
  -5  -9  15   38.20    3.30
  -5   9 -15   30.70   11.70
  -6   9  15    1.70    3.50
  -6  -9 -15    7.90    0.80
   6   9 -15    9.00    1.60
   6  -9 -15    6.10    1.80
   0  10 -15  153.38   20.70
   0 -10  15  150.58   10.30
   0 -10 -15  149.59    9.80
   0 -10 -15  147.89   11.10
   0  10  15  116.79   22.30
   0  10 -15  142.79   10.10
  -1 -10 -15   26.40    2.90
  -1  10  15   11.10    7.90
   1  10 -15   25.50    7.40
   1 -10  15   25.80    2.70
   1  10 -15   23.30    2.70
   1  10  15   28.50   11.70
  -1 -10  15   26.20    2.50
   1 -10 -15   26.10    3.30
  -1  10 -15   26.20    2.40
  -1  10 -15   21.60    8.30
   2  10 -15   14.20    1.50
  -2  10  15    5.40    6.50
   2  10 -15   12.80    3.30
   2  10 -15    4.80    4.60
  -2  10 -15   16.50    1.60
  -2 -10  15   16.00    1.80
   2  10  15    3.70    5.90
  -2  10 -15   14.20    7.60
   2 -10 -15   16.00    2.90
   3  10 -15   36.20    4.70
   3  10 -15   35.90    8.70
   3  10  15   26.80   10.60
   3 -10 -15   43.80    4.50
  -3  10 -15   31.00   11.70
  -3 -10  15   39.40    3.30
  -4  10  15    1.90    4.10
   4  10 -15    7.10    2.00
   4  10 -15    9.90    4.30
   4 -10 -15    9.40    2.70
  -4  10 -15    4.20    6.40
  -4 -10  15   11.60    1.80
   4  10  15    3.20   10.20
   0  11  15    4.70    4.10
   0 -11  15    3.20    0.70
   0 -11 -15    4.00    1.20
   0  11 -15    5.90    4.40
   1  11 -15  145.09   17.20
  -1 -11 -15  115.69    8.50
   1 -11 -15  136.49   10.10
  -1  11 -15  137.79   17.90
  -1 -11  15  132.39    8.90
   2  11 -15    5.30    4.70
  -2 -11 -15    6.90    0.80
   2  11  15   -0.20    4.90
  -2 -11  15    7.60    1.00
  -2  11 -15    6.20    4.90
   3  11 -15   41.80    8.10
  -3 -11 -15   46.00    3.30
  -3 -11  15   51.99    3.60
   3 -11 -15   42.20    4.30
   0   0 -16  136.99   11.30
   0   0  16  169.58   53.99
  -1   0 -16   59.29    4.90
   1   0 -16   52.59    6.40
   1   0  16   96.19   41.20
  -1   0 -16   49.30    4.70
  -1   0  16    6.20   34.20
   2   0  16  204.38   73.29
   2   0 -16  153.28   14.30
  -3   0  16  122.89   70.19
   4   0 -16   -2.50    3.00
  -4   0 -16    1.70    0.50
  -4   0 -16   -5.30    7.00
  -4   0 -16    4.00    9.80
  -4   0  16    5.10    4.00
   4   0 -16    1.90    2.40
  -4   0  16    9.50   67.39
   5   0 -16  245.78   21.50
   5   0 -16  269.67   25.70
  -5   0  16   81.09  103.49
  -5   0 -16  268.57   17.70
  -5   0 -16  343.57   46.10
  -6   0  16  187.88  133.09
  -6   0 -16   86.79   25.20
   6   0 -16   84.89    9.80
   6   0 -16   62.19   15.90
  -7   0  16   -0.50    7.90
   7   0 -16    4.90    3.40
  -8   0  16  191.98   15.40
  -8   0 -16  190.38   33.90
   8   0 -16  191.88   16.60
  -9   0 -16  117.69   20.40
  -9   0  16   81.29   17.60
  -9   0  16  125.49   22.00
  -1  -1 -16  145.69   12.00
  -1   1  16  196.58   69.79
  -1  -1 -16  157.58   12.40
   1   1 -16  145.99   12.30
   1  -1 -16  143.79   13.30
   1   1  16   89.69   50.49
   2   1 -16  513.45   36.90
  -2  -1 -16  536.95   34.80
  -2   1  16  519.55   97.49
   2  -1  16  487.55   87.09
  -2  -1 -16  489.05   34.90
  -2  -1  16  382.06   81.19
   2  -1 -16  527.05   38.10
   2   1  16  518.35   89.99
   3   1 -16   28.80    5.60
  -3  -1 -16   25.00    3.00
  -3  -1 -16   20.90   16.10
  -3   1  16   43.60   62.79
  -3  -1 -16   24.10    2.90
  -3   1 -16   38.80   18.50
   3  -1 -16   24.20    6.40
  -3   1 -16  -98.59   70.19
  -3  -1  16  146.09   65.19
  -3   1 -16   10.50   12.10
  -4   1  16   27.20   16.30
   4   1 -16   47.50    8.20
  -4   1  16  131.29   85.19
  -4  -1 -16   68.99   21.00
  -4  -1 -16   55.89    4.20
  -4   1 -16   37.70   63.59
   4  -1 -16   61.59    9.80
  -4  -1  16   51.79   75.19
  -4   1 -16   53.89    4.20
  -4   1 -16   45.20   19.60
   4  -1 -16   53.89    7.60
  -4   1 -16   61.09   16.60
  -5  -1 -16  254.87   17.10
   5   1 -16  252.17   20.90
   5   1 -16  255.17   17.00
   5   1 -16  254.87   24.00
  -5  -1 -16  288.27   42.90
  -5   1  16  276.17  131.29
  -5   1 -16  243.18   17.20
  -5   1 -16  344.67   42.40
   5  -1 -16  241.68   21.20
   5  -1 -16  249.28   26.00
  -5   1 -16  337.87   45.10
  -5  -1  16  244.88  108.89
  -6   1  16   -0.10   12.70
  -6  -1 -16   55.29   19.30
  -6   1  16   24.50    6.90
  -6   1  16 -150.48  119.79
   6  -1 -16   67.99   19.10
  -6  -1  16   41.90    8.60
  -6  -1  16   16.50   14.00
  -7  -1 -16  130.79   32.70
   7   1 -16  115.39   12.10
   7  -1 -16  118.79   13.00
  -7   1 -16  132.29   33.90
   7  -1 -16  126.59    8.40
  -8   1  16   -0.30    2.10
   8   1 -16    2.20    1.90
  -8  -1 -16    5.20    8.30
  -8   1  16    4.50    7.00
  -8  -1  16    0.70    2.10
  -8  -1  16    7.20    7.00
   8  -1 -16    2.10    2.20
  -8   1 -16   -6.70    6.30
  -9  -1 -16   31.40   10.70
  -9   1  16    3.10    9.60
  -9   1  16   12.50    9.20
  -9  -1  16   20.20   10.10
  -9   1 -16   21.50   10.80
  -1   2  16  130.59   48.50
   1  -2  16  279.47   54.19
  -1  -2 -16  196.68   15.90
   1   2 -16  185.18   14.50
   1  -2 -16  175.98   16.40
   1   2  16  125.29   46.80
  -2   2  16  216.38   75.19
   2   2 -16  150.78   13.40
  -2  -2 -16  170.68   13.90
  -2   2  16  220.68   51.69
  -2  -2 -16  134.09   13.10
   2  -2  16  248.28   70.79
   2  -2 -16  141.59   15.00
  -2  -2  16  170.28   67.29
   2   2  16  140.69   74.19
  -3  -2 -16  178.18   14.10
   3   2 -16  159.68   14.60
  -3  -2 -16  172.28   27.80
   3   2 -16  137.79   10.20
  -3   2 -16  144.09   24.00
   3  -2 -16  166.08   16.80
   3  -2 -16  142.59   12.90
  -3   2 -16  135.69   29.30
  -3  -2  16   40.30   70.29
  -4   2  16   49.50   85.69
   4   2 -16  107.59   11.90
  -4  -2 -16   95.49   25.90
  -4   2  16   56.29   20.90
   4   2 -16   97.69    6.70
   4   2 -16  101.99    8.80
  -4  -2 -16   87.09   10.20
  -4  -2 -16  111.19   10.10
   4   2 -16   75.29   10.20
  -4   2 -16   49.20   80.39
  -4  -2  16  132.99   84.19
   4  -2 -16  101.39   10.20
  -4   2 -16  120.39   23.70
  -4   2 -16   58.49   24.80
  -4   2 -16  101.79    7.20
   4  -2 -16   94.99   13.40
  -5   2  16    2.20    4.20
   5   2 -16    9.10    4.50
   5   2 -16    4.30    2.90
  -5   2  16   -1.50    9.90
  -5  -2 -16    8.00    1.10
  -5  -2 -16   19.10   15.20
   5   2 -16    6.40    0.90
  -5  -2 -16    3.80    2.80
  -5   2  16  -18.10   94.69
   5  -2 -16    4.60    4.00
  -5  -2  16    4.80   15.70
  -5  -2  16    6.30    4.00
  -5   2 -16   18.90   10.70
  -5   2 -16   69.69  117.89
  -5   2 -16   -5.20   12.50
   5  -2 -16   -7.60    7.30
  -6  -2 -16   26.60   14.20
   6   2 -16   22.00    9.50
   6   2 -16   29.30    5.70
  -6   2  16  110.19  124.29
  -6  -2 -16   33.50    2.80
  -6   2  16   14.70   13.80
  -6   2 -16   39.60   16.80
  -6   2 -16   53.29   19.90
  -6  -2  16   34.80   16.10
   6  -2 -16   32.50    7.30
  -7   2  16   25.30   13.40
  -7  -2 -16   -2.80    7.80
  -7   2  16   -0.50    2.40
  -7  -2  16    1.50    8.20
  -7   2 -16    3.50   11.90
  -8   2  16   15.30    3.20
  -8   2  16   12.80   10.20
  -8   2 -16    9.50   11.30
  -8  -2  16   15.90   10.20
  -9  -2 -16   29.20   11.50
  -9   2  16   40.10   14.20
   9  -2 -16   45.40    5.40
  -9   2 -16   49.80   16.30
  -9  -2  16   49.40   15.10
   0  -3  16  -35.10   48.40
   0   3  16   88.69   47.60
   1   3 -16   61.39    6.20
  -1  -3 -16   52.29    7.80
  -1   3  16   36.40   60.69
   1  -3  16   81.59   43.20
   1  -3 -16   53.79    8.20
  -1   3 -16  116.49   61.89
  -1  -3  16   74.99   56.69
   1   3  16   54.99   43.80
  -2  -3 -16  516.85   37.20
   2  -3  16  537.35   69.89
  -2   3  16  405.16   71.39
  -2   3  16  353.86  107.59
   2   3 -16  472.25   32.70
   2   3 -16  446.56   31.40
   2   3 -16  560.34   35.50
  -2  -3 -16  549.85   58.69
   2   3  16  431.66   88.39
  -2  -3  16  390.86   94.29
   2  -3 -16  489.95   38.70
  -2   3 -16  435.36   44.70
  -3   3  16  194.68   82.59
   3   3 -16  238.98   21.80
  -3  -3 -16  297.37   24.10
  -3   3  16  470.55  100.99
   3   3 -16  285.67   18.60
   3  -3  16  239.38   83.09
  -3   3 -16  288.77   19.40
   3   3  16  199.98   84.59
   3  -3 -16  277.57   21.40
  -3   3 -16  296.87   42.30
  -3   3 -16  291.87   34.10
  -3  -3  16  279.87  106.39
   3  -3 -16  311.47   27.10
  -3   3 -16  282.27   18.60
   4   3 -16  201.48   13.80
  -4   3  16   25.70  107.29
  -4  -3 -16  230.18   35.80
  -4  -3 -16  199.28   18.80
   4   3 -16  205.18   19.20
   4   3 -16  209.78   15.20
  -4   3 -16  202.88   13.80
  -4   3 -16  231.98   15.50
  -4   3 -16  205.78   32.20
  -4   3 -16    6.50  135.49
  -4   3 -16  225.98   36.10
   4  -3 -16  194.18   17.20
  -5   3  16   69.79  139.19
  -5  -3 -16  127.29   14.30
   5   3 -16  153.68   16.70
  -5  -3 -16  163.08   29.10
   5   3 -16  150.98    9.90
   5  -3 -16  151.28   21.80
   5  -3 -16  137.69   14.10
  -5   3 -16  146.09   30.80
  -5   3 -16  179.98   31.30
  -6  -3 -16  192.58   18.50
  -6  -3 -16  226.08   14.30
   6   3 -16  207.08   23.80
  -6  -3 -16  181.18   16.60
  -6   3  16 -128.19  150.08
  -6  -3 -16  271.97   38.00
  -6  -3  16  192.68   18.30
  -6   3 -16  248.58   39.40
   6  -3 -16  235.38   19.80
  -6   3 -16  225.38   37.50
  -7  -3 -16   67.69   19.60
  -7   3  16   31.10   16.50
  -7   3 -16   39.20   17.60
  -7  -3  16   17.10   13.10
  -8  -3 -16   35.80   13.40
   8  -3 -16   19.90    4.40
  -8   3 -16    7.50    8.80
  -8  -3  16   27.70    4.40
  -9  -3 -16   14.40    8.90
  -9   3  16    4.00    7.30
  -9   3  16    4.30    5.70
   9  -3 -16   21.90    4.80
  -9   3 -16   11.10    8.00
  -9  -3  16   21.30    8.40
   0   4  16   19.30   42.40
   0  -4 -16  104.99   38.00
   0  -4 -16  103.49   12.50
   0   4 -16   78.29    6.20
   0   4 -16  102.99    7.50
   0   4 -16   83.09   14.60
  -1  -4 -16   11.10    4.80
   1   4 -16    7.00    1.00
  -1  -4 -16   17.70   19.30
   1   4 -16    9.80    2.00
  -1   4 -16    6.40    1.50
  -1   4 -16   51.89   60.69
   1  -4 -16   16.40    5.20
  -1   4 -16    7.50    1.00
  -1   4 -16   21.20    7.60
   2   4 -16   23.60    2.10
  -2  -4 -16   13.20   16.90
  -2   4  16   44.80   64.29
   2   4 -16   23.00    4.70
   2   4 -16   27.40    3.20
   2   4 -16   20.90    6.80
  -2   4  16   27.90   74.99
  -2   4 -16   25.10    2.90
   2  -4 -16   37.70    7.70
   2   4  16   69.49   41.60
  -2   4 -16   27.30   83.39
  -2   4 -16   23.60    9.10
  -2   4 -16   23.00    2.10
  -3   4  16   35.00   74.79
   3   4 -16   80.59    9.40
   3   4 -16   77.69    6.70
   3   4 -16   80.99   12.40
  -3  -4 -16   89.89   11.90
  -3  -4 -16   83.99   24.50
   3   4 -16   71.19    5.20
   3  -4 -16   92.19   13.80
  -3   4 -16   69.09    5.30
  -3   4 -16   14.30   31.20
  -3   4 -16   65.59    6.20
   3  -4 -16   72.29    7.60
  -3   4 -16   56.89   15.10
  -4   4  16   52.79  113.99
   4   4 -16   75.19   13.10
   4   4 -16   89.39   11.00
  -4  -4 -16   80.79   19.80
  -4  -4 -16   94.59   24.90
   4   4 -16   84.49    5.90
   4   4 -16   85.79    7.20
  -4   4  16   47.60   18.60
  -4   4 -16  172.68  104.79
   4  -4 -16   99.89   16.10
   4   4  16  -72.19   97.49
  -4   4 -16   48.90   17.60
   4  -4 -16   89.89   11.80
  -4   4 -16   85.49    6.00
  -5   4  16  -17.80  125.29
  -5  -4 -16   16.40   12.80
  -5  -4 -16    1.90    5.20
  -5   4  16    4.80   10.60
  -5   4 -16    9.60    1.40
   5  -4 -16   11.30    3.90
  -5  -4  16    0.90   12.70
  -5   4 -16    2.90    9.60
  -5   4 -16    6.10    9.10
  -6  -4 -16   21.60   10.80
  -6   4  16   10.00   10.80
  -6  -4 -16   12.90    5.60
   6   4 -16   18.40    9.50
  -6   4  16   -5.30    3.00
  -6   4 -16    4.50   11.70
  -6   4 -16   -2.60    7.70
  -6   4 -16 -169.78  177.68
  -6  -4  16    5.70    9.60
  -6  -4  16    3.70    2.50
  -7   4  16   -0.40    9.50
  -7  -4 -16   15.40    1.50
  -7  -4 -16   21.30   11.50
  -7  -4  16   15.00    3.50
   7  -4 -16   15.40    4.50
  -7  -4  16    9.10    9.40
  -7   4 -16    6.80    8.00
  -8   4  16   -3.90    4.70
  -8  -4 -16    6.80    8.70
  -8  -4  16    1.10    0.80
  -8  -4  16   -3.70    5.70
  -8   4 -16    3.60    6.10
   8  -4 -16    1.90    1.70
   0  -5 -16   24.30   11.60
   0   5 -16    2.10    4.70
   0   5 -16    3.20    1.30
   0   5 -16    5.30    0.80
   0   5  16   22.40   45.10
   0  -5 -16   -1.70    5.10
   1   5 -16   19.50    2.90
  -1   5  16   -0.50   10.50
  -1  -5 -16   21.10    6.80
   1   5 -16   18.50    1.80
  -1  -5 -16   19.10    2.70
  -1  -5 -16    5.80   20.80
   1   5 -16   23.60    4.20
   1   5 -16   24.10    6.90
  -1   5  16  -50.49   48.90
  -1   5 -16    0.90   88.99
  -1   5 -16   20.20    2.80
   1  -5 -16   23.80    9.40
   1   5  16   -0.80   45.30
  -1   5 -16   19.10    1.90
   1  -5 -16   14.70    2.80
  -1   5 -16   22.20    9.40
  -2   5  16  139.19   59.99
   2   5 -16   97.69   10.10
  -2   5  16   73.09   21.20
   2   5 -16   88.19    7.20
   2   5 -16   75.79   12.50
  -2  -5 -16   83.29   11.90
   2   5 -16   77.79    5.60
  -2   5  16   65.19   99.49
  -2  -5 -16   80.49   28.10
   2  -5 -16   65.89    7.20
   2  -5 -16   88.09   14.60
  -2   5 -16  108.39   92.29
   2   5  16   58.79   56.99
  -2   5 -16   77.89   18.20
  -2  -5  16   69.99    9.30
  -2   5 -16   74.79    5.70
  -2   5 -16   74.29    6.60
   3   5 -16  193.98   21.50
   3   5 -16  200.18   13.50
  -3   5  16  157.38  127.99
  -3  -5 -16  194.18   38.20
  -3   5  16  109.79  113.99
  -3  -5 -16  190.78   20.70
   3   5 -16  202.88   14.90
   3   5 -16  227.28   19.40
   3  -5 -16  212.78   16.60
  -3   5 -16  211.78   14.80
  -3   5 -16  189.88   13.60
   3   5  16   91.19   69.69
  -3   5 -16  172.68   28.00
   3  -5 -16  225.58   24.70
   4   5 -16  156.18   16.30
   4   5 -16  138.09   16.90
  -4  -5 -16  150.48   31.70
   4   5 -16  140.19    9.80
  -4   5  16  262.07  177.68
  -4  -5 -16  143.09   17.60
  -4   5  16  110.79  132.29
   4   5  16  121.89   80.99
  -4   5 -16  151.58   10.10
  -4  -5  16  120.39   13.30
   4  -5 -16  156.18   13.70
  -4   5 -16  114.69  119.49
  -4   5 -16  155.08   26.60
   5   5 -16  124.19   15.30
   5   5 -16  109.49   15.60
  -5  -5 -16  114.39   15.20
  -5  -5 -16   82.19   27.00
  -5   5  16  -39.30  154.28
  -5   5 -16  -68.39  172.08
  -5   5 -16   82.19   24.10
  -5  -5  16  109.59   11.30
  -5   5 -16  114.19   27.80
   5   5  16   11.10   84.19
  -5   5 -16  114.59    8.00
   5  -5 -16  115.59   12.00
  -6  -5 -16    1.00    0.50
  -6   5  16   -5.80    6.00
  -6  -5 -16    3.40   11.50
  -6   5  16    0.00    2.70
  -6  -5 -16    6.10    6.90
  -6   5 -16    5.00    7.80
   6  -5 -16    2.60    1.90
  -6  -5  16    0.80    1.80
  -6  -5  16   -0.70   10.10
  -6   5 -16    4.40    7.70
  -7  -5 -16   64.89   19.80
  -7  -5 -16   67.59    5.00
   7  -5 -16   64.19    8.40
  -7  -5  16   58.69   17.10
  -7  -5  16   75.19    6.60
  -8   5  16    0.70    4.10
  -8   5 -16   -2.70    7.70
   8  -5 -16    6.50    2.50
  -8  -5  16    5.40    6.60
   0  -6 -16  134.09   17.10
   0   6 -16  117.79    8.30
   0   6  16    4.60   65.69
   0   6  16  137.59   24.20
   0   6 -16  121.09    9.60
   0   6 -16  117.59   18.10
   0  -6 -16  109.59    9.30
  -1  -6 -16   67.39    6.30
   1   6 -16   90.09   14.60
  -1   6  16  111.09   97.29
  -1   6  16   77.09   22.10
   1   6 -16   82.99    6.90
   1   6 -16   72.99    5.50
  -1   6  16   98.89   66.39
  -1  -6 -16   83.59   12.80
   1  -6 -16   77.99   13.60
   1   6  16  -30.60   67.49
  -1   6 -16   76.29    6.80
   1   6  16   86.19   19.70
  -1   6 -16   76.59    5.70
  -1   6 -16   92.09   17.10
  -1   6 -16   29.40  134.99
   1  -6 -16   76.29    7.00
   2   6 -16   31.70    3.70
  -2  -6 -16   37.40   26.00
   2   6 -16   27.50    6.50
  -2   6  16   44.80   87.49
   2   6 -16   31.30    9.20
  -2   6  16  140.39  111.39
  -2  -6 -16   26.80    3.40
  -2   6  16   17.40   13.70
  -2  -6  16   25.40    5.00
   2   6  16  -97.69   59.79
  -2   6 -16   90.59  131.99
   2  -6 -16   34.00    4.40
  -2   6 -16   28.30    3.40
   2  -6 -16   28.30    9.70
  -2   6 -16   30.00    2.60
  -3  -6 -16  164.28   22.50
   3   6 -16  186.38   20.60
  -3  -6 -16  174.68   37.30
  -3   6  16   13.90  134.69
   3   6 -16  161.88   11.00
   3   6 -16  173.88   18.80
  -3   6  16  101.39   32.40
  -3   6  16  189.18  114.19
  -3   6 -16   26.20  133.69
  -3   6 -16  156.88   12.00
  -3   6 -16  194.58   26.80
   3  -6 -16  175.88   14.20
  -3  -6  16  146.49   13.70
   3  -6 -16  168.18   24.80
  -3   6 -16  166.18   11.30
  -4  -6 -16  107.59   30.30
  -4   6  16 -143.69  150.58
   4   6 -16   94.49   14.70
  -4   6  16   25.10  153.38
   4   6 -16  111.69   13.60
  -4  -6 -16  115.39   15.80
   4   6 -16   93.09    7.00
   4  -6 -16  109.99   10.70
  -4  -6  16  106.09   10.00
  -4   6 -16  103.29   26.10
  -4   6 -16  -14.40  146.19
   4   6  16  102.79   91.59
  -4   6 -16   97.19    7.30
  -5  -6 -16  248.68   42.10
   5   6 -16  267.57   25.30
   5   6 -16  218.98   27.40
  -5   6 -16  243.18   37.00
  -5  -6  16  258.87   19.40
  -5   6 -16  233.08   16.70
   5  -6 -16  261.17   21.40
  -6  -6 -16    5.90    5.50
   6   6 -16   -1.50    5.40
  -6   6  16   -0.60    2.80
  -6   6  16   -0.90    7.00
  -6   6 -16    9.10    8.80
  -6  -6  16  -11.40    9.60
  -6   6 -16    4.20   10.10
   6  -6 -16    1.70    1.80
  -6  -6  16    2.00    1.30
  -7  -6 -16   63.29    4.50
   7  -6 -16   58.59    7.30
  -7  -6  16   75.69   18.40
   8  -6 -16   26.10    4.60
  -8  -6  16   35.20    2.70
   0   7  16 -112.39   84.79
   0   7 -16   24.10    2.30
   0  -7 -16   22.40    3.20
   0   7 -16   23.10    4.20
   0   7 -16   28.20    3.20
   0   7  16   11.60   10.30
   0   7 -16   11.50    7.20
   0  -7 -16   27.70   10.20
   1   7 -16   34.10   10.00
   1   7 -16   39.50    3.30
  -1  -7 -16   41.20    4.20
  -1  -7 -16   46.90   12.00
  -1   7  16   31.10   15.20
  -1   7  16   78.39   92.19
   1   7 -16   45.10    4.50
  -1   7  16 -137.19   99.49
  -1   7 -16   45.90    4.40
  -1   7 -16   41.50    3.40
   1   7  16    5.40   86.79
   1  -7 -16   41.20   13.60
   1   7  16   34.30   12.40
   1  -7 -16   46.60    4.80
  -1  -7  16   32.70    4.20
  -1   7 -16   42.60   12.30
   2   7 -16  198.48   22.40
   2   7 -16  175.68   11.60
  -2   7  16  203.28  110.39
  -2   7  16  130.29   28.60
  -2  -7 -16  168.88   21.50
  -2  -7 -16  172.58   12.40
  -2   7  16  -59.59  136.19
  -2   7 -16  178.38   11.80
  -2  -7  16  158.18   12.90
  -2   7 -16  186.28   26.80
   2  -7 -16  181.58   14.00
  -2   7 -16  159.28   12.50
  -2   7 -16 -154.08  205.78
   2   7  16   65.19  107.29
   2   7  16  174.28   25.40
  -3   7  16   60.69  141.39
   3   7 -16   14.40    6.00
  -3   7  16    1.00    8.30
  -3   7  16  -33.50  155.98
  -3   7 -16 -315.17  265.27
  -3   7 -16   22.20    9.70
   3   7  16 -101.19   89.29
  -4  -7 -16   16.30   12.10
  -4   7  16    3.30    3.50
   4   7 -16    7.40    1.10
  -4   7  16   -4.90    8.20
   4   7 -16    6.30    5.10
   4  -7 -16   13.00    3.50
  -4   7 -16    6.80    8.70
  -4   7 -16   10.30    1.30
  -4  -7  16    7.40    2.10
  -5   7  16   21.10   12.30
   5   7 -16   37.90    8.70
   5  -7 -16   41.50    6.00
  -5   7 -16   25.10   13.10
  -5  -7  16   43.70    4.50
  -5   7 -16   39.60    3.30
  -6  -7 -16   62.19    4.70
   6   7 -16   47.90   11.80
  -6   7 -16   65.29   19.20
  -6  -7  16   66.09    5.50
   6  -7 -16   60.39    7.40
  -7   7  16    2.40    4.70
  -7  -7 -16    4.50    0.60
   7  -7 -16    4.20    2.00
  -7  -7  16    7.10    1.20
   0  -8  16   69.39    6.00
   0   8 -16   77.19    5.70
   0  -8 -16   76.29   16.30
   0   8  16  -23.20  143.39
   0   8 -16   75.69   17.60
   0  -8 -16   83.79    6.90
   0   8  16   28.80  134.69
   0   8  16   72.99   17.90
   1   8 -16   62.89    4.90
  -1  -8 -16   68.59    5.90
  -1   8  16  -12.20  139.79
   1   8 -16   69.29   13.50
  -1  -8 -16   68.79   15.10
   1   8 -16   60.99    6.80
  -1  -8  16   60.89    5.50
  -1   8 -16   58.79   14.70
  -1   8 -16   69.29    5.10
   1  -8 -16   62.69    4.90
   1  -8 -16   68.09    6.40
   1  -8 -16   53.09   16.90
   1   8  16   70.39   16.80
  -2  -8 -16   64.49    5.60
   2   8 -16   76.99   14.10
  -2  -8 -16  102.49   31.20
   2   8 -16   54.89    5.00
   2   8  16   55.29   14.10
  -2  -8  16   72.79    6.30
  -2   8 -16   64.19    5.10
  -2   8 -16   49.60   16.70
   2  -8 -16   73.69    7.60
   3   8 -16    5.00    0.80
   3   8 -16    2.10    4.10
  -3   8  16    0.70    5.90
  -3   8 -16   -2.70    5.30
   3  -8 -16    3.70    1.80
  -3  -8  16    4.40    1.40
  -3   8 -16    3.40    0.80
   3   8  16    3.60    6.60
   4   8 -16   45.00   10.50
  -4   8 -16   38.00   14.00
  -4   8 -16   45.20    3.70
   4  -8 -16   46.70    5.80
  -4  -8  16   40.40    4.20
   5   8 -16   10.60    5.70
  -5   8  16    5.10    4.70
  -5  -8  16   15.30    2.10
   5  -8 -16   11.40    3.10
  -5   8 -16   17.20    7.80
  -6  -8 -16    9.20    0.90
  -6   8  16    2.80    4.40
   6   8 -16    3.10    6.50
  -6   8 -16    4.40    7.50
   6  -8 -16    7.50    2.20
   0   9  16    3.20    6.30
   0   9 -16    8.40    6.80
   0   9 -16    6.50    1.00
   0  -9 -16   11.80    2.10
   0  -9  16    8.20    1.40
   1   9 -16   25.50    2.30
  -1   9  16   15.70   11.00
   1   9 -16   18.40    4.60
   1   9 -16   15.30    7.90
  -1  -9 -16   28.10    3.20
  -1   9 -16   24.10    2.40
   1  -9 -16   27.10    3.40
  -1   9 -16   20.70    9.50
  -1  -9  16   26.30    2.70
   1   9  16   18.50    8.00
  -2   9  16    9.00    7.30
   2   9 -16    9.50    1.10
  -2  -9 -16   10.90    3.10
   2   9 -16    7.40    4.50
   2   9 -16   10.50    2.30
   2  -9 -16    6.80    1.90
  -2   9 -16    9.70    1.40
   2   9  16    0.00    7.30
  -2   9 -16    4.10    5.30
  -2  -9  16    7.00    1.40
   3   9 -16   40.50    3.40
   3   9 -16   51.29    5.30
   3   9 -16   39.00   10.00
   3  -9 -16   52.29    5.60
  -3  -9  16   48.60    4.20
  -3   9 -16   39.20   12.40
   3   9  16   51.39   14.30
  -3   9 -16   44.60    3.80
  -4   9  16    8.00    8.50
   4   9 -16   13.10    5.50
  -4  -9  16   11.40    2.10
  -4   9 -16    2.40    5.80
  -5  -9 -16    8.40    1.00
  -5   9  16    2.70    4.90
   5   9 -16    7.10    4.70
   5  -9 -16    7.60    2.40
  -5  -9  16    8.10    1.30
  -5   9 -16    8.40    7.70
   0 -10 -16   55.99    5.20
   0 -10 -16   51.09    4.30
   0  10  16   31.10   16.30
   0 -10  16   59.89    4.60
   0  10 -16   71.19   14.00
   0  10 -16   59.79    4.40
   1  10 -16   10.80    1.10
  -1 -10 -16    9.70    1.10
  -1 -10 -16    9.00    1.80
   1  10 -16    9.20    5.50
   1 -10 -16    5.90    1.90
  -1  10 -16    8.30    1.20
   1  10  16    6.60    5.80
  -1 -10  16    9.20    1.30
  -1  10 -16    7.20    5.40
   2  10 -16    7.10    0.90
  -2  10  16    0.70    5.40
  -2 -10  16    7.80    1.20
   2 -10 -16    7.10    1.90
  -2  10 -16   -1.90    4.10
  -2  10 -16    9.50    1.30
   2  10  16    6.30    6.50
   3  10 -16   47.80    9.90
[truncated: 248,792 more chars]
