# Supplementary material for: Enantioselective access to tricyclic tetrahydropyran derivatives by a remote hydrogen bonding mediated intramolecular IEDHDA reaction
Source: Nat Commun. 2021 Dec 10;12:7188. doi: 10.1038/s41467-021-27521-z (PMC8664811; doi:10.1038/s41467-021-27521-z)
Supplement: Supplementary file 3 — Source Data [file 41467_2021_27521_MOESM3_ESM.zip › Supplementary Data files/Crystallographic data for compound 7e.cif]

data_global
_audit_creation_method                  'APEX3 v2018.1-0'

_publ_requested_journal                 ?

_publ_contact_author_name               ?
_publ_contact_author_address            
;
;
_publ_contact_author_email              ?
_publ_contact_author_fax                ?
_publ_contact_author_phone              ?

_publ_section_title                     
;
;
_publ_section_abstract                  
;
;
_publ_section_references                
;
;
_publ_section_comment                   
;
;

data_wll2
_chemical_name_systematic               ?
_chemical_name_common                   ?
_chemical_formula_moiety                'C31 H35 N O5 S, H2 O'
_chemical_formula_sum                   'C31 H37 N O6 S'
_chemical_formula_iupac                 ?
_chemical_formula_weight                551.67
_chemical_absolute_configuration        ad

_chemical_melting_point                 ?

_space_group_crystal_system             trigonal
_space_group_name_H-M_alt               'P 32 2 1'
_space_group_name_Hall                  'P 32 2"'
loop_
    _space_group_symop_operation_xyz
    'x, y, z'
    '-y, x-y, z+2/3'
    '-x+y, -x, z+1/3'
    'x-y, -y, -z+1/3'
    '-x, -x+y, -z+2/3'
    'y, x, -z'

_cell_length_a                          14.0296(8)
_cell_length_b                          14.0296(8)
_cell_length_c                          28.5892(15)
_cell_angle_alpha                       90
_cell_angle_beta                        90
_cell_angle_gamma                       120
_cell_volume                            4873.3(6)
_cell_formula_units_Z                   6
_cell_measurement_reflns_used           9760
_cell_measurement_theta_min             3.9533
_cell_measurement_theta_max             72.3684
_cell_measurement_temperature           100.(2)

_exptl_crystal_description              block
_exptl_crystal_colour                   'clear light colourless'
_exptl_crystal_size_max                 0.230
_exptl_crystal_size_mid                 0.140
_exptl_crystal_size_min                 0.130
_exptl_crystal_density_diffrn           1.128
_exptl_crystal_density_meas             ?
_exptl_crystal_density_method           'not measured'
_exptl_crystal_F_000                    1764

_exptl_absorpt_coefficient_mu           1.204
_exptl_absorpt_correction_type          Multi-Scan
_exptl_absorpt_process_details          
;
SADABS-2016/2 - Bruker AXS area detector scaling and absorption correction
;
_exptl_absorpt_correction_T_min         0.68
_exptl_absorpt_correction_T_max         0.86

_exptl_special_details                  
;
; 

_diffrn_ambient_temperature             100.(2)

_diffrn_source                          'Ius Diamond'
_diffrn_source_type                     Microfocus

_diffrn_radiation_type                  'Cu K\a'
_diffrn_radiation_wavelength            1.54178
_diffrn_radiation_monochromator         'Helixos MX multilayer Optic'

_diffrn_measurement_device_type         'Bruker D8 QUEST PHOTON II'
_diffrn_measurement_method              ?

_diffrn_detector_area_resol_mean        7.3910

_diffrn_reflns_number                   75898
_diffrn_reflns_av_R_equivalents         0.0733
_diffrn_reflns_av_unetI/netI            0.0540
_diffrn_reflns_theta_min                3.64
_diffrn_reflns_theta_max                72.48
_diffrn_reflns_theta_full               72.48
_diffrn_measured_fraction_theta_max     0.860
_diffrn_measured_fraction_theta_full    0.860
_diffrn_reflns_limit_h_min              -17
_diffrn_reflns_limit_h_max              17
_diffrn_reflns_limit_k_min              -17
_diffrn_reflns_limit_k_max              17
_diffrn_reflns_limit_l_min              -34
_diffrn_reflns_limit_l_max              35

_refine_special_details                 
;
;

_reflns_number_total                    5520
_reflns_number_gt                       4761
_reflns_threshold_expression            'I > 2\s(I)'

_refine_ls_structure_factor_coef        Fsqd
_refine_ls_matrix_type                  full
_refine_ls_R_factor_all                 0.1267
_refine_ls_R_factor_gt                  0.1089
_refine_ls_wR_factor_gt                 0.3061
_refine_ls_wR_factor_ref                0.3193
_refine_ls_goodness_of_fit_ref          1.398
_refine_ls_restrained_S_all             1.362
_refine_ls_number_reflns                5520
_refine_ls_number_parameters            355
_refine_ls_number_restraints            378
_refine_ls_number_constraints           ?
_refine_ls_hydrogen_treatment           constr
_refine_ls_weighting_scheme             calc
_refine_ls_weighting_details            
    'w=1/[\s^2^(Fo^2^)+(0.2000P)^2^] where P=(Fo^2^+2Fc^2^)/3'

_atom_sites_solution_hydrogens          geom
_atom_sites_solution_primary            ?
_atom_sites_solution_secondary          ?

_refine_ls_shift/su_max                 0.080
_refine_ls_shift/su_mean                0.015
_refine_diff_density_max                0.975
_refine_diff_density_min                -0.389
_refine_ls_extinction_method            none
_refine_ls_extinction_coef              ?
_refine_ls_abs_structure_details        
;

Flack x determined using 1776 quotients [(I+)-(I-)]/[(I+)+(I-)]
(Parsons, Flack and Wagner, Acta Cryst. B69 (2013) 249-259).
;
_refine_ls_abs_structure_Flack          0.066(8)

loop_
    _atom_type_symbol
    _atom_type_description
    _atom_type_scat_dispersion_real
    _atom_type_scat_dispersion_imag
    _atom_type_scat_source
    C C 0.0181 0.0091 'International Tables Vol C Tables 4.2.6.8 and 6.1.1.4'
    H H 0.0000 0.0000 'International Tables Vol C Tables 4.2.6.8 and 6.1.1.4'
    N N 0.0311 0.0180 'International Tables Vol C Tables 4.2.6.8 and 6.1.1.4'
    O O 0.0492 0.0322 'International Tables Vol C Tables 4.2.6.8 and 6.1.1.4'
    S S 0.3331 0.5567 'International Tables Vol C Tables 4.2.6.8 and 6.1.1.4'

_computing_data_collection              'Bruker Instrument Service vV6.2.9'
_computing_cell_refinement              'SAINT V8.38A (Bruker AXS Inc., 2017)'
_computing_data_reduction               'SAINT V8.38A (Bruker AXS Inc., 2017)'
_computing_structure_solution           'SHELXT 2014/5 (Sheldrick, 2014)'
_computing_structure_refinement         'SHELXL-2017/1 (Sheldrick, 2017)'
_computing_molecular_graphics           'shelXle (C.B. Huebschle, rev 882)'
_computing_publication_material         ?

loop_
    _atom_site_type_symbol
    _atom_site_label
    _atom_site_fract_x
    _atom_site_fract_y
    _atom_site_fract_z
    _atom_site_U_iso_or_equiv
    _atom_site_adp_type
    _atom_site_calc_flag
    _atom_site_refinement_flags_adp
    _atom_site_refinement_flags_occupancy
    _atom_site_refinement_flags_posn
    _atom_site_occupancy
    _atom_site_disorder_assembly
    _atom_site_disorder_group
    S S1 0.5907(3) 0.07914(15) 0.76034(7) 0.0922(10) Uani d U . . 1 . .
    C C1 1.1068(6) 0.5666(9) 0.6334(3) 0.076(2) Uani d U . . 1 . .
    H H1A 1.185775 0.613454 0.641163 0.091 Uiso calc U . R 1 . .
    H H1AB 1.080632 0.614488 0.619968 0.091 Uiso calc U . R 1 . .
    N N1 0.6987(8) 0.1762(5) 0.7349(2) 0.0762(19) Uani d U . . 1 . .
    O O1 1.0450(4) 0.5150(5) 0.67616(19) 0.0662(12) Uani d U . . 1 . .
    O O2 0.6452(6) 0.5409(8) 0.5356(2) 0.089(2) Uani d U . . 1 . .
    C C2 1.0937(7) 0.4824(9) 0.5979(3) 0.0734(19) Uani d U . . 1 . .
    H H2A 1.116696 0.432845 0.612197 0.088 Uiso calc U . R 1 . .
    H H2AB 1.143993 0.520588 0.571388 0.088 Uiso calc U . R 1 . .
    O O3 0.6263(10) 0.0682(7) 0.8059(2) 0.107(3) Uani d U . . 1 . .
    C C3 0.9769(6) 0.4126(7) 0.5788(2) 0.0612(15) Uani d U . . 1 . .
    H H3A 0.978669 0.366895 0.552768 0.073 Uiso calc U . R 1 . .
    H H3AB 0.952821 0.462445 0.565665 0.073 Uiso calc U . R 1 . .
    O O4 0.5455(10) -0.0121(4) 0.7289(3) 0.129(4) Uani d U . . 1 . .
    C C4 0.8912(6) 0.3366(6) 0.6148(2) 0.0580(14) Uani d U . . 1 . .
    H H4A 0.929907 0.323605 0.640753 0.07 Uiso calc U . R 1 . .
    H H4AB 0.84232 0.264767 0.599735 0.07 Uiso calc U . R 1 . .
    C C6 0.7619(6) 0.3242(5) 0.6813(2) 0.0554(14) Uani d U . . 1 . .
    H H6 0.711529 0.352467 0.690064 0.066 Uiso calc U . R 1 . .
    O O6 0.8264(12) 0 0.166667 0.135(5) Uani d TU P S 1 . .
    C C5 0.8202(5) 0.3810(5) 0.63509(19) 0.0497(11) Uani d U . . 1 . .
    O O5 0.8836(3) 0.4978(4) 0.64543(15) 0.0514(9) Uani d U . . 1 . .
    C C8 0.9035(6) 0.4744(6) 0.7300(2) 0.0606(14) Uani d U . . 1 . .
    H H8A 0.960348 0.493695 0.754394 0.073 Uiso calc U . R 1 . .
    H H8AB 0.850994 0.4971 0.741134 0.073 Uiso calc U . R 1 . .
    C C7 0.8432(6) 0.3511(5) 0.7215(2) 0.0548(13) Uani d U . . 1 . .
    H H7 0.897613 0.327762 0.712837 0.066 Uiso calc U . R 1 . .
    O O7 0.1782(17) 0.1782(17) 0 0.173(8) Uani d TU P S 1 . .
    C C9 0.9573(5) 0.5345(6) 0.6849(2) 0.0557(13) Uani d U . . 1 . .
    C C11 1.0992(9) 0.7260(9) 0.7098(3) 0.085(2) Uani d U . . 1 . .
    H H11 1.14564 0.69763 0.71831 0.102 Uiso calc U . R 1 . .
    C C10 0.9964(7) 0.6567(6) 0.6896(2) 0.0657(15) Uani d U . . 1 . .
    C C12 1.1332(14) 0.8358(10) 0.7174(5) 0.114(4) Uani d U . . 1 . .
    H H12 1.204362 0.883272 0.729882 0.136 Uiso calc U . R 1 . .
    C C13 1.0651(15) 0.8763(9) 0.7072(5) 0.112(4) Uani d U . . 1 . .
    H H13 1.088034 0.951201 0.713447 0.135 Uiso calc U . R 1 . .
    C C14 0.9659(13) 0.8103(8) 0.6882(4) 0.101(3) Uani d U . . 1 . .
    H H14 0.920134 0.840094 0.680687 0.121 Uiso calc U . R 1 . .
    C C15 0.9280(8) 0.6995(7) 0.6792(3) 0.0724(18) Uani d U . . 1 . .
    H H15 0.856978 0.653957 0.666213 0.087 Uiso calc U . R 1 . .
    C C16 0.7695(8) 0.2777(7) 0.7602(2) 0.0676(18) Uani d U . . 1 . .
    H H16A 0.812385 0.266079 0.784805 0.081 Uiso calc U . R 1 . .
    H H16B 0.726415 0.308392 0.774625 0.081 Uiso calc U . R 1 . .
    C C17 0.6952(9) 0.1975(6) 0.6840(3) 0.072(2) Uani d U . . 1 . .
    H H17A 0.618658 0.168776 0.673116 0.087 Uiso calc U . R 1 . .
    H H17B 0.729992 0.163858 0.665165 0.087 Uiso calc U . R 1 . .
    C C18 0.7360(5) 0.3706(6) 0.59870(19) 0.0513(12) Uani d U . . 1 . .
    C C19 0.6599(6) 0.2667(7) 0.5810(2) 0.0615(15) Uani d U . . 1 . .
    H H19 0.66069 0.202813 0.591334 0.074 Uiso calc U . R 1 . .
    C C20 0.5832(6) 0.2585(9) 0.5481(3) 0.077(2) Uani d U . . 1 . .
    H H20 0.532178 0.188536 0.535489 0.092 Uiso calc U . R 1 . .
    C C21 0.5803(6) 0.3493(10) 0.5338(3) 0.081(2) Uani d U . . 1 . .
    H H21 0.526885 0.342208 0.511564 0.097 Uiso calc U . R 1 . .
    C C22 0.6549(7) 0.4524(9) 0.5514(3) 0.0731(19) Uani d U . . 1 . .
    C C23 0.7330(5) 0.4623(7) 0.5837(2) 0.0574(14) Uani d U . . 1 . .
    H H23 0.784906 0.532768 0.595538 0.069 Uiso calc U . R 1 . .
    C C24 0.7150(12) 0.6408(12) 0.5545(5) 0.101(3) Uani d U . . 1 . .
    H H24A 0.705522 0.637287 0.588567 0.152 Uiso calc U . R 1 . .
    H H24B 0.69896 0.695998 0.541661 0.152 Uiso calc U . R 1 . .
    H H24C 0.791077 0.661259 0.547019 0.152 Uiso calc U . R 1 . .
    C C25 0.4961(9) 0.1259(5) 0.7665(3) 0.078(2) Uani d U . . 1 . .
    C C26 0.4153(11) 0.1016(7) 0.7334(3) 0.091(3) Uani d U . . 1 . .
    H H26 0.409494 0.057865 0.707024 0.109 Uiso calc U . R 1 . .
    C C27 0.3441(11) 0.1397(9) 0.7385(4) 0.099(3) Uani d U . . 1 . .
    H H27 0.289089 0.121989 0.715343 0.119 Uiso calc U . R 1 . .
    C C28 0.3491(7) 0.2016(7) 0.7750(3) 0.077(2) Uani d U . . 1 . .
    C C29 0.4278(7) 0.2263(6) 0.8107(3) 0.0660(16) Uani d U . . 1 . .
    H H29 0.429952 0.267735 0.837329 0.079 Uiso calc U . R 1 . .
    C C30 0.5032(8) 0.1882(6) 0.8058(2) 0.0650(16) Uani d U . . 1 . .
    H H30 0.557972 0.204746 0.828902 0.078 Uiso calc U . R 1 . .
    C C31 0.2676(9) 0.2423(12) 0.7816(4) 0.098(3) Uani d U . . 1 . .
    H H31A 0.300569 0.307827 0.801595 0.147 Uiso calc U . R 1 . .
    H H31B 0.200458 0.184405 0.796393 0.147 Uiso calc U . R 1 . .
    H H31C 0.249383 0.260806 0.751101 0.147 Uiso calc U . R 1 . .

loop_
    _atom_site_aniso_label
    _atom_site_aniso_U_11
    _atom_site_aniso_U_22
    _atom_site_aniso_U_33
    _atom_site_aniso_U_12
    _atom_site_aniso_U_13
    _atom_site_aniso_U_23
    S1 0.172(3) 0.0548(8) 0.0477(10) 0.0547(12) 0.0418(13) 0.0117(7)
    C1 0.056(3) 0.103(6) 0.056(4) 0.029(3) 0.000(3) -0.006(4)
    N1 0.127(6) 0.063(3) 0.036(3) 0.046(3) 0.016(3) 0.009(2)
    O1 0.065(2) 0.091(3) 0.046(2) 0.042(2) -0.007(2) 0.001(2)
    O2 0.094(4) 0.154(6) 0.055(3) 0.089(4) 0.019(3) 0.042(4)
    C2 0.065(4) 0.106(6) 0.054(4) 0.046(4) -0.003(3) 0.000(4)
    O3 0.207(9) 0.099(4) 0.056(3) 0.107(6) 0.047(4) 0.033(3)
    C3 0.075(4) 0.083(4) 0.040(3) 0.051(3) 0.006(3) 0.002(3)
    O4 0.214(10) 0.044(2) 0.086(5) 0.032(4) 0.077(6) -0.004(3)
    C4 0.078(4) 0.069(3) 0.038(3) 0.045(3) -0.003(3) 0.000(2)
    C6 0.071(3) 0.063(3) 0.025(3) 0.029(3) 0.000(2) 0.003(2)
    O6 0.129(7) 0.167(10) 0.123(10) 0.084(5) -0.003(4) -0.005(9)
    C5 0.058(3) 0.061(3) 0.032(2) 0.031(2) -0.001(2) 0.002(2)
    O5 0.059(2) 0.055(2) 0.0372(19) 0.0267(17) -0.0068(17) 0.0006(16)
    C8 0.079(4) 0.071(3) 0.040(3) 0.044(3) -0.010(3) -0.006(2)
    C7 0.080(4) 0.064(3) 0.028(3) 0.041(3) -0.005(2) 0.003(2)
    O7 0.156(9) 0.156(9) 0.182(13) 0.058(9) 0.023(7) -0.023(7)
    C9 0.061(3) 0.064(3) 0.042(3) 0.031(2) -0.012(2) -0.003(2)
    C11 0.082(5) 0.080(4) 0.059(5) 0.013(4) -0.014(4) -0.001(4)
    C10 0.078(4) 0.065(3) 0.044(3) 0.028(3) -0.007(3) -0.006(3)
    C12 0.135(9) 0.073(5) 0.074(6) 0.008(5) -0.004(6) -0.013(5)
    C13 0.158(10) 0.068(5) 0.076(6) 0.031(5) 0.013(7) -0.010(4)
    C14 0.153(9) 0.070(4) 0.085(7) 0.060(5) 0.025(6) 0.001(4)
    C15 0.097(5) 0.067(4) 0.055(4) 0.042(4) 0.005(4) 0.000(3)
    C16 0.110(5) 0.073(4) 0.027(3) 0.052(4) 0.009(3) 0.006(3)
    C17 0.107(6) 0.060(3) 0.039(3) 0.033(3) 0.009(3) 0.002(3)
    C18 0.058(3) 0.073(3) 0.023(2) 0.033(3) -0.001(2) 0.003(2)
    C19 0.060(3) 0.080(4) 0.028(3) 0.023(3) 0.003(2) 0.003(2)
    C20 0.056(3) 0.120(6) 0.036(3) 0.030(4) -0.002(3) 0.003(3)
    C21 0.058(3) 0.143(6) 0.034(3) 0.044(4) -0.001(2) 0.011(4)
    C22 0.069(4) 0.120(5) 0.044(3) 0.058(4) 0.015(3) 0.033(4)
    C23 0.059(3) 0.083(4) 0.036(3) 0.040(3) 0.011(2) 0.012(3)
    C24 0.140(9) 0.128(7) 0.086(6) 0.106(7) 0.032(6) 0.051(6)
    C25 0.120(5) 0.042(3) 0.042(3) 0.018(3) 0.019(3) 0.003(2)
    C26 0.124(7) 0.058(4) 0.043(4) 0.009(4) -0.004(4) -0.009(3)
    C27 0.107(6) 0.076(5) 0.053(4) 0.001(4) -0.018(4) -0.003(4)
    C28 0.078(4) 0.067(4) 0.054(4) 0.013(3) -0.016(3) 0.012(3)
    C29 0.083(4) 0.065(3) 0.040(3) 0.030(3) -0.002(3) -0.002(3)
    C30 0.095(5) 0.062(3) 0.032(3) 0.035(3) 0.006(3) 0.003(2)
    C31 0.086(5) 0.123(8) 0.071(6) 0.041(5) -0.016(5) 0.018(5)

_geom_special_details                   
;

All esds (except the esd in the dihedral angle between two l.s. planes)
are estimated using the full covariance matrix.  The cell esds are taken
into account individually in the estimation of esds in distances, angles
and torsion angles; correlations between esds in cell parameters are only
used when they are defined by crystal symmetry.  An approximate (isotropic)
treatment of cell esds is used for estimating esds involving l.s. planes.
;

loop_
    _geom_bond_atom_site_label_1
    _geom_bond_atom_site_label_2
    _geom_bond_site_symmetry_2
    _geom_bond_distance
    _geom_bond_publ_flag
    S1 O4 . 1.428(7) ?
    S1 O3 . 1.431(9) ?
    S1 N1 . 1.617(8) ?
    S1 C25 . 1.758(12) ?
    C1 O1 . 1.464(10) ?
    C1 C2 . 1.498(14) ?
    C1 H1A . 0.99 ?
    C1 H1AB . 0.99 ?
    N1 C16 . 1.456(11) ?
    N1 C17 . 1.492(9) ?
    O1 C9 . 1.410(9) ?
    O2 C24 . 1.358(19) ?
    O2 C22 . 1.390(12) ?
    C2 C3 . 1.529(11) ?
    C2 H2A . 0.99 ?
    C2 H2AB . 0.99 ?
    C3 C4 . 1.536(10) ?
    C3 H3A . 0.99 ?
    C3 H3AB . 0.99 ?
    C4 C5 . 1.529(9) ?
    C4 H4A . 0.99 ?
    C4 H4AB . 0.99 ?
    C6 C7 . 1.526(9) ?
    C6 C17 . 1.542(9) ?
    C6 C5 . 1.550(8) ?
    C6 H6 . 1.0 ?
    C5 O5 . 1.450(8) ?
    C5 C18 . 1.525(8) ?
    O5 C9 . 1.440(7) ?
    C8 C7 . 1.518(10) ?
    C8 C9 . 1.519(10) ?
    C8 H8A . 0.99 ?
    C8 H8AB . 0.99 ?
    C7 C16 . 1.515(9) ?
    C7 H7 . 1.0 ?
    C9 C10 . 1.522(10) ?
    C11 C12 . 1.382(18) ?
    C11 C10 . 1.398(12) ?
    C11 H11 . 0.95 ?
    C10 C15 . 1.395(13) ?
    C12 C13 . 1.37(3) ?
    C12 H12 . 0.95 ?
    C13 C14 . 1.34(2) ?
    C13 H13 . 0.95 ?
    C14 C15 . 1.392(12) ?
    C14 H14 . 0.95 ?
    C15 H15 . 0.95 ?
    C16 H16A . 0.99 ?
    C16 H16B . 0.99 ?
    C17 H17A . 0.99 ?
    C17 H17B . 0.99 ?
    C18 C23 . 1.376(10) ?
    C18 C19 . 1.402(10) ?
    C19 C20 . 1.389(10) ?
    C19 H19 . 0.95 ?
    C20 C21 . 1.357(17) ?
    C20 H20 . 0.95 ?
    C21 C22 . 1.389(16) ?
    C21 H21 . 0.95 ?
    C22 C23 . 1.386(10) ?
    C23 H23 . 0.95 ?
    C24 H24A . 0.98 ?
    C24 H24B . 0.98 ?
    C24 H24C . 0.98 ?
    C25 C26 . 1.382(16) ?
    C25 C30 . 1.397(10) ?
    C26 C27 . 1.36(2) ?
    C26 H26 . 0.95 ?
    C27 C28 . 1.338(17) ?
    C27 H27 . 0.95 ?
    C28 C29 . 1.413(11) ?
    C28 C31 . 1.524(19) ?
    C29 C30 . 1.410(13) ?
    C29 H29 . 0.95 ?
    C30 H30 . 0.95 ?
    C31 H31A . 0.98 ?
    C31 H31B . 0.98 ?
    C31 H31C . 0.98 ?

loop_
    _geom_angle_atom_site_label_1
    _geom_angle_atom_site_label_2
    _geom_angle_atom_site_label_3
    _geom_angle_site_symmetry_1
    _geom_angle_site_symmetry_3
    _geom_angle
    _geom_angle_publ_flag
    O4 S1 O3 . . 120.0(6) ?
    O4 S1 N1 . . 106.3(4) ?
    O3 S1 N1 . . 105.6(6) ?
    O4 S1 C25 . . 108.6(7) ?
    O3 S1 C25 . . 108.6(4) ?
    N1 S1 C25 . . 107.1(4) ?
    O1 C1 C2 . . 111.6(8) ?
    O1 C1 H1A . . 109.3 ?
    C2 C1 H1A . . 109.3 ?
    O1 C1 H1AB . . 109.3 ?
    C2 C1 H1AB . . 109.3 ?
    H1A C1 H1AB . . 108.0 ?
    C16 N1 C17 . . 111.4(6) ?
    C16 N1 S1 . . 119.6(5) ?
    C17 N1 S1 . . 119.7(7) ?
    C9 O1 C1 . . 114.2(6) ?
    C24 O2 C22 . . 116.7(7) ?
    C1 C2 C3 . . 114.7(7) ?
    C1 C2 H2A . . 108.6 ?
    C3 C2 H2A . . 108.6 ?
    C1 C2 H2AB . . 108.6 ?
    C3 C2 H2AB . . 108.6 ?
    H2A C2 H2AB . . 107.6 ?
    C2 C3 C4 . . 114.9(6) ?
    C2 C3 H3A . . 108.5 ?
    C4 C3 H3A . . 108.5 ?
    C2 C3 H3AB . . 108.5 ?
    C4 C3 H3AB . . 108.5 ?
    H3A C3 H3AB . . 107.5 ?
    C3 C4 C5 . . 114.6(5) ?
    C3 C4 H4A . . 108.6 ?
    C5 C4 H4A . . 108.6 ?
    C3 C4 H4AB . . 108.6 ?
    C5 C4 H4AB . . 108.6 ?
    H4A C4 H4AB . . 107.6 ?
    C7 C6 C17 . . 101.3(6) ?
    C7 C6 C5 . . 112.2(5) ?
    C17 C6 C5 . . 119.7(5) ?
    C7 C6 H6 . . 107.7 ?
    C17 C6 H6 . . 107.7 ?
    C5 C6 H6 . . 107.7 ?
    O5 C5 C18 . . 104.8(5) ?
    O5 C5 C4 . . 112.4(5) ?
    C18 C5 C4 . . 109.4(5) ?
    O5 C5 C6 . . 106.0(5) ?
    C18 C5 C6 . . 110.4(5) ?
    C4 C5 C6 . . 113.4(5) ?
    C9 O5 C5 . . 119.3(5) ?
    C7 C8 C9 . . 109.6(6) ?
    C7 C8 H8A . . 109.7 ?
    C9 C8 H8A . . 109.7 ?
    C7 C8 H8AB . . 109.8 ?
    C9 C8 H8AB . . 109.8 ?
    H8A C8 H8AB . . 108.2 ?
    C8 C7 C6 . . 108.9(5) ?
    C8 C7 C16 . . 117.4(6) ?
    C6 C7 C16 . . 102.1(6) ?
    C8 C7 H7 . . 109.4 ?
    C6 C7 H7 . . 109.4 ?
    C16 C7 H7 . . 109.4 ?
    O1 C9 O5 . . 109.4(5) ?
    O1 C9 C10 . . 112.1(6) ?
    O5 C9 C10 . . 105.3(5) ?
    O1 C9 C8 . . 106.4(5) ?
    O5 C9 C8 . . 113.4(5) ?
    C10 C9 C8 . . 110.4(6) ?
    C12 C11 C10 . . 120.1(13) ?
    C12 C11 H11 . . 120.0 ?
    C10 C11 H11 . . 119.9 ?
    C11 C10 C15 . . 118.8(8) ?
    C11 C10 C9 . . 119.0(8) ?
    C15 C10 C9 . . 121.8(7) ?
    C13 C12 C11 . . 120.4(13) ?
    C13 C12 H12 . . 119.8 ?
    C11 C12 H12 . . 119.8 ?
    C12 C13 C14 . . 120.0(11) ?
    C12 C13 H13 . . 120.0 ?
    C14 C13 H13 . . 120.0 ?
    C15 C14 C13 . . 122.1(14) ?
    C15 C14 H14 . . 119.0 ?
    C13 C14 H14 . . 119.0 ?
    C14 C15 C10 . . 118.7(11) ?
    C14 C15 H15 . . 120.7 ?
    C10 C15 H15 . . 120.6 ?
    N1 C16 C7 . . 101.6(5) ?
    N1 C16 H16A . . 111.5 ?
    C7 C16 H16A . . 111.5 ?
    N1 C16 H16B . . 111.4 ?
    C7 C16 H16B . . 111.4 ?
    H16A C16 H16B . . 109.3 ?
    N1 C17 C6 . . 102.5(6) ?
    N1 C17 H17A . . 111.3 ?
    C6 C17 H17A . . 111.3 ?
    N1 C17 H17B . . 111.3 ?
    C6 C17 H17B . . 111.3 ?
    H17A C17 H17B . . 109.2 ?
    C23 C18 C19 . . 119.7(6) ?
    C23 C18 C5 . . 120.5(6) ?
    C19 C18 C5 . . 119.8(6) ?
    C18 C19 C20 . . 119.2(8) ?
    C18 C19 H19 . . 120.4 ?
    C20 C19 H19 . . 120.4 ?
    C21 C20 C19 . . 120.7(9) ?
    C21 C20 H20 . . 119.7 ?
    C19 C20 H20 . . 119.7 ?
    C20 C21 C22 . . 120.6(7) ?
    C20 C21 H21 . . 119.7 ?
    C22 C21 H21 . . 119.7 ?
    O2 C22 C21 . . 117.0(8) ?
    O2 C22 C23 . . 123.6(10) ?
    C21 C22 C23 . . 119.4(8) ?
    C18 C23 C22 . . 120.4(8) ?
    C18 C23 H23 . . 119.8 ?
    C22 C23 H23 . . 119.8 ?
    O2 C24 H24A . . 109.5 ?
    O2 C24 H24B . . 109.5 ?
    H24A C24 H24B . . 109.5 ?
    O2 C24 H24C . . 109.5 ?
    H24A C24 H24C . . 109.5 ?
    H24B C24 H24C . . 109.5 ?
    C26 C25 C30 . . 119.8(10) ?
    C26 C25 S1 . . 121.3(7) ?
    C30 C25 S1 . . 118.9(8) ?
    C27 C26 C25 . . 120.4(9) ?
    C27 C26 H26 . . 119.8 ?
    C25 C26 H26 . . 119.8 ?
    C28 C27 C26 . . 121.9(11) ?
    C28 C27 H27 . . 119.0 ?
    C26 C27 H27 . . 119.0 ?
    C27 C28 C29 . . 120.2(11) ?
    C27 C28 C31 . . 122.3(10) ?
    C29 C28 C31 . . 117.4(9) ?
    C30 C29 C28 . . 118.6(8) ?
    C30 C29 H29 . . 120.7 ?
    C28 C29 H29 . . 120.7 ?
    C25 C30 C29 . . 119.0(9) ?
    C25 C30 H30 . . 120.5 ?
    C29 C30 H30 . . 120.5 ?
    C28 C31 H31A . . 109.5 ?
    C28 C31 H31B . . 109.5 ?
    H31A C31 H31B . . 109.5 ?
    C28 C31 H31C . . 109.5 ?
    H31A C31 H31C . . 109.5 ?
    H31B C31 H31C . . 109.5 ?

loop_
    _geom_torsion_atom_site_label_1
    _geom_torsion_atom_site_label_2
    _geom_torsion_atom_site_label_3
    _geom_torsion_atom_site_label_4
    _geom_torsion_site_symmetry_1
    _geom_torsion_site_symmetry_2
    _geom_torsion_site_symmetry_3
    _geom_torsion_site_symmetry_4
    _geom_torsion
    _geom_torsion_publ_flag
    O4 S1 N1 C16 . . . . -174.2(9) ?
    O3 S1 N1 C16 . . . . -45.8(8) ?
    C25 S1 N1 C16 . . . . 69.8(8) ?
    O4 S1 N1 C17 . . . . 42.0(9) ?
    O3 S1 N1 C17 . . . . 170.4(7) ?
    C25 S1 N1 C17 . . . . -74.0(7) ?
    C2 C1 O1 C9 . . . . -114.2(8) ?
    O1 C1 C2 C3 . . . . 65.4(10) ?
    C1 C2 C3 C4 . . . . -65.8(10) ?
    C2 C3 C4 C5 . . . . 99.5(7) ?
    C3 C4 C5 O5 . . . . -41.4(7) ?
    C3 C4 C5 C18 . . . . 74.6(7) ?
    C3 C4 C5 C6 . . . . -161.6(6) ?
    C7 C6 C5 O5 . . . . -56.0(7) ?
    C17 C6 C5 O5 . . . . -174.5(7) ?
    C7 C6 C5 C18 . . . . -169.0(5) ?
    C17 C6 C5 C18 . . . . 72.5(8) ?
    C7 C6 C5 C4 . . . . 67.7(7) ?
    C17 C6 C5 C4 . . . . -50.7(9) ?
    C18 C5 O5 C9 . . . . 168.6(5) ?
    C4 C5 O5 C9 . . . . -72.7(7) ?
    C6 C5 O5 C9 . . . . 51.7(7) ?
    C9 C8 C7 C6 . . . . -55.3(7) ?
    C9 C8 C7 C16 . . . . -170.6(6) ?
    C17 C6 C7 C8 . . . . -170.0(6) ?
    C5 C6 C7 C8 . . . . 61.2(7) ?
    C17 C6 C7 C16 . . . . -45.2(7) ?
    C5 C6 C7 C16 . . . . -174.0(5) ?
    C1 O1 C9 O5 . . . . 56.8(8) ?
    C1 O1 C9 C10 . . . . -59.6(8) ?
    C1 O1 C9 C8 . . . . 179.6(6) ?
    C5 O5 C9 O1 . . . . 67.4(7) ?
    C5 O5 C9 C10 . . . . -171.9(5) ?
    C5 O5 C9 C8 . . . . -51.1(7) ?
    C7 C8 C9 O1 . . . . -70.5(7) ?
    C7 C8 C9 O5 . . . . 49.8(8) ?
    C7 C8 C9 C10 . . . . 167.6(6) ?
    C12 C11 C10 C15 . . . . -2.5(15) ?
    C12 C11 C10 C9 . . . . -175.6(10) ?
    O1 C9 C10 C11 . . . . -34.0(10) ?
    O5 C9 C10 C11 . . . . -152.9(7) ?
    C8 C9 C10 C11 . . . . 84.4(9) ?
    O1 C9 C10 C15 . . . . 153.1(7) ?
    O5 C9 C10 C15 . . . . 34.3(9) ?
    C8 C9 C10 C15 . . . . -88.5(8) ?
    C10 C11 C12 C13 . . . . 2.8(19) ?
    C11 C12 C13 C14 . . . . -2.(2) ?
    C12 C13 C14 C15 . . . . 1.(2) ?
    C13 C14 C15 C10 . . . . -1.0(16) ?
    C11 C10 C15 C14 . . . . 1.6(13) ?
    C9 C10 C15 C14 . . . . 174.5(8) ?
    C17 N1 C16 C7 . . . . -22.4(10) ?
    S1 N1 C16 C7 . . . . -168.9(6) ?
    C8 C7 C16 N1 . . . . 160.4(7) ?
    C6 C7 C16 N1 . . . . 41.5(8) ?
    C16 N1 C17 C6 . . . . -5.5(11) ?
    S1 N1 C17 C6 . . . . 141.0(6) ?
    C7 C6 C17 N1 . . . . 30.9(8) ?
    C5 C6 C17 N1 . . . . 154.7(7) ?
    O5 C5 C18 C23 . . . . -0.7(7) ?
    C4 C5 C18 C23 . . . . -121.4(6) ?
    C6 C5 C18 C23 . . . . 113.0(7) ?
    O5 C5 C18 C19 . . . . -179.6(5) ?
    C4 C5 C18 C19 . . . . 59.7(7) ?
    C6 C5 C18 C19 . . . . -65.9(7) ?
    C23 C18 C19 C20 . . . . 0.6(9) ?
    C5 C18 C19 C20 . . . . 179.5(6) ?
    C18 C19 C20 C21 . . . . -1.2(11) ?
    C19 C20 C21 C22 . . . . 0.7(12) ?
    C24 O2 C22 C21 . . . . 177.1(8) ?
    C24 O2 C22 C23 . . . . -2.0(11) ?
    C20 C21 C22 O2 . . . . -178.8(7) ?
    C20 C21 C22 C23 . . . . 0.3(11) ?
    C19 C18 C23 C22 . . . . 0.4(9) ?
    C5 C18 C23 C22 . . . . -178.5(6) ?
    O2 C22 C23 C18 . . . . 178.2(6) ?
    C21 C22 C23 C18 . . . . -0.9(10) ?
    O4 S1 C25 C26 . . . . -20.5(7) ?
    O3 S1 C25 C26 . . . . -152.5(7) ?
    N1 S1 C25 C26 . . . . 93.9(7) ?
    O4 S1 C25 C30 . . . . 159.1(6) ?
    O3 S1 C25 C30 . . . . 27.1(7) ?
    N1 S1 C25 C30 . . . . -86.5(6) ?
    C30 C25 C26 C27 . . . . 1.3(12) ?
    S1 C25 C26 C27 . . . . -179.1(7) ?
    C25 C26 C27 C28 . . . . 0.0(14) ?
    C26 C27 C28 C29 . . . . -2.0(14) ?
    C26 C27 C28 C31 . . . . -178.4(10) ?
    C27 C28 C29 C30 . . . . 2.5(12) ?
    C31 C28 C29 C30 . . . . 179.1(8) ?
    C26 C25 C30 C29 . . . . -0.7(10) ?
    S1 C25 C30 C29 . . . . 179.7(5) ?
    C28 C29 C30 C25 . . . . -1.2(11) ?

loop_
    _geom_hbond_atom_site_label_D
    _geom_hbond_atom_site_label_H
    _geom_hbond_atom_site_label_A
    _geom_hbond_site_symmetry_A
    _geom_hbond_distance_DH
    _geom_hbond_distance_HA
    _geom_hbond_distance_DA
    _geom_hbond_angle_DHA
    _geom_hbond_publ_flag
    C8 H8A O2 4_666 0.99 2.61 3.512(9) 151.1 ?

_shelx_res_file                         
;

TITL wll2_0m_a.res in P3(2)21
    wll2_0m_sq.res
    created by SHELXL-2017/1 at 11:28:27 on 14-Jul-2021
CELL 1.54178 14.0296 14.0296 28.5892 90.000 90.000 120.000
ZERR 6.00 0.0008 0.0008 0.0015 0.000 0.000 0.000
LATT -1
SYMM -y, x-y, z+2/3
SYMM -x+y, -x, z+1/3
SYMM x-y, -y, -z+1/3
SYMM -x, -x+y, -z+2/3
SYMM y, x, -z
SFAC C H N O S
UNIT 186 222 6 36 6
LIST 4 ! automatically inserted. Change 6 to 4 for CHECKCIF!!
TEMP -173.010
SIZE 0.130 0.140 0.230
L.S. 5 0   12
HTAB
EQIV $1 x-y+1, -y+1, -z+4/3
HTAB C8 O2_$1
CONF
SIMU
DELU
ISOR 0.005 O6 O7
ACTA
FMAP 2
PLAN -4 0 0.00
BOND $H
ABIN
WGHT    0.200000
FVAR       0.53221
S1    5    0.590669    0.079140    0.760344    11.00000    0.17164    0.05478 =
         0.04769    0.01166    0.04177    0.05465
C1    1    1.106819    0.566629    0.633407    11.00000    0.05552    0.10282 =
         0.05561   -0.00584    0.00030    0.02869
AFIX  23
H1A   2    1.185775    0.613454    0.641163    11.00000   -1.20000
H1AB  2    1.080632    0.614488    0.619968    11.00000   -1.20000
AFIX   0
N1    3    0.698698    0.176245    0.734931    11.00000    0.12743    0.06319 =
         0.03644    0.00920    0.01558    0.04643
O1    4    1.045020    0.515013    0.676158    11.00000    0.06517    0.09103 =
         0.04576    0.00124   -0.00716    0.04162
O2    4    0.645162    0.540918    0.535625    11.00000    0.09386    0.15443 =
         0.05477    0.04232    0.01916    0.08852
C2    1    1.093698    0.482427    0.597874    11.00000    0.06466    0.10579 =
         0.05362    0.00029   -0.00254    0.04562
AFIX  23
H2A   2    1.116696    0.432845    0.612197    11.00000   -1.20000
H2AB  2    1.143993    0.520588    0.571388    11.00000   -1.20000
AFIX   0
O3    4    0.626334    0.068190    0.805914    11.00000    0.20711    0.09883 =
         0.05558    0.03262    0.04741    0.10719
C3    1    0.976936    0.412612    0.578768    11.00000    0.07509    0.08349 =
         0.04005    0.00172    0.00570    0.05088
AFIX  23
H3A   2    0.978669    0.366895    0.552768    11.00000   -1.20000
H3AB  2    0.952821    0.462445    0.565665    11.00000   -1.20000
AFIX   0
O4    4    0.545541   -0.012112    0.728882    11.00000    0.21379    0.04382 =
         0.08638   -0.00414    0.07706    0.03219
C4    1    0.891190    0.336645    0.614760    11.00000    0.07764    0.06942 =
         0.03830    0.00041   -0.00336    0.04525
AFIX  23
H4A   2    0.929907    0.323605    0.640753    11.00000   -1.20000
H4AB  2    0.842320    0.264767    0.599735    11.00000   -1.20000
AFIX   0
C6    1    0.761903    0.324157    0.681349    11.00000    0.07131    0.06293 =
         0.02528    0.00279    0.00021    0.02865
AFIX  13
H6    2    0.711529    0.352467    0.690064    11.00000   -1.20000
AFIX   0
O6    4    0.826438    0.000000    0.166667    10.50000    0.12875    0.16727 =
         0.12259   -0.00514   -0.00257    0.08363
C5    1    0.820172    0.381043    0.635091    11.00000    0.05763    0.06135 =
         0.03228    0.00194   -0.00126    0.03142
O5    4    0.883600    0.497756    0.645430    11.00000    0.05894    0.05545 =
         0.03720    0.00057   -0.00685    0.02672
C8    1    0.903514    0.474423    0.729989    11.00000    0.07911    0.07128 =
         0.03986   -0.00587   -0.00981    0.04396
AFIX  23
H8A   2    0.960348    0.493695    0.754394    11.00000   -1.20000
H8AB  2    0.850994    0.497100    0.741134    11.00000   -1.20000
AFIX   0
C7    1    0.843246    0.351113    0.721475    11.00000    0.07956    0.06370 =
         0.02777    0.00295   -0.00482    0.04078
AFIX  13
H7    2    0.897613    0.327762    0.712837    11.00000   -1.20000
AFIX   0
O7    4    0.178155    0.178155    0.000000    10.50000    0.15562    0.15562 =
         0.18224   -0.02274    0.02274    0.05798
C9    1    0.957323    0.534544    0.684878    11.00000    0.06083    0.06430 =
         0.04166   -0.00261   -0.01215    0.03108
C11   1    1.099154    0.726009    0.709815    11.00000    0.08153    0.07950 =
         0.05929   -0.00062   -0.01410    0.01346
AFIX  43
H11   2    1.145640    0.697630    0.718310    11.00000   -1.20000
AFIX   0
C10   1    0.996436    0.656742    0.689632    11.00000    0.07787    0.06522 =
         0.04385   -0.00625   -0.00687    0.02806
C12   1    1.133189    0.835764    0.717430    11.00000    0.13486    0.07303 =
         0.07440   -0.01293   -0.00433    0.00777
AFIX  43
H12   2    1.204362    0.883272    0.729882    11.00000   -1.20000
AFIX   0
C13   1    1.065140    0.876286    0.707165    11.00000    0.15788    0.06839 =
         0.07567   -0.01003    0.01336    0.03076
AFIX  43
H13   2    1.088034    0.951201    0.713447    11.00000   -1.20000
AFIX   0
C14   1    0.965938    0.810298    0.688204    11.00000    0.15348    0.06953 =
         0.08481    0.00106    0.02537    0.06027
AFIX  43
H14   2    0.920134    0.840094    0.680687    11.00000   -1.20000
AFIX   0
C15   1    0.928010    0.699510    0.679199    11.00000    0.09661    0.06694 =
         0.05485   -0.00034    0.00510    0.04172
AFIX  43
H15   2    0.856978    0.653957    0.666213    11.00000   -1.20000
AFIX   0
C16   1    0.769454    0.277652    0.760241    11.00000    0.11016    0.07340 =
         0.02707    0.00582    0.00941    0.05183
AFIX  23
H16A  2    0.812385    0.266079    0.784805    11.00000   -1.20000
H16B  2    0.726415    0.308392    0.774625    11.00000   -1.20000
AFIX   0
C17   1    0.695214    0.197456    0.683998    11.00000    0.10740    0.05975 =
         0.03874    0.00199    0.00861    0.03335
AFIX  23
H17A  2    0.618658    0.168776    0.673116    11.00000   -1.20000
H17B  2    0.729992    0.163858    0.665165    11.00000   -1.20000
AFIX   0
C18   1    0.735991    0.370618    0.598704    11.00000    0.05816    0.07283 =
         0.02337    0.00263   -0.00138    0.03307
C19   1    0.659859    0.266742    0.580988    11.00000    0.06032    0.08015 =
         0.02841    0.00278    0.00337    0.02343
AFIX  43
H19   2    0.660690    0.202813    0.591334    11.00000   -1.20000
AFIX   0
C20   1    0.583166    0.258469    0.548101    11.00000    0.05605    0.12024 =
         0.03573    0.00299   -0.00234    0.02995
AFIX  43
H20   2    0.532178    0.188536    0.535489    11.00000   -1.20000
AFIX   0
C21   1    0.580349    0.349284    0.533810    11.00000    0.05781    0.14251 =
         0.03424    0.01091   -0.00129    0.04415
AFIX  43
H21   2    0.526885    0.342208    0.511564    11.00000   -1.20000
AFIX   0
C22   1    0.654909    0.452445    0.551412    11.00000    0.06894    0.12018 =
         0.04422    0.03340    0.01536    0.05772
C23   1    0.733048    0.462274    0.583698    11.00000    0.05873    0.08317 =
         0.03633    0.01241    0.01072    0.03996
AFIX  43
H23   2    0.784906    0.532768    0.595538    11.00000   -1.20000
AFIX   0
C24   1    0.715041    0.640814    0.554533    11.00000    0.14021    0.12827 =
         0.08624    0.05067    0.03209    0.10565
AFIX 137
H24A  2    0.705522    0.637287    0.588567    11.00000   -1.50000
H24B  2    0.698960    0.695998    0.541661    11.00000   -1.50000
H24C  2    0.791077    0.661259    0.547019    11.00000   -1.50000
AFIX   0
C25   1    0.496113    0.125873    0.766475    11.00000    0.11969    0.04204 =
         0.04152    0.00274    0.01890    0.01835
C26   1    0.415260    0.101562    0.733425    11.00000    0.12403    0.05763 =
         0.04252   -0.00937   -0.00371    0.00874
AFIX  43
H26   2    0.409494    0.057865    0.707024    11.00000   -1.20000
AFIX   0
C27   1    0.344111    0.139708    0.738459    11.00000    0.10709    0.07643 =
         0.05310   -0.00252   -0.01762    0.00115
AFIX  43
H27   2    0.289089    0.121989    0.715343    11.00000   -1.20000
AFIX   0
C28   1    0.349093    0.201579    0.775021    11.00000    0.07813    0.06665 =
         0.05444    0.01198   -0.01644    0.01307
C29   1    0.427830    0.226325    0.810658    11.00000    0.08313    0.06517 =
         0.03994   -0.00226   -0.00209    0.02971
AFIX  43
H29   2    0.429952    0.267735    0.837329    11.00000   -1.20000
AFIX   0
C30   1    0.503202    0.188248    0.805797    11.00000    0.09450    0.06220 =
         0.03225    0.00292    0.00584    0.03470
AFIX  43
H30   2    0.557972    0.204746    0.828902    11.00000   -1.20000
AFIX   0
C31   1    0.267607    0.242285    0.781616    11.00000    0.08585    0.12281 =
         0.07070    0.01761   -0.01590    0.04075
AFIX 137
H31A  2    0.300569    0.307827    0.801595    11.00000   -1.50000
H31B  2    0.200458    0.184405    0.796393    11.00000   -1.50000
H31C  2    0.249383    0.260806    0.751101    11.00000   -1.50000

AFIX   0
HKLF 4 1 1 0 0 0 1 0 0 0 1


REM  wll2_0m_a.res in P3(2)21
REM R1 =  0.1089 for    4761 Fo > 4sig(Fo)  and  0.1267 for all    5520 data
REM    355 parameters refined using    378 restraints

END

WGHT      0.2000      0.0000

REM Instructions for potential hydrogen bonds
HTAB C8 O2_$1

REM Highest difference peak  0.975,  deepest hole -0.389,  1-sigma level  0.103
Q1    1   0.7332  0.0000  0.1667  10.50000  0.05    0.97
Q2    1   0.8143  0.0859  0.1555  11.00000  0.05    0.89
Q3    1   0.9120  0.0000  0.1667  10.50000  0.05    0.86
Q4    1   0.1793  0.1743  0.0414  11.00000  0.05    0.85
;
_shelx_res_checksum                     68294

_shelx_hkl_file                         
;
   0   1   0 5047.69  286.67
   1  -1   0 5226.08  288.57
  -1   1   0 5646.83  286.27
  -1   0   0 5093.99  293.57
  -1   0   0 5262.07  286.47
   0  -1   0 5340.37  286.47
   0  -1   0 5842.52  292.77
   1  -2   0 2625.64  145.99
   2  -1   0 2639.64  146.69
   1  -2   0 2983.70  153.18
   1  -2   0 2747.12  146.19
  -1  -1   0 2615.24  147.09
  -1   2   0 2626.04  146.59
   1  -2   0 2694.63  146.59
   1   1   0 2829.12  147.19
   2  -1   0 2626.44  156.88
   1   1   0 2744.33  146.49
  -1  -1   0 2721.03  159.08
  -2   1   0 2755.52  146.89
  -1  -1   0 2727.93  147.39
  -2   0   0 2910.41  155.58
  -2   0   0 2500.45  173.88
   0  -2   0 2989.10  155.28
   0  -2   0 3074.89  166.78
   0  -2   0 2893.11  154.98
   0   2   0 2897.11  155.08
   2  -2   0 2642.64  158.58
  -2   2   0 2899.21  154.48
   2   0   0 2895.81  154.68
   2  -2   0 2915.01  154.78
  -1   3   0 3065.39  193.18
   3  -2   0 3435.96  198.38
   3  -2   0 3376.96  203.18
  -1  -2   0 3590.84  192.98
  -3   2   0 3818.32  192.58
  -2  -1   0 3256.47  210.38
   1  -3   0 3943.21  204.18
   3  -2   0 3483.45  190.98
  -2  -1   0 3250.27  192.78
   3  -1   0 3614.24  210.38
  -2  -1   0 3565.94  193.28
   3  -2   0 3518.85  190.98
  -1  -2   0 3715.43  210.98
   2  -3   0 3669.63  191.98
   3  -1   0 3641.54  192.08
   1  -3   0 3685.13  191.78
   1  -3   0 3631.44  192.18
   2   1   0 3573.54  191.68
   3  -2   0 3664.33  192.18
   2  -3   0 3826.62  199.48
  -2   3   0 3484.15  191.98
  -3   1   0 3153.38  211.08
  -1  -2   0 3605.94  192.88
  -3   1   0 3623.84  192.88
  -3   0   0 3346.17  225.48
   3  -3   0 3714.73  211.08
   3  -3   0 3781.72  205.08
   0  -3   0 3749.82  205.58
  -3   3   0 3888.11  204.88
   0   3   0 3813.22  205.68
   3   0   0 3944.41  205.08
   0  -3   0 4004.40  223.08
  -3   0   0 3737.83  206.28
   0  -3   0 3894.81  205.68
  -2   4   0  155.88   11.40
  -4   2   0  141.99   11.90
  -2  -2   0  167.18   12.70
   4  -2   0  140.29   10.50
   4  -2   0  157.88   11.20
   2  -4   0  141.49   18.50
   2   2   0  142.19   10.50
  -2  -2   0  151.88   12.30
  -2  -2   0  166.08   25.20
   4  -2   0  157.78   22.60
   2  -4   0  138.29   11.10
  -3  -1   0 2156.38  121.49
   4  -3   0 2166.68  119.79
   3  -4   0 2210.08  119.79
   3   1   0 2223.98  119.39
  -4   1   0 2143.19  121.19
   1  -4   0 2170.58  119.59
   4  -3   0 2128.89  133.29
  -4   1   0 1884.41  142.59
  -1  -3   0 2129.99  142.39
  -1  -3   0 2042.00  120.49
  -3  -1   0 2026.30  144.89
  -4   3   0 2232.88  120.69
  -1   4   0 2133.89  120.09
   3  -4   0 2334.87  128.29
   4  -1   0 2262.57  119.89
   1   3   0 2227.48  120.69
   4  -3   0 2304.87  128.49
  -3   4   0 2220.08  120.09
   1  -4   0 2129.79  120.09
  -1  -3   0 2283.87  121.29
   1  -4   0 2302.07  136.69
  -4   0   0    8.00   15.60
   4  -4   0   42.30    5.30
  -4   4   0   33.70    5.40
   0  -4   0   44.60   15.80
   4  -4   0   29.50    8.50
  -4   0   0   42.70    6.60
   0  -4   0   38.60    5.60
  -4   0   0   41.50    4.80
   0   4   0   35.20    3.90
   4   0   0   42.90    5.10
   0   4   0   37.70    5.70
  -4   4   0   40.80    5.60
   5  -3   0   65.39    7.00
   3   2   0   52.19    5.80
   2   3   0   52.89    5.90
   2   3   0   52.09    5.70
  -5   3   0   48.80    7.30
   2  -5   0   54.69   14.50
  -3  -2   0   64.59   22.30
  -2  -3   0   73.49   23.00
   2   3   0   56.39    7.10
   3  -5   0   50.69   12.50
   5  -2   0   60.49    6.50
   5  -2   0   56.99   21.10
  -3   5   0   65.09    7.00
  -2   5   0   62.39    7.00
   5  -3   0   50.09   10.90
   3   2   0   45.80    4.90
  -5   2   0   47.20    5.30
  -3  -2   0   60.79    9.20
   2  -5   0   51.59    7.00
   5  -3   0   56.99   17.30
  -2  -3   0   58.09    7.80
  -5   2   0   66.59    8.30
  -3  -2   0   64.39    6.10
  -4  -1   0  574.44   33.80
   5  -4   0  608.64   43.80
   1   4   0  569.94   33.10
   4   1   0  602.84   34.50
  -1  -4   0  582.04   36.50
  -5   1   0  554.94   37.00
   4  -5   0  588.84   35.00
  -4   5   0  602.84   35.60
   4  -5   0  619.54   43.00
  -1   5   0  492.05   33.40
   5  -1   0  609.14   35.00
  -4  -1   0  574.14   39.10
  -1  -4   0  580.14   57.39
  -4  -1   0  447.16   56.59
  -5   4   0  561.24   35.40
   1  -5   0  598.14   53.09
   5  -4   0  574.04   34.90
   1   4   0  577.34   35.90
   5  -4   0  492.75   51.79
   1  -5   0  571.54   34.80
  -5   1   0  577.14   33.40
  -1   5   0  565.54   35.50
   0   5   0  466.95   28.30
   0   5   0  491.85   31.50
  -5   0   0  469.15   32.90
  -5   0   0  423.86   58.39
   5   0   0  495.75   30.10
  -5   5   0  485.05   31.10
   5  -5   0  512.55   37.90
   0  -5   0  490.65   31.30
   5  -5   0  416.36   39.90
  -5   5   0  462.05   29.50
   5  -5   0  494.15   30.50
  -5   0   0  490.75   29.10
   0  -5   0  486.25   51.49
  -3  -3   0  504.75   62.39
  -3  -3   0  575.94   38.00
   3   3   0  592.24   34.40
   6  -3   0  563.84   55.69
   6  -3   0  601.44   35.60
  -3   6   0  533.95   31.80
  -3   6   0  563.54   35.90
   3   3   0  569.14   33.10
  -6   3   0  566.24   33.00
  -6   3   0  560.74   37.50
   6  -4   0  152.98   20.70
   2   4   0  157.08   12.30
   6  -2   0  162.08   13.10
  -2   6   0  151.18   10.60
  -4  -2   0  125.39   39.30
  -6   4   0  152.78   14.40
   2  -6   0  135.59   28.40
  -4   6   0  175.98   14.00
  -2   6   0  156.78   13.60
   2   4   0  165.18   14.40
  -6   2   0  159.38   11.60
  -2  -4   0  154.68   34.40
   2   4   0  149.59   11.10
  -2  -4   0  165.08   15.20
   6  -4   0  164.18   13.30
   6  -4   0  131.89   34.20
   4   2   0  164.78   12.50
  -6   4   0  152.28   10.80
  -4  -2   0  162.38   15.50
   2  -6   0  141.09   14.30
  -4  -2   0  172.98   12.20
   6  -2   0  155.78   39.90
  -6   2   0  153.08   15.50
  -1   6   0  813.62   49.00
   6  -5   0  899.21   61.69
  -5  -1   0  897.71   50.29
  -1  -5   0  890.11   53.79
  -1  -5   0  849.91   81.49
  -6   1   0  873.01   55.39
   6  -5   0  856.21   66.29
   6  -5   0  871.91   51.89
   1   5   0  840.62   49.30
  -1   6   0  915.51   53.19
  -5  -1   0  846.82   55.19
  -5  -1   0  778.02   89.29
   5   1   0  902.51   57.89
  -6   5   0  866.61   52.19
  -6   5   0  767.12   48.00
  -5   6   0  918.41   52.89
   6  -1   0  858.81   51.29
   5  -6   0  912.61   60.09
   1   5   0  840.22   52.99
   1  -6   0  873.31   51.89
   1  -6   0  906.31   77.09
  -6   1   0  871.41   49.99
   0  -6   0  273.47   21.20
  -6   0   0  271.67   23.40
   0   6   0  231.08   16.90
   0   6   0  268.17   17.40
  -6   6   0  282.47   21.00
   0   6   0  278.67   21.20
  -6   0   0  216.18   59.19
   0  -6   0  296.37   42.50
   6   0   0  269.97   19.30
  -6   6   0  244.98   18.70
  -6   0   0  262.87   17.60
   6  -6   0  254.17   29.80
   6  -6   0  250.17   25.60
   6  -6   0  271.77   20.00
  -6   0   0  275.97   18.30
   3   4   0  701.63   41.80
  -4  -3   0  755.42   41.40
   4   3   0  705.83   41.90
   7  -3   0  745.73   75.69
  -7   3   0  689.13   40.70
  -4  -3   0  697.43   40.30
  -4   7   0  666.03   38.90
   7  -3   0  741.43   60.69
  -7   4   0  693.43   40.20
   7  -4   0  655.93   65.59
   4  -7   0  692.83   57.09
  -4  -3   0  613.44   79.69
  -3  -4   0  708.63   46.70
   3   4   0  700.43   40.60
  -4  -3   0  730.53   47.30
  -4   7   0  751.82   46.50
   7  -3   0  698.13   43.20
  -7   4   0  664.13   45.40
  -7   3   0  707.03   50.19
   4   3   0  661.13   39.60
  -3   7   0  715.93   44.30
   7  -4   0  706.33   57.69
   3  -7   0  699.83   61.29
  -3  -4   0  620.24   40.60
   3   4   0  670.63   39.70
   7  -4   0  682.13   43.20
   4   3   0  733.33   40.80
  -3  -4   0  658.63   78.59
  -2  -5   0  750.82   82.19
   2   5   0  849.12   53.99
  -5  -2   0  827.02   46.20
   7  -2   0  705.33   86.29
  -2   7   0  823.72   49.60
  -7   2   0  722.33   44.90
  -5  -2   0  742.03   46.30
   7  -5   0  813.22   60.39
   5   2   0  789.22   45.30
  -5   7   0  840.92   49.30
  -7   5   0  683.83   48.70
  -2   7   0  746.73   44.60
  -7   5   0  729.73   44.20
   2   5   0  768.02   46.50
  -7   2   0  759.82   51.99
   7  -2   0  788.62   47.90
   2  -7   0  737.13   69.99
   5   2   0  808.92   47.00
   7  -5   0  766.22   48.10
   5  -7   0  804.12   57.89
  -5  -2   0  675.33   84.29
  -2  -5   0  808.92   51.09
  -7   2   0  896.11   48.60
  -5  -2   0  797.62   52.39
   7  -6   0  543.45   48.60
   6  -7   0  590.44   42.60
  -1   7   0  564.24   33.40
  -6  -1   0  453.55   71.69
   7  -1   0  566.44   35.90
  -1   7   0  520.25   32.60
  -7   1   0  544.65   40.90
   6  -7   0  447.16   52.69
  -6   7   0  612.04   38.20
  -1   7   0  572.54   38.10
   1   6   0  537.85   32.70
  -7   6   0  532.55   36.20
  -6  -1   0  585.54   34.40
  -6  -1   0  569.64   40.90
   1   6   0  547.25   37.80
  -7   1   0  562.64   34.20
   7  -6   0  604.54   45.20
   6   1   0  566.24   35.50
   1  -7   0  545.25   60.69
   1   6   0  533.45   33.30
   1  -7   0  561.74   36.40
  -6  -1   0  550.14   33.30
  -7   6   0  586.94   38.10
   7  -6   0  554.34   36.40
  -7   1   0  547.95   33.30
  -1  -6   0  566.74   38.70
  -1  -6   0  520.85   66.79
  -7   0   0  251.77   18.10
  -7   0   0  191.18   67.09
   0  -7   0  259.97   21.50
  -7   0   0  251.67   17.40
   0   7   0  260.87   17.40
  -7   7   0  229.38   15.50
   7  -7   0  207.28   24.70
   7  -7   0  284.57   23.80
   0   7   0  259.17   16.70
  -7   0   0  269.57   25.00
   0   7   0  255.57   21.30
   7   0   0  237.78   19.00
   0  -7   0  232.28   42.40
  -7   7   0  267.67   21.70
  -4   8   0  625.04   40.40
  -8   4   0  601.74   36.00
   4   4   0  623.14   37.40
  -4  -4   0  618.94   43.50
  -4  -4   0  498.95   90.19
   4   4   0  610.64   35.00
  -4  -4   0  509.85   36.20
   8  -4   0  626.24   55.99
   8  -4   0  616.74   39.30
  -4  -4   0  640.04   36.20
  -8   4   0  551.04   42.20
   4  -8   0  621.14   56.59
   8  -4   0  622.24   70.29
  -8   4   0  549.15   35.20
   4   4   0  643.44   36.30
  -8   5   0  223.28   23.00
  -8   3   0  271.57   18.50
  -5  -3   0  208.28   54.29
  -8   3   0  246.58   24.60
  -3   8   0  229.58   16.60
  -3   8   0  256.97   21.80
   5  -8   0  254.87   31.20
   3   5   0  276.77   18.10
  -3  -5   0  187.78   56.99
   8  -3   0  289.37   38.60
  -5  -3   0  273.17   17.80
  -8   5   0  259.27   17.60
   3   5   0  280.37   17.30
   8  -3   0  248.38   20.30
  -3   8   0  265.57   17.50
  -5   8   0  275.07   16.50
   8  -3   0  267.07   57.99
   8  -5   0  266.07   20.90
  -3  -5   0  253.97   23.70
   5   3   0  274.47   17.10
   8  -5   0  257.07   31.80
  -5   8   0  294.57   22.60
   5   3   0  276.27   18.20
   5   3   0  285.57   19.70
  -5  -3   0  272.47   24.80
   3  -8   0  233.68   37.60
   8  -5   0  296.07   43.50
  -8   3   0  277.67   17.90
  -8   6   0  240.88   21.30
   2   6   0  226.58   17.70
  -2   8   0  246.38   16.50
  -8   6   0  242.48   23.80
  -2   8   0  223.78   15.50
  -6   8   0  264.17   21.20
   6  -8   0  229.78   24.80
   6   2   0  226.78   17.20
   8  -6   0  252.17   27.60
  -2  -6   0  220.18   49.00
  -2   8   0  248.18   21.00
  -8   2   0  244.68   17.30
  -8   2   0  257.77   24.80
  -6   8   0  235.68   14.50
  -6  -2   0  239.68   16.40
  -6  -2   0  249.48   24.00
   2   6   0  240.08   16.60
   8  -2   0  238.58   19.20
   2   6   0  243.68   15.90
  -2  -6   0  249.48   22.30
   6  -8   0  190.38   24.70
  -6  -2   0  152.68   58.79
   8  -2   0  248.58   38.10
   8  -6   0  223.48   19.30
  -8   6   0  201.48   16.40
   6   2   0  243.88   18.20
   2  -8   0  199.88   35.50
  -8   7   0   39.80    9.20
   7  -8   0   40.60    8.10
   1   7   0   47.50   10.60
   7  -8   0   35.00    8.90
   1   7   0   27.10    4.30
   1  -8   0   30.40    7.40
  -7   8   0   44.90   13.30
   8  -7   0   38.10    9.50
  -8   7   0   35.20    7.80
   8  -7   0   24.40   10.20
   8  -1   0   30.50    6.00
  -7  -1   0   20.40    8.50
  -7  -1   0   37.30    6.20
  -1   8   0   29.50    4.70
   1   7   0   37.80    5.40
  -8   7   0   26.20    4.40
  -7  -1   0   35.00    5.60
  -8   1   0   24.60    8.60
   8  -7   0   25.00    8.90
   1   7   0   26.20    6.00
  -1  -7   0   26.30    7.60
  -8   1   0   34.80    6.20
  -8   1   0   32.80    5.70
   8  -7   0   22.00    6.00
  -1   8   0   23.80    7.20
   8  -1   0   32.70    5.90
   1  -8   0   12.80   14.80
  -1   8   0   29.80    4.90
   7   1   0   32.20    6.10
   0   8   0    1.70    2.50
   8  -8   0   -2.20    2.20
   0  -8   0   -1.90    2.30
  -8   0   0    0.30    4.50
   8  -8   0    1.30    2.10
   0  -8   0    0.50   20.80
   0   8   0    0.50    1.60
  -8   8   0   -0.90    4.80
   8  -8   0   -1.40    2.70
   8   0   0    0.00    2.50
   8   0   0    1.10    2.30
   0   8   0   -2.70    3.00
   8  -8   0    3.90    2.40
   0  -8   0    4.10    4.60
   8  -8   0   -0.40    2.90
  -8   8   0   -0.20    1.80
   8  -8   0   -2.50    1.70
   8  -8   0    5.00    2.40
   0  -8   0   -4.50    3.70
   0   8   0    4.10    5.80
  -8   0   0    1.70    5.50
   0   8   0    1.70    2.10
  -8   0   0    1.60    2.90
   9  -4   0  128.89   14.10
   9  -5   0  126.59   14.10
   5  -9   0  142.59   13.10
   5   4   0  148.89   11.20
   4  -9   0  160.48   18.00
   5  -9   0  150.98   14.90
  -9   4   0  148.09   12.50
  -4   9   0  135.29   10.80
   9  -5   0  149.69   12.60
   9  -5   0  198.68   42.70
   5   4   0  145.49   13.10
   5  -9   0  131.09   23.50
  -5  -4   0  146.19   11.20
  -5   9   0  144.49   21.20
   5  -9   0  143.59   12.20
  -9   5   0  136.99   11.40
   4  -9   0  119.59   26.00
  -4  -5   0  137.19   18.20
   9  -4   0  141.49   12.40
   9  -4   0  158.68   29.00
   5  -9   0  141.49   12.20
  -5  -4   0  105.29   47.50
  -9   5   0  164.28   12.30
  -5  -4   0  164.18   14.10
   9  -5   0  138.19   26.20
   5   4   0  147.79   10.40
  -4  -5   0  100.69   48.00
   5   4   0  157.88   11.00
   4  -9   0  137.59   12.90
  -4   9   0  151.28   11.50
  -9   4   0  136.19   11.70
   4  -9   0  144.09   14.60
   5  -9   0  141.89   13.10
   4   5   0  148.39   10.80
   5  -9   0  172.48   18.40
   4   5   0  147.39   11.40
  -4  -5   0  127.09   11.60
  -4  -5   0  172.58   14.30
   4   5   0  140.19   12.00
   4  -9   0  146.29   12.30
  -5  -4   0  154.18   12.00
  -4   9   0  166.38   16.60
   5   4   0  164.38   12.40
  -5  -4   0  157.48   19.30
  -9   4   0  115.89   18.40
   4   5   0  129.99   12.80
   4   5   0  160.08   11.30
  -9   5   0  125.89   18.70
  -3  -6   0   20.70    7.60
   9  -6   0   16.40    3.90
   3   6   0   16.10    4.10
  -6   9   0   23.10    4.60
   3   6   0   14.00    3.40
  -6   9   0   23.80    7.30
   6  -9   0    5.90    7.10
   6  -9   0   20.90    5.20
  -9   6   0   12.00    4.00
   3  -9   0   13.50    4.30
  -3   9   0   12.40    7.40
   9  -6   0   20.00    6.10
   6   3   0   12.10    3.10
   6  -9   0   14.00    3.70
   6  -9   0   20.50    4.40
   9  -3   0   15.30    3.60
   6  -9   0   22.30    5.20
  -6  -3   0   26.10    5.40
  -6  -3   0   14.20    7.30
  -3   9   0   15.50    3.60
   3   6   0   21.80    4.00
   9  -6   0   14.20   19.50
   6  -9   0   11.20    3.60
   9  -6   0    9.50   11.20
   9  -3   0    7.90   13.30
  -9   3   0   13.30    3.90
  -3   9   0   23.30    4.50
  -9   3   0   16.60    8.00
  -6   9   0   23.80    4.20
   6   3   0   23.30    5.20
  -6  -3   0   19.40    5.90
   3   6   0   20.30    4.00
  -9   6   0   22.30    4.60
   6   3   0   14.70    4.70
   3  -9   0   14.70    5.10
   9  -6   0   19.30    4.10
  -6  -3   0   21.80    4.70
  -6  -3   0   48.70   47.20
   9  -6   0   14.90    3.80
   6  -9   0   13.90    4.80
  -9   3   0   15.00    4.30
  -3  -6   0   30.70    6.80
   6   3   0   18.10    4.70
   6  -9   0   18.10    4.40
   6  -9   0   13.30    7.50
   3  -9   0   15.40    5.50
   3  -9   0   16.90    4.30
   9  -3   0   18.70    4.40
   9  -3   0   24.20    6.50
   3  -9   0   -1.70   14.10
   6   3   0   16.00    3.40
  -9   6   0   23.00    6.90
   6   3   0   15.10    3.70
  -3  -6   0    9.10   24.50
   3   6   0   13.70    4.70
   7  -9   0   17.80    5.30
   7   2   0   21.00    4.50
   2  -9   0   26.50    5.50
   7  -9   0   25.80    5.70
  -7  -2   0   28.10    5.80
   2  -9   0   16.50    5.30
  -7  -2   0   -6.30   41.60
   7  -9   0   24.50    5.10
   9  -2   0   31.60    7.60
   9  -7   0   22.10    4.40
   2  -9   0   19.80    7.50
  -9   7   0   29.30    4.70
   9  -7   0   37.70    8.10
  -7   9   0   24.10    7.50
   2   7   0   25.60    5.00
  -9   7   0   15.50    8.70
   2  -9   0   -4.50   24.80
  -9   2   0   39.30   12.50
   7  -9   0   22.10    6.20
   2  -9   0   16.00    4.80
  -9   2   0   34.60    6.40
   7  -9   0   28.80    8.20
   2   7   0   28.80    4.50
   9  -7   0   29.20    5.40
   9  -2   0   46.00   21.90
   9  -2   0   23.30    4.30
  -9   2   0   30.60    7.30
   9  -2   0   25.00    5.10
   2   7   0   16.60    5.10
   2  -9   0   22.40    6.70
  -2   9   0   18.60    4.60
   9  -7   0   21.50    6.20
  -2   9   0   23.60    4.70
   9  -7   0   26.00   11.30
  -7  -2   0   24.60   10.00
  -7  -2   0   18.30    6.20
  -2  -7   0   20.40    6.90
  -9   2   0   13.80    6.10
  -7   9   0   17.80    3.70
   9  -7   0   22.80    4.60
  -2  -7   0   36.00   26.30
   7  -9   0   26.20    5.40
   9  -7   0   30.60    5.50
   9  -7   0   21.80    8.70
  -9   7   0   24.80    8.10
   7   2   0   22.00    5.60
  -2   9   0   30.90   10.30
  -2  -7   0   12.80    7.10
  -7  -2   0   21.60    4.70
   7   2   0   24.30    7.90
   9  -7   0   27.30    6.50
   8  -9   0   34.20    5.70
  -8  -1   0   40.60    6.80
   8  -9   0   27.10    5.10
   1  -9   0   40.90   10.10
   1   8   0   35.70    5.80
   9  -8   0   40.70    5.50
   9  -1   0   45.70    5.80
   8   1   0   35.40    6.00
  -9   1   0   35.00    6.70
  -9   8   0   46.00   10.60
  -1   9   0   31.50    6.80
   8   1   0   36.10    7.30
   8  -9   0   40.10    6.50
  -9   8   0   33.00    5.10
   8  -9   0   37.80    5.80
   8  -9   0   36.20    6.00
   9  -8   0   34.20    5.70
   8  -9   0   43.70   10.40
   9  -1   0   26.30    7.30
   1   8   0   32.30    6.90
   8  -9   0   31.70    6.00
  -8  -1   0   34.90    7.00
  -1   9   0   44.80    6.30
  -9   8   0   28.70    5.70
   8   1   0   31.90    6.80
   9  -8   0   38.10    6.30
   8  -9   0   38.40    6.20
   1  -9   0   32.90    6.00
   9  -8   0   37.90    5.70
  -1   9   0   48.20    5.70
   9  -1   0   35.40    7.10
  -1  -8   0   46.90   13.00
  -9   1   0   33.60    7.10
   8  -9   0   31.70    7.40
  -8  -1   0   31.10   11.60
  -1  -8   0   45.70   10.70
  -8   9   0   42.70   10.90
  -1  -8   0   43.80   10.30
   1   8   0   38.60    5.40
   1  -9   0   43.80    7.50
   1  -9   0   19.90   21.90
  -1   9   0   49.20    6.30
  -9   1   0   32.90    6.20
  -8   9   0   36.10    4.60
  -9   1   0   34.20   13.20
   1   8   0   39.50    5.30
   9  -8   0   48.30    6.60
  -8  -1   0   43.80    6.40
  -1   9   0   36.60   10.30
   9  -8   0   43.20    6.40
   1   8   0   40.80    5.40
   0   9   0    5.70    2.60
   0  -9   0    6.90    6.20
   9  -9   0    3.60    2.50
   9  -9   0    9.90    3.30
  -9   9   0    7.90    2.60
   0  -9   0    2.30    7.00
   9  -9   0    5.50    7.40
   0   9   0   10.30    8.70
   0  -9   0    3.30    3.90
   9  -9   0    6.00    2.80
   9  -9   0    4.00    3.30
  -9   0   0    5.30    3.30
  -9   0   0    3.70    6.40
   9  -9   0   10.80    4.90
   0  -9   0    2.60    4.80
   0  -9   0   14.10   19.60
  -9   0   0    9.30    5.20
   9   0   0    0.00    2.70
  -9   9   0    9.90    8.50
   9   0   0    5.50    3.00
   0  -9   0    3.20    3.40
   0   9   0    3.50    2.40
   0   9   0    3.90    2.60
   9  -9   0    0.40    6.70
   9  -9   0    6.70    2.80
   0   9   0    8.30    2.90
   9  -9   0    3.70    3.20
   0   9   0    6.20    7.50
  -9   0   0    1.90    3.30
  -9   9   0    8.80    2.80
   9  -9   0    5.20    3.20
  10  -5   0   17.00    4.50
  10  -5   0   10.10    3.00
  -5  -5   0    5.10    4.60
 -10   5   0    6.20   10.70
  10  -5   0   13.10    4.60
  10  -5   0   11.30    3.10
   5   5   0   18.30    3.60
   5 -10   0   22.90    5.60
   5 -10   0   27.10    7.40
  10  -5   0   10.10    3.70
  -5  10   0   14.80    8.60
  -5  -5   0  -12.80   43.10
   5 -10   0   15.10    4.30
   5   5   0   23.80    5.70
 -10   5   0   16.40    4.50
  10  -5   0    9.00   15.60
  10  -5   0    9.40    5.20
  -5  -5   0   19.40    9.50
  10  -5   0   15.30   38.40
   5 -10   0   11.80   12.50
   5 -10   0   31.80    8.90
  10  -5   0    9.60    3.50
  -5  -5   0    7.70    3.10
  -5  -5   0   11.30    3.50
  -5  10   0   13.80    4.00
 -10   5   0   21.00    4.60
  -5  -5   0   14.10    5.70
  10  -6   0  182.48   28.40
  10  -4   0  178.88   14.20
  10  -4   0  137.99   12.00
   6 -10   0  159.28   14.80
  10  -6   0  171.28   14.40
  -6  -4   0  165.98   22.40
   4   6   0  180.98   14.20
   6   4   0  190.88   14.30
   4 -10   0  163.68   15.00
   6 -10   0  166.48   15.10
  -6  10   0  154.28   18.50
   4   6   0  177.68   12.70
  10  -4   0  166.38   32.30
  -4  10   0  160.78   19.80
   6   4   0  170.18   12.30
   6 -10   0  164.18   14.10
  -4  -6   0  127.79   59.19
   6   4   0  167.58   14.20
  10  -6   0  149.29   16.40
 -10   6   0  175.58   22.40
 -10   4   0  156.18   13.40
   4   6   0  170.68   12.30
  -6  10   0  174.98   12.10
  10  -6   0  156.88   12.60
   4 -10   0  187.68   20.80
  -4  -6   0  169.18   21.30
  -6  -4   0  159.08   13.30
   4   6   0  168.48   12.90
   6 -10   0  173.48   17.00
   6 -10   0  192.18   20.80
  10  -6   0  152.88   12.40
 -10   6   0  155.68   13.20
   6 -10   0  164.48   13.80
  10  -6   0  176.98   14.20
  10  -6   0   95.89   34.20
 -10   6   0  176.78   14.80
   4 -10   0  163.98   16.50
  -4  -6   0  166.28   15.00
   4 -10   0  175.58   14.00
  -4  10   0  155.88   14.30
 -10   4   0  202.58   38.90
  10  -4   0  148.09   12.40
  -4  10   0  164.48   13.30
  -6  -4   0  170.48   15.40
   4 -10   0  159.08   14.40
   6 -10   0  175.48   14.30
  10  -6   0  181.08   14.00
   6 -10   0  161.58   14.70
   6   4   0  173.28   12.70
  -6  -4   0  140.99   76.09
 -10   4   0  202.98   14.90
   6   4   0  155.88   11.40
  10  -4   0  154.88   11.90
  -6  -4   0  172.48   12.50
  -7  10   0   31.80    5.50
   3 -10   0   39.60    7.70
  -7  10   0   36.40   10.00
  -3  10   0   39.50    5.80
   3 -10   0   15.30   20.20
   7 -10   0   34.80    5.80
  -7  -3   0   46.20   74.89
   7 -10   0   38.60   10.70
   3 -10   0   27.80    6.40
   3   7   0   37.90    5.60
  -3  -7   0   25.70    9.90
   3 -10   0   47.40   11.00
  -7  10   0   25.50    5.20
  10  -3   0   26.10    5.20
  -3  10   0   34.10    6.30
   7 -10   0   35.60    7.40
  -3  -7   0   62.19   37.30
  10  -7   0   41.90    9.70
 -10   3   0   37.90    8.00
  10  -7   0   37.70    5.60
   7 -10   0   31.10    8.10
  -3  -7   0   29.30   10.20
   3   7   0   43.20    9.60
  -7  -3   0   26.00   11.10
  10  -7   0   35.50    6.20
   3   7   0   39.90    5.10
  10  -3   0   39.20    6.10
 -10   7   0   28.40    5.50
  -7  -3   0   38.90    5.80
 -10   7   0   27.80    5.50
  -3  10   0   31.90    5.60
   7 -10   0   35.60    5.90
   7   3   0   34.90    5.20
  -7  -3   0   44.10    8.30
  10  -7   0   34.00    9.10
   7   3   0   34.80    4.50
  10  -3   0   29.10    4.60
  -3  -7   0   36.90    7.20
 -10   3   0   28.60    6.40
   7 -10   0   38.20    7.50
  10  -7   0   31.30    6.20
  10  -7   0   39.30    8.70
  10  -7   0   42.20    5.80
   3   7   0   31.40    5.30
 -10   3   0   31.60   12.00
  10  -7   0   27.70    5.10
   7 -10   0   39.40    6.30
  10  -7   0   39.60    6.10
   3 -10   0   38.80    7.60
  -3  10   0   38.00    7.40
  10  -7   0   31.00    6.40
 -10   3   0   45.20    6.50
   7   3   0   43.80    6.40
   3 -10   0   25.60    5.70
   3   7   0   35.50    6.90
  10  -3   0   18.20   20.30
   7 -10   0   32.50    6.30
   7   3   0   28.60    6.90
  -7  -3   0   28.20    6.10
  -8  -2   0   77.39    8.40
  -8  10   0   86.19    7.40
  10  -8   0   73.09    8.20
  10  -8   0   72.89    9.00
   8 -10   0   66.79   10.20
  10  -8   0   73.39    8.90
   2   8   0   74.59    7.90
  -2  -8   0   79.99    9.70
   8 -10   0   67.69   12.90
  -8  -2   0   71.69   10.10
 -10   2   0   81.69    8.80
   8 -10   0   80.99    9.70
  -8  -2   0   74.59   19.90
   2   8   0   75.39    7.80
  -8  10   0   75.69    6.50
   2 -10   0   70.79    8.40
   2   8   0   72.49    8.40
   8 -10   0   81.29    9.60
  10  -8   0   69.69    8.90
  -2  -8   0   77.59   12.00
  -8  -2   0   85.49    9.50
  -2  10   0   70.69    8.10
  -8  10   0   78.09   15.00
   2 -10   0   71.59   14.30
  10  -8   0   75.69    7.80
   2 -10   0   67.89   10.50
 -10   2   0   44.80   14.00
  10  -2   0   78.59    7.70
   2 -10   0   71.19    9.80
   8 -10   0   66.09    8.00
   8   2   0   78.29    8.50
  -2  10   0   44.40   12.80
   2   8   0   69.99    7.40
   8 -10   0   71.39    8.70
  10  -2   0   72.59    7.70
  -2  -8   0   56.19   37.80
 -10   2   0   84.49   10.30
  -2  10   0   77.39    7.90
  10  -2   0   51.29   28.50
   2 -10   0   72.89   12.60
  -2  -8   0   71.39    8.40
   8 -10   0   67.39    8.80
  10  -8   0   74.29    8.70
   2 -10   0   39.50   27.10
  10  -8   0   77.59    8.20
  10  -2   0   82.39    8.80
   2 -10   0   80.19   10.10
  10  -2   0   59.39    9.80
 -10   8   0   64.99   14.20
  -2  10   0   67.89    8.30
 -10   2   0   65.39    9.10
   8 -10   0   57.69   11.00
  10  -8   0   69.79   10.70
   8   2   0   67.59    7.30
  -2  10   0   74.19    7.40
   8 -10   0   75.89    8.60
  10  -9   0   18.30    4.50
   9 -10   0   16.70    5.20
  10  -1   0   20.20    4.70
   1 -10   0   17.50    5.20
   1 -10   0   17.60    7.20
   9   1   0   13.30    3.70
   1 -10   0  -12.50   23.40
  -9  -1   0   19.20   10.20
  -1  10   0   20.50    4.60
  -9  -1   0   16.90    4.60
   1   9   0   15.90    4.10
  -9  10   0   21.00    4.50
   1 -10   0   15.70    5.70
   9 -10   0   23.60    5.90
   9 -10   0   16.40    4.50
   1   9   0   19.40    5.40
  10  -1   0  -19.10   20.10
 -10   9   0   18.00    3.60
   1   9   0   17.50    4.00
  -1  10   0   16.80    4.10
   1 -10   0   11.00    4.50
  -1  10   0   19.90    9.20
 -10   1   0   12.60   11.70
  10  -9   0   26.30    5.80
  -9  -1   0   18.60    5.90
 -10   1   0   20.10    5.80
   9 -10   0    9.80    4.00
   9 -10   0   15.10    5.00
  -1  -9   0   14.30    4.40
  -1  -9   0   16.40    6.80
   9 -10   0   12.60    6.80
   1   9   0   17.50    4.50
  10  -1   0    8.00    8.60
  -1  10   0   14.40    3.80
  10  -1   0   22.00    4.60
   9 -10   0   19.90    5.40
   9 -10   0    8.70    7.40
 -10   9   0    5.60    7.80
  -1  -9   0   29.30   36.20
  10  -9   0   20.30    4.50
  -9  -1   0   20.20    5.00
  -9  10   0   21.70    3.70
  10  -9   0   22.30    5.20
  -1  10   0   14.80    4.40
 -10   1   0   15.90    5.90
  10  -9   0   20.80    5.70
   9   1   0   12.20    6.10
  10  -9   0   18.70    4.90
   9   1   0   16.90    4.50
   9 -10   0   16.00    4.70
 -10   1   0   16.10    4.70
  -1  -9   0   38.60   15.60
 -10   9   0   18.60    3.90
  -1  -9   0   17.20    5.60
  -9  10   0    2.50    7.80
   1 -10   0   23.90    5.90
  10  -9   0    8.20    4.60
  10   0   0   48.80   33.20
   0 -10   0   26.30    6.70
  10 -10   0   25.80    6.30
 -10   0   0   13.10    4.90
  10 -10   0   35.60    6.30
   0 -10   0   21.20    6.30
  10 -10   0   20.80    5.00
  10   0   0   27.50    6.00
   0 -10   0   38.80   26.00
   0  10   0   23.50    5.20
  10 -10   0   20.40    5.20
  10 -10   0   29.50    5.40
   0 -10   0   25.30    8.50
  10 -10   0    7.20    7.40
  10 -10   0   22.10    5.80
 -10   0   0   20.00    6.20
 -10  10   0   33.70    9.20
   0  10   0   16.80    4.70
  10 -10   0   22.90    4.90
 -10  10   0   17.90    4.50
  10   0   0   16.50    4.20
   0  10   0   29.30    5.00
 -10   0   0    5.80   12.30
 -10  10   0   23.20    4.50
  10 -10   0   13.40    8.60
   0 -10   0   20.00    7.70
   0  10   0   21.90    5.10
   0 -10   0   17.30    6.70
  11  -6   0   22.20    5.10
   5 -11   0   32.60    6.30
   6   5   0   25.00    5.30
  11  -5   0   18.80    4.10
   5   6   0   27.20    4.50
   5 -11   0   14.80    7.70
   6 -11   0   30.60    9.50
 -11   5   0   17.10    4.40
   5 -11   0   26.40    7.00
  -6  -5   0   16.10    3.90
  -6  11   0   29.10    5.60
  -6  -5   0   22.90    4.80
   5   6   0   23.90    6.00
  11  -5   0   20.00    4.70
   6   5   0   23.50    4.80
  -5  -6   0   27.40    6.50
  11  -5   0   22.30    4.40
  11  -5   0   14.80   17.10
  -5  -6   0   23.10   10.70
  -6  -5   0   19.20   11.90
   5   6   0   19.80    5.50
   6 -11   0   19.90    6.70
   6 -11   0   19.40    6.10
  11  -5   0   21.60    4.60
   5 -11   0   24.90    5.60
   6 -11   0   25.00    5.70
   5 -11   0   24.10    5.60
   5 -11   0   24.70    7.10
  -5  -6   0   45.30   61.79
  11  -6   0   18.00    4.70
  -6  11   0   25.30    5.00
  11  -6   0    0.00   44.20
  -5  11   0   20.90    5.10
   6   5   0   18.90    5.10
  11  -6   0   29.70    5.50
  -5  11   0   19.00   11.80
   6   5   0   20.30    4.10
 -11   6   0   22.30    5.50
 -11   6   0   23.80    5.30
   5 -11   0   -1.90   12.40
  11  -5   0   12.10    6.80
  11  -6   0   23.80    8.40
  -6  11   0   18.50    9.90
   6   5   0   20.70    5.70
  -5  11   0   17.30    4.20
  -6  -5   0   16.20   68.49
  11  -6   0   19.00   16.40
 -11   6   0   23.30    5.70
 -11   5   0   18.40    5.40
 -11   5   0   15.50    5.50
   5   6   0   21.80    4.90
   6 -11   0   21.80    5.70
   5   6   0   26.30    4.80
   6 -11   0   17.50    5.00
   6 -11   0   18.70    5.60
  11  -6   0   28.20    6.20
   5 -11   0   26.30    6.40
  11  -6   0   27.40    5.30
  -6  -5   0   31.60    7.30
 -11   5   0    5.80   14.70
  11  -5   0   21.80    5.40
 -11   4   0   64.29   19.20
  -7  -4   0   73.29    7.70
 -11   4   0   82.39    9.40
  -7  11   0   89.39    8.00
   4   7   0   84.09    9.20
   7 -11   0   91.69   12.40
   4 -11   0   76.79    9.10
  -4  11   0   73.09    8.00
 -11   7   0   83.19    9.10
  -4  -7   0  -10.00   42.30
   7 -11   0   77.29   10.00
  -7  11   0   78.09    8.60
   7   4   0   79.19    8.00
  11  -4   0   76.79    7.80
  11  -7   0   81.19   10.10
   4   7   0   59.49    8.80
   4 -11   0   75.29   10.20
  -7  -4   0   69.29  168.28
   4   7   0   83.89    8.40
   7 -11   0   92.89   15.20
   4 -11   0   80.89   11.10
  -4  -7   0   77.09   17.60
  -4  11   0   77.99    8.40
   4   7   0   83.29    7.90
  -4  11   0   76.59    8.50
  11  -7   0   76.19    8.40
  -7  -4   0   49.40   15.10
  11  -4   0   44.50   24.30
   7   4   0   88.69    9.80
 -11   7   0   78.09    8.10
  -4  -7   0   72.09   10.00
   4   7   0   79.99    9.40
   4 -11   0   78.49   10.50
   7   4   0   62.39    6.30
  11  -4   0   62.49    7.10
  11  -4   0   73.19    8.70
  11  -7   0   65.09    8.90
  -7  -4   0   91.39   13.50
   4 -11   0   78.99   10.00
   4 -11   0   50.69   21.30
  -7  11   0   47.90   13.90
 -11   4   0   77.69    9.70
  -4  11   0   73.49    9.00
   7 -11   0   73.99    9.80
  11  -4   0   55.29    9.30
   7 -11   0   91.89   12.10
 -11   4   0   72.89   10.30
   4 -11   0   72.49    8.70
  11  -7   0   72.69    8.00
  -7  -4   0   67.29   11.00
   4 -11   0   89.39   15.40
  -7  -4   0   76.69    8.10
  11  -7   0   73.79    8.00
   7 -11   0   70.09    8.80
   7 -11   0  101.29   11.60
   3 -11   0   24.70   27.60
   3   8   0   35.20    6.10
  -3  11   0   29.50    5.90
   3   8   0   36.80    5.60
  -3  11   0   36.00    6.20
 -11   3   0   35.00   15.60
   3 -11   0   44.70   13.00
  -8  11   0   28.90    6.00
  -8  -3   0   29.00    5.80
   8 -11   0   37.30   11.70
  -3  -8   0   45.60   53.69
  -3  11   0   30.20    6.40
 -11   3   0   27.80    6.80
  -8  -3   0   25.50    6.00
 -11   3   0   24.80    6.30
   8 -11   0   43.60    8.90
  11  -3   0   45.50   31.10
  -8  -3   0   32.40   13.80
   3 -11   0   29.20    6.60
  -8  -3   0   29.80    6.10
  11  -8   0   45.60    9.20
  -8  -3   0   28.90    7.80
  -8  11   0   33.00   12.30
  11  -3   0   24.10    5.00
   8 -11   0   38.90    7.00
   8   3   0   31.00    6.80
  -3  11   0   38.30    6.40
   8 -11   0   47.00    8.80
  11  -8   0   32.60    9.00
   3   8   0   39.30    7.30
   8 -11   0   34.00    7.10
   3 -11   0   42.00    8.20
   3   8   0   37.70    5.90
  11  -3   0   41.30    6.90
  11  -8   0   33.50    6.50
   3 -11   0   28.30    9.50
  11  -8   0   35.90    7.60
 -11   8   0   41.30    6.00
 -11   8   0   28.70    6.00
  -3  -8   0   42.50   11.00
 -11   3   0   36.10    7.30
 -11   8   0   36.00   13.30
  11  -3   0   18.30    7.90
  11  -3   0   29.10    5.60
  11  -8   0   47.00    7.30
   8 -11   0   31.20    7.20
  -8  11   0   32.70    6.40
  11  -8   0   28.30    7.80
  -3  -8   0   31.30    6.90
  -9  -2   0    4.80    3.80
   9 -11   0    6.70    5.70
   2 -11   0    1.10    4.60
  -2  -9   0   -0.30    6.30
   2 -11   0    4.00    3.90
  11  -2   0    1.20    2.70
   2 -11   0   -5.40    4.20
  11  -9   0    3.00    2.90
  11  -9   0   -0.40    3.90
  -2  -9   0   -4.90   11.10
   2   9   0    2.90    2.60
  -2  -9   0   14.30   44.80
   9 -11   0    2.30    2.60
   9   2   0    3.00    3.60
   2 -11   0    0.80    2.60
   2   9   0    0.70    2.70
   9 -11   0    2.30    4.10
  -9  11   0    1.50    3.40
 -11   2   0    5.60    3.80
 -11   2   0   13.30   13.70
 -11   9   0   -1.80    2.50
   9 -11   0    2.20    3.00
   9 -11   0    1.40    2.50
 -11   2   0    5.00    4.40
  11  -9   0   -3.60    8.00
  -9  11   0    1.80    2.70
 -11   2   0    5.00    3.80
  -9  11   0   23.10   13.30
   2 -11   0    1.00    3.60
  -9  -2   0    2.10    3.40
   9 -11   0    1.90    3.30
  11  -2   0    3.90    3.00
   9 -11   0    0.40    2.80
  11  -2   0    3.90    6.90
   2 -11   0    8.20   29.00
  -2  11   0    1.20    2.30
  -2  11   0    0.00    2.60
  11  -2   0    2.80    2.80
  -9  -2   0   12.70   10.20
  11  -9   0    3.90    2.80
  11  -9   0    2.60    2.60
  11  -9   0    3.40    3.30
   2   9   0   -1.20    2.10
 -11   9   0    3.20    2.90
  -2  11   0    2.90    3.10
  -2  11   0    0.40    2.60
  11  -9   0    4.20    3.20
  -9  -2   0    1.40    3.30
   2   9   0    3.80    3.00
   9   2   0    0.00    2.20
  -9  -2   0   -2.70    4.70
 -10  -1   0   31.90    6.40
  -1 -10   0   28.40   53.29
   1  10   0   29.80    5.80
  11 -10   0   24.20    5.30
  11 -10   0   32.50    6.10
  -1  11   0   28.20    5.60
 -11   1   0   29.10    7.00
  10   1   0   32.50    6.50
   1 -11   0   25.60    7.20
 -10  11   0   22.80    4.60
  10 -11   0   32.80    7.30
 -10  -1   0   24.80    6.00
  11 -10   0   35.70    8.40
  -1  11   0   28.60    5.60
 -10  11   0   28.60    5.20
 -11  10   0   31.50    5.00
  10 -11   0   29.70    8.20
   1 -11   0   31.10    6.50
  11  -1   0   30.50    5.90
  11 -10   0   35.60    6.80
   1 -11   0   27.80    9.70
  -1  11   0   27.20    5.80
 -11   1   0   24.80    7.00
  10   1   0   25.80    5.80
 -11   1   0   28.50    6.20
   1  10   0   26.90    5.40
 -11  10   0   30.60    5.40
  10 -11   0   20.90    5.90
 -10  -1   0   22.40    5.70
  10 -11   0   24.80    6.00
  10   1   0   24.40    4.70
  11 -10   0   34.00    7.30
 -10  -1   0   28.60    7.90
  10   1   0   67.79   73.29
  -1 -10   0   27.80    7.00
  11  -1   0   30.30    6.10
  11 -10   0   29.30    6.30
  -1 -10   0   13.80    8.30
  11 -10   0   32.70    6.70
 -11   1   0   23.90    5.70
   1  10   0   30.90    5.60
 -10  -1   0   25.50   16.50
  10 -11   0   27.50    5.90
  11  -1   0   24.50    5.00
   1  10   0   33.30    6.60
  -1 -10   0   27.80    6.50
   1 -11   0   32.70    7.60
  10 -11   0   30.00    5.80
   1 -11   0   43.50    8.60
  -1  11   0   30.70    6.40
  10 -11   0   22.50    8.80
 -11   0   0   78.19   11.50
  11   0   0   91.09    9.50
   0  11   0   81.59    9.70
  11   0   0   30.40   38.20
 -11  11   0   92.89    8.70
  11   0   0   90.59    9.80
 -11  11   0   74.09    7.70
   0 -11   0   78.39   10.90
 -11   0   0   84.49    9.50
  11 -11   0   90.49   12.10
  11 -11   0   91.29    9.30
   0 -11   0   87.49   15.20
 -11   0   0   74.79    9.80
  11 -11   0   76.59    9.80
   0  11   0   91.39    8.80
   0 -11   0   83.69    9.50
 -11   0   0   80.49    9.70
   0  11   0   80.09    8.80
  11   0   0   92.49    9.30
   0 -11   0   34.20   40.70
  11 -11   0   94.49   10.00
   0  11   0   90.59    9.20
 -11   0   0   60.89   21.10
  11 -11   0   88.99   10.70
   0 -11   0   86.99   12.30
  11 -11   0   94.79   11.40
  12  -6   0   27.80    6.60
  -6  12   0   15.60    4.80
  12  -6   0   31.30    5.40
  -6  -6   0   18.90    6.00
  12  -6   0   21.80    5.70
 -12   6   0   13.40    4.90
   6 -12   0   14.20    4.70
 -12   6   0   23.30    5.70
   6   6   0   25.80    5.40
  -6  12   0   27.30    5.40
  -6  -6   0   12.40    9.90
 -12   6   0   16.00    5.00
   6 -12   0   23.70    7.40
   6 -12   0   15.80    5.30
   6 -12   0   22.40    5.40
   6   6   0   20.50    4.20
   6   6   0   20.90    6.50
   6 -12   0   19.80    5.70
   6 -12   0   28.10   10.20
  12  -6   0   16.80    7.20
  12  -6   0   16.40    4.20
   6   6   0   20.00    4.10
  12  -6   0   22.70    4.90
   6 -12   0   14.10    6.70
 -12   6   0   23.10    5.50
  -6  12   0   15.80    6.10
  -7  12   0   45.10    6.90
   7 -12   0   54.59    8.60
  -5  12   0   56.29    7.60
  12  -5   0   45.90    6.40
  12  -5   0   37.60    6.80
   5 -12   0   43.70    7.20
  12  -7   0   45.40    6.60
 -12   5   0   40.30    7.70
  -7  -5   0  158.28  178.58
  -7  -5   0   54.79   17.60
   5 -12   0   51.29    7.50
   7 -12   0   62.29   10.10
   5 -12   0   46.90    8.20
  12  -7   0   50.69    7.60
  12  -7   0   51.09    7.00
   5   7   0   45.80    5.90
   5   7   0   42.00    7.40
  -5  -7   0   19.90   67.89
   7 -12   0   46.30    9.40
   5   7   0   40.20    7.00
  12  -7   0   54.59    7.60
 -12   7   0   44.50    7.50
 -12   5   0   38.10    7.20
  12  -7   0   60.99    7.10
  12  -5   0   52.99    7.30
   7 -12   0   34.20   10.90
   7 -12   0   48.80    7.50
  -7  -5   0   41.80    5.70
   7   5   0   39.20    6.10
   5 -12   0   51.99    8.90
  -7  -5   0   36.10    8.30
   5   7   0   49.30    7.00
  12  -5   0   53.89    6.70
 -12   5   0   46.60    8.10
  -5  -7   0   26.70   11.20
 -12   7   0   43.60    7.70
   7   5   0   40.90    5.20
  -5  -7   0   49.60    8.50
  -5  12   0   58.29    9.00
   5 -12   0   36.70   11.40
   5   7   0   46.90    8.10
  -5  12   0   51.59    7.50
   5 -12   0   45.70    9.40
   7   5   0   48.70    7.80
  12  -5   0   30.00   10.10
 -12   7   0   46.70    9.60
 -12   7   0   53.09    7.40
   7 -12   0   54.99    8.10
   7 -12   0   49.10    9.00
  -5  12   0   52.89    6.90
  12  -4   0   42.00    6.20
  -4  -8   0  -70.19   67.09
  -8  -4   0   44.30    6.00
 -12   4   0   35.30    7.70
   4 -12   0   49.50    8.30
  12  -4   0   39.20    5.60
  12  -8   0   41.50    6.80
   4   8   0   40.00    6.50
  12  -4   0   -5.10   32.10
  -8  12   0   52.99    7.10
  -4  12   0   42.30    6.50
  -8  12   0   33.40    7.40
  12  -4   0   51.99    7.00
  -4  -8   0   29.20   14.20
 -12   8   0   50.99    6.90
  12  -8   0   46.10    7.60
  12  -8   0   36.60    6.40
   8   4   0   40.90    6.30
  -8  -4   0   26.90   12.80
 -12   4   0   37.40    7.60
   4   8   0   44.70    6.50
   4 -12   0   44.90    7.30
  -4  12   0   42.70    6.70
   8 -12   0   37.90    7.10
   8 -12   0   37.70    7.50
  -8  -4   0   43.60    8.90
   8   4   0   39.40    7.30
 -12   4   0   44.50    7.40
  -4  12   0   38.20    6.40
  -4  -8   0   37.00    7.30
   4   8   0   44.80    6.00
   4   8   0   38.90    7.80
  -4  12   0   43.40    7.10
   8 -12   0   51.89    7.70
 -12   4   0   46.90    8.10
   8 -12   0   46.40   10.70
   4 -12   0   44.00   11.80
   4 -12   0   49.90    9.30
   8 -12   0   44.70    8.60
  12  -8   0   43.90    6.50
   4   8   0   42.40    7.40
  12  -8   0   42.90    7.20
 -12   4   0   18.80   20.40
 -12   8   0   29.40    8.00
   8 -12   0   28.60    8.00
   4 -12   0   43.60    8.40
   4 -12   0   42.70    8.40
   8 -12   0   45.40   12.40
  12  -9   0   21.60    5.60
   3 -12   0   17.00    5.90
 -12   9   0   25.80    5.00
  -9  -3   0   20.40    4.80
   3   9   0   19.40    4.20
  12  -9   0   17.40    6.70
   9   3   0   19.60    4.60
   3 -12   0   24.00    6.50
  -3  -9   0    5.50   13.20
  -3  12   0   17.60    4.30
  12  -9   0   19.10    5.10
   3 -12   0    9.20    6.40
   3   9   0   27.60    5.70
  -9  -3   0   33.30    6.50
   3   9   0   19.70    5.40
   3 -12   0   17.10    5.10
  12  -3   0   15.70    4.30
   9 -12   0   17.80    7.70
  -3  12   0   20.40    5.50
  -9  -3   0   17.90    6.90
 -12   3   0   26.20   21.10
   9 -12   0   23.80    6.60
   3 -12   0   18.80    7.60
 -12   3   0   16.70    5.70
  -3  -9   0   45.90   57.69
   9   3   0   20.60    6.00
 -12   3   0   19.50    5.20
   3 -12   0   24.80    6.30
  -9  -3   0   19.40    4.30
  12  -9   0   23.20    5.10
  -3  12   0   19.80    4.80
  -3  -9   0   14.00    7.60
   9 -12   0   17.90    5.20
  12  -3   0   40.30   29.70
  -9  12   0   30.10    5.70
   3   9   0   22.80    5.20
  12  -3   0   21.30    4.70
   9 -12   0    4.20    9.90
  -9  -3   0   20.00   13.60
   3   9   0   10.70    4.90
 -12   3   0   14.80    5.70
  12  -9   0   21.40    5.70
   9 -12   0   23.20    7.30
 -12   3   0   13.80    5.40
  -3  12   0   19.50    5.20
  12  -3   0   15.40    4.00
   9 -12   0   21.80    6.10
   3 -12   0    9.30   24.80
  12  -9   0   23.30    5.30
 -12   9   0   23.80    5.00
   9 -12   0   19.20    6.00
   2  10   0   47.20    6.90
  10   2   0   53.29   52.69
  12 -10   0   49.30    7.40
  12  -2   0   43.30    6.20
  10 -12   0   58.29    8.30
  12  -2   0   43.40    6.50
   2  10   0   47.30    6.40
  10   2   0   43.40    5.90
 -10  -2   0   34.70    7.00
  -2  12   0   35.60    6.20
  10 -12   0   41.90    7.70
  -2 -10   0   18.70   49.50
   2 -12   0   44.40    8.30
  -2 -10   0   33.40   10.50
 -10  12   0   38.00    6.90
 -12   2   0    6.80   37.10
 -12   2   0   45.10    8.10
   2 -12   0   33.90    7.80
  10   2   0   42.60    7.30
 -12  10   0   39.20    5.90
  10 -12   0   37.90    8.30
  10 -12   0   51.69    9.70
  12 -10   0   45.20    7.00
 -12  10   0   49.10    6.50
 -12   2   0   42.70    8.60
  12 -10   0   37.80    7.80
  12  -2   0   81.49   36.90
   2 -12   0   46.80    8.70
 -10  12   0   43.10    6.60
  -2  12   0   48.50    7.00
  10 -12   0   40.60    7.90
  12 -10   0   41.40    6.70
 -10  -2   0   36.70    8.40
  12 -10   0   45.50    7.90
  12 -10   0   42.10    7.70
   2 -12   0   35.80    9.90
 -12   2   0   42.40    8.40
 -10  -2   0   44.00    6.50
  -2  12   0   33.20    6.00
   2  10   0   47.10    6.60
   2  10   0   40.70    7.80
  12  -2   0   41.10    6.60
  -2  12   0   43.40    7.30
   2 -12   0   46.30    7.40
  12 -10   0   48.90    9.00
 -12   2   0   51.19    7.70
   2 -12   0   40.70   33.50
 -10  -2   0   51.69   35.60
  10 -12   0   47.70    7.60
 -10  -2   0   42.70    7.10
  10   2   0   45.00    7.90
  10 -12   0   42.50   11.00
  11 -12   0   19.60    6.60
   1 -12   0   22.90    6.70
   1 -12   0   18.00    5.10
  12  -1   0   17.10    4.90
 -11  -1   0   15.40    4.60
   1  11   0   14.80    4.90
  12 -11   0   19.80    5.60
  11   1   0   15.50    4.50
  12 -11   0   27.50    6.80
   1 -12   0   25.50   44.10
  11   1   0  -38.70   48.00
  12 -11   0   18.60    5.70
  11 -12   0   16.80    5.50
  12  -1   0   22.30    4.60
 -12   1   0   23.70    6.20
  11 -12   0   17.50    5.20
  -1 -11   0   18.80    7.80
  11 -12   0   16.40    5.60
   1 -12   0    8.00    6.10
  11 -12   0   20.00    5.70
  12 -11   0   16.80    4.40
  12  -1   0  -16.00   34.20
  11   1   0   19.20    4.20
   1  11   0   19.40    4.50
   1  11   0   14.70    3.90
  12 -11   0   16.70    5.30
 -11  -1   0    9.50    5.70
 -12  11   0   17.00    3.80
  12  -1   0   16.20    4.30
  -1  12   0   18.00    4.40
  12 -11   0   17.10    4.20
  -1  12   0   16.00    5.10
  11 -12   0   16.20   12.00
  11 -12   0   19.60    5.10
 -11  12   0   22.10    5.00
   1 -12   0   13.30    5.10
 -12  11   0   21.00    4.60
 -11  -1   0   20.20    5.50
   1  11   0   17.60    4.20
 -12   1   0   16.00    4.30
 -11  12   0   25.10    5.30
  -1  12   0   15.00    3.90
  -1 -11   0   21.80    6.70
  -1 -11   0   39.20   47.40
 -12   1   0   19.10    6.40
 -12   1   0   14.50    4.80
  -1  12   0   17.40    4.10
   0 -12   0   48.40    7.30
   0 -12   0   54.39   10.10
   0 -12   0   45.60    8.30
 -12  12   0   59.29    7.80
 -12  12   0   52.59    6.10
 -12   0   0   48.40    8.90
   0  12   0   56.79    8.20
 -12   0   0   49.60    7.60
  12 -12   0   47.70    7.30
  12 -12   0   45.60    7.90
 -12   0   0   42.20    7.40
  12 -12   0   54.49    9.10
   0 -12   0   38.60   69.99
   0  12   0   59.29    7.30
   0 -12   0   39.00   10.70
  12 -12   0   54.29    8.70
  12   0   0  -27.80   40.70
  12 -12   0   47.80    8.50
 -12   0   0   53.89    6.90
   0  12   0   51.69    6.60
  12 -12   0   54.69    7.70
   0  12   0   48.00    6.80
  12   0   0   50.59    6.30
  12   0   0   53.69    7.10
  -7  13   0    5.00    2.80
   6   7   0    1.70    3.30
   6 -13   0    1.70    3.10
  -6  13   0    8.20    3.30
   6 -13   0    3.80    3.90
 -13   6   0    1.90    4.60
 -13   7   0    7.20    4.00
  -7  -6   0    4.10    4.10
  13  -6   0    7.10    2.90
   6 -13   0    4.20    5.30
  13  -7   0    4.10    2.90
   7 -13   0    2.90    3.50
   7 -13   0   -0.80    5.30
 -13   6   0    3.00    3.70
 -13   7   0   10.50    4.20
  13  -6   0    8.20    3.90
   7 -13   0   10.00    4.90
   6 -13   0    3.70    5.40
   7   6   0    3.60    2.60
   6   7   0    4.70    2.30
  -6  -7   0  -26.20  104.59
  13  -7   0    2.90    3.20
  13  -6   0    4.30    2.60
  -6  13   0    1.60    2.90
  -6  -7   0    6.60    4.20
  13  -7   0    3.30    2.80
  13  -7   0    3.40    2.50
   7   6   0    5.30    3.30
   7 -13   0    2.40    3.50
   7 -13   0    7.60    3.70
   7 -13   0    6.10    5.60
  -7  -6   0   12.90   14.30
   6   7   0    7.40    3.80
   6 -13   0    3.20    3.20
   7   6   0    2.50    2.10
 -13   6   0    4.40    3.30
  -7  13   0    2.50    3.00
   6   7   0    3.70    2.80
  13  -6   0   -1.30    3.30
   6 -13   0    2.40    3.10
  -6  -7   0  -15.50   12.50
   7 -13   0    6.60    3.30
   6 -13   0    5.40    4.10
 -13   6   0   -1.60    3.80
  13  -7   0    7.20    3.40
 -13   7   0    4.30    2.90
   8 -13   0   10.20    4.00
  -8  13   0   11.80    4.20
  13  -8   0   15.50    4.90
  -5  13   0   16.40    4.10
  13  -8   0   15.40    4.10
   8 -13   0   13.20    7.90
   5 -13   0    8.90    4.80
   5 -13   0   11.70    7.90
   5   8   0   10.20    5.80
   8   5   0    9.60    4.30
  13  -5   0   28.60   25.20
   5   8   0   11.30    4.70
 -13   5   0   11.20    5.00
  13  -8   0   18.20    5.20
   8 -13   0   10.10    4.00
   5 -13   0   11.50    4.10
  -5  -8   0  -81.59   83.89
   8 -13   0   13.40    5.50
 -13   8   0   12.60    3.70
   8 -13   0   14.60    5.40
 -13   5   0    6.90    3.60
   8   5   0   12.30    3.80
  -8  -5   0    8.30    2.90
   8 -13   0   12.20    5.90
   5 -13   0   11.10    5.10
  13  -5   0   18.00    4.00
  -5  13   0   12.40    3.50
  -8  -5   0   15.00   14.20
  13  -5   0   12.40    3.70
 -13   8   0   10.10    5.00
   5   8   0   13.10    3.80
  -8  -5   0    7.50    4.60
  -5  -8   0  -15.70   13.50
 -13   5   0    8.30    4.90
  13  -5   0   14.00    4.30
   5 -13   0   11.50    5.20
  13  -8   0   12.80    4.30
 -13   5   0    5.40    4.20
  13  -8   0   12.10    3.50
  -5  -8   0    8.20    4.40
   5   8   0   10.70    3.80
  -5  13   0   13.90    4.70
   5 -13   0   14.00    5.70
   5   8   0    9.00    3.00
   8 -13   0    4.20    8.20
  -5  13   0   10.40    3.60
   9 -13   0    3.70    3.50
 -13   9   0    5.30    2.80
  13  -9   0    6.20    3.20
  13  -4   0   11.50    4.90
   4 -13   0   15.30    5.40
   4 -13   0    6.50    4.30
   4   9   0    7.70    3.00
  -9  -4   0    5.40    2.60
   9 -13   0    7.70    4.70
  -9  -4   0    0.10   22.10
  13  -4   0   -0.70   24.90
  13  -9   0    5.70    3.60
  -4  13   0    6.90    3.10
  -9  -4   0    8.80    5.00
   9 -13   0   10.20    4.10
   4 -13   0    3.00    4.70
  13  -4   0    8.50    3.70
  -9  13   0    1.40    3.30
   9   4   0    3.80    3.40
   9   4   0    6.50    3.00
  -4  13   0    5.80    3.60
  -9  13   0    4.90    3.40
  13  -9   0    6.20    4.00
  13  -4   0    5.60    2.50
   9 -13   0    2.90    3.70
   4 -13   0    8.10    3.90
  -4  13   0    6.90    3.20
 -13   4   0   10.20    4.80
   4 -13   0    7.70    5.00
  13  -9   0    7.80    3.20
   4   9   0    7.30    3.10
   9 -13   0    3.00    3.90
 -13   4   0    7.50    3.70
   4   9   0    6.90    2.90
  -4  -9   0  -96.49   66.69
 -13   9   0    9.40    3.90
  -4  13   0    6.20    3.20
 -13   4   0    5.50    3.60
  13  -4   0    4.10    2.60
   4   9   0    5.80    4.10
 -13   4   0    7.30    4.10
  13  -9   0    7.80    4.20
   4   9   0    4.70    6.00
   9 -13   0    9.00    7.10
  -3  13   0    1.50    2.40
  10   3   0    0.70    2.20
 -10  13   0    6.60    3.10
  13  -3   0  -41.80   49.90
  13  -3   0    4.40    2.20
  13 -10   0   -2.60    4.80
 -13   3   0    1.60    3.40
 -10  -3   0   -1.60    4.90
  10 -13   0   -0.80    3.80
   3 -13   0    3.20    5.00
   3 -13   0   -1.60    3.90
  10 -13   0    4.80    3.70
  13  -3   0   -2.60    2.20
 -13  10   0    0.70    3.00
  -3  13   0    2.50    2.90
  13 -10   0    5.80    3.50
  13  -3   0    2.10    2.80
  10 -13   0    2.70    3.80
   3 -13   0    1.70    4.10
 -10  -3   0    2.60    2.70
  13 -10   0    0.40    4.00
 -10  13   0    3.00    2.80
  10 -13   0    1.70    4.30
  13 -10   0    2.30    4.20
   3 -13   0    4.20    4.40
 -13   3   0   -0.70    2.80
 -13   3   0    6.00    4.50
  10   3   0  -90.29   68.39
  13 -10   0    2.60    2.80
  -3 -10   0   19.20   84.09
   3 -13   0    5.70    4.40
  10   3   0    4.70    3.20
  -3  13   0    1.70    2.20
   3  10   0    7.50    4.00
  10   3   0    3.30    4.40
  -3  13   0    3.00    2.70
 -10  -3   0    5.60    4.20
 -10  -3   0   -2.80    6.00
   3  10   0   -0.40    2.50
  13  -3   0    3.00    3.60
  11 -13   0   12.00    4.90
  13 -11   0   15.40    4.90
 -13   2   0   11.70    4.50
  11 -13   0   14.50    6.10
  11 -13   0   10.20    4.00
  13 -11   0    9.30    4.60
 -13   2   0   11.30    3.80
  -2 -11   0   11.90    5.60
   2  11   0   12.70    3.70
  13  -2   0   14.70    4.10
  11   2   0   20.10    4.30
  11 -13   0    6.00    5.60
   2  11   0   17.00    4.10
 -11  -2   0   16.80    7.70
  13  -2   0   14.00    3.70
   2 -13   0   12.60    4.50
  -2  13   0   13.50    3.80
   2 -13   0   13.30    4.90
 -11  -2   0   10.30    3.50
   2  11   0   13.20    3.50
 -11  -2   0   14.40    3.50
  13  -2   0   12.80    3.30
 -13   2   0   12.20    5.40
  11 -13   0   17.50    5.60
  13 -11   0    9.90    3.60
  -2  13   0    9.70    4.10
  11 -13   0   11.80    4.40
   2 -13   0   12.20    7.00
   2 -13   0   15.80    5.30
 -11  -2   0    7.40    4.60
  -2  13   0    6.90    3.00
 -11  13   0    8.80    4.00
  13 -11   0    8.70    4.30
 -13  11   0   15.10    3.90
  13 -11   0   13.70    4.10
  -2 -11   0    6.10    5.40
  13  -2   0   39.90   59.59
  11   2   0    9.50    4.10
  13 -11   0   15.10    4.50
  -2  13   0   16.30    4.30
   2 -13   0   16.50    5.50
 -13   2   0   14.20    4.80
   2  11   0   11.40    4.40
 -12  -1   0   -1.00    2.50
  -1  13   0    1.80    2.20
   1  12   0    0.90    2.00
  -1 -12   0    1.60    4.40
 -13   1   0    4.10    3.20
 -13   1   0   -0.30    3.90
  -1  13   0    3.10    2.30
   1 -13   0   -1.30    3.50
  12 -13   0    2.70    3.40
   1 -13   0    3.10    2.60
  12   1   0    1.10    2.60
  12 -13   0    4.20    3.90
 -13   1   0    1.20    3.50
  13 -12   0   -0.70    2.10
  13 -12   0   -0.40    2.40
   1 -13   0    7.90    5.20
  12 -13   0    3.20    2.90
  13 -12   0    0.90    2.70
  12 -13   0    1.20    2.70
   1 -13   0    2.50    4.60
  12 -13   0    1.60    3.30
  13  -1   0   -1.20    2.60
  12   1   0    4.30    2.20
  -1  13   0    2.70    2.60
  13 -12   0    1.60    2.60
  -1  13   0    3.00    3.60
  13  -1   0    2.00    2.30
  13 -12   0    0.10    3.00
 -13  12   0   -4.60    3.20
   1  12   0    1.90    2.80
 -12  -1   0    2.90    3.60
 -13  12   0    0.30    2.40
 -12  -1   0    5.80    4.50
   1  12   0    1.60    2.20
   1  12   0    2.10    3.00
 -12  13   0    0.00    2.80
  13 -12   0    2.00    3.50
 -12  -1   0    2.70    2.40
  -1 -12   0   -0.90    3.50
  13  -1   0    0.30    1.80
 -13   1   0    4.60    3.30
 -13   0   0   38.70    7.10
  13 -13   0   55.89    8.50
 -13   0   0   46.00    6.00
   0  13   0   52.29    6.50
   0  13   0   46.80   10.80
   0  13   0   49.60    5.80
 -13   0   0   52.39    6.20
  13   0   0   43.80    6.00
  13   0   0   56.59    7.00
  13 -13   0   46.50    8.00
  13 -13   0   52.09    7.50
 -13   0   0   35.70    6.50
  13 -13   0   46.30    7.00
   0 -13   0   45.80    8.60
  13 -13   0   40.10    6.70
   0  13   0   52.59    6.10
  14  -7   0   27.90    4.70
   7 -14   0   14.90    9.90
 -14   7   0   22.10    4.70
  -7  -7   0   23.40    5.00
   7 -14   0   18.30    5.80
   7 -14   0   25.00    6.20
   7 -14   0   17.50    8.40
  -7  14   0   22.00    4.50
   7 -14   0   20.80    4.90
  -7  14   0   25.60    5.20
 -14   7   0   20.80    5.30
  14  -7   0   28.80    5.80
   7 -14   0   21.90    6.30
   7 -14   0   24.20    6.90
  -7  14   0   18.00    5.10
  14  -7   0   24.00    4.70
   7   7   0   21.40    4.80
 -14   7   0   29.60    5.20
 -14   7   0   20.50    5.00
 -14   6   0   18.00    4.60
   8 -14   0   13.50    4.70
  -6  14   0   13.10    3.90
   6   8   0   13.90    4.00
 -14   8   0   16.60    4.00
  14  -8   0   14.10    4.00
  14  -8   0   10.50    5.00
  -6  14   0   14.30    4.10
   8 -14   0   14.00    6.00
  -8  14   0   14.20    4.00
  14  -6   0   18.40    3.90
   8 -14   0   12.80    5.00
 -14   8   0   16.70    4.30
   6   8   0   17.80    3.70
 -14   8   0   15.70    4.60
   6   8   0    8.60    3.40
   6 -14   0   13.80    7.90
  14  -6   0   20.40    5.00
  -8  14   0   17.60    4.40
   8 -14   0   11.40    5.10
   6 -14   0    7.70    4.40
   8   6   0   16.30    4.90
 -14   6   0   14.50    4.50
  -8  14   0   16.40    4.80
   6 -14   0   14.70    6.10
   8   6   0   12.00    3.90
   8 -14   0    8.50    6.50
  14  -6   0   18.50    4.00
   6 -14   0   15.40    5.00
  -6  14   0   14.30    4.30
   6 -14   0   10.20    5.00
  -6  -8   0   13.60    4.20
  -8  -6   0   12.50    5.10
   8 -14   0   16.30    4.30
 -14   6   0   17.00    5.20
  -6  14   0   16.30    3.90
  14  -8   0   14.70    4.30
  14  -8   0   19.00    4.30
 -14   6   0   19.90    5.20
  14  -9   0   19.50    5.30
   9 -14   0   17.30    6.10
  -5  14   0   17.30    5.00
   9 -14   0   21.60    7.20
  14  -5   0   15.10    4.10
  -5  14   0   12.40    3.40
 -14   9   0   17.00    4.00
 -14   5   0   16.10    4.40
   9 -14   0   14.10    5.20
   5 -14   0   14.60    5.50
   5   9   0   16.40    4.20
  14  -9   0   17.00    4.10
   5 -14   0   14.20    4.50
   9   5   0   20.30    4.50
   9 -14   0   19.70    8.40
  14  -9   0   24.00    5.40
 -14   9   0   23.80    5.20
  -9  -5   0   13.40    5.40
   5   9   0   10.80    3.90
   9   5   0   20.40    5.80
   5 -14   0   19.50    6.90
 -14   5   0   21.00    5.10
  -9  14   0   13.40    5.10
   5   9   0   15.70    4.10
   5 -14   0   17.80    5.60
 -14   5   0   12.00    4.80
   9 -14   0   16.50    4.60
  14  -5   0   17.10    4.00
   9 -14   0   18.00    5.50
  -9  14   0   24.10    4.80
  -5  14   0   14.60    3.70
   5 -14   0    9.10    4.30
   5   9   0   18.30    3.80
  14  -5   0   17.80    3.90
 -14   5   0   12.20    4.30
  14  -9   0   16.00    3.70
  -5  14   0   15.20    3.80
 -14   9   0   23.30    4.50
   5 -14   0   14.20    7.50
  10 -14   0    3.40    4.40
   4 -14   0   -2.20    4.00
  14 -10   0    4.90    3.70
  10 -14   0    2.40    3.40
  10 -14   0    1.90    2.90
  14  -4   0    0.40    2.50
  14 -10   0    1.70    2.20
  10 -14   0    4.20    3.60
  10   4   0    3.00    2.70
 -14   4   0    1.00    2.90
   4 -14   0    4.00    3.60
 -14  10   0   -1.50    2.10
   4 -14   0    0.80    4.10
 -14  10   0    5.80    3.40
   4  10   0    1.60    2.50
 -10  -4   0    2.90    2.00
  14 -10   0    1.40    1.90
  10 -14   0    3.40    3.20
  -4  14   0    3.80    2.60
   4 -14   0    2.90    2.80
  10   4   0    1.30    2.40
   4  10   0   -1.60    2.60
 -14   4   0    5.80    3.50
 -10  14   0    4.70    2.80
 -14   4   0    1.40    3.60
  14  -4   0    1.20    2.50
  10   4   0   -0.20    2.70
 -10  -4   0    3.90    3.80
  14 -10   0   -0.10    2.50
  -4  14   0    0.60    2.10
  14  -4   0    2.50    1.90
   4 -14   0    5.10    3.70
   4  10   0    1.10    1.90
 -14  10   0    4.90    2.60
   4  10   0    2.60    2.40
   4  10   0    2.00   11.80
  10 -14   0    2.60    2.70
  -4  14   0   -1.60    1.70
  11 -14   0   14.60    5.40
  -3  14   0    4.20    2.70
   3  11   0    4.00    4.90
  11   3   0    7.90    3.40
 -14   3   0    6.00    3.90
   3  11   0    9.30    2.80
   3 -14   0    5.70    4.40
 -11  -3   0    5.30    2.30
  -3  14   0    9.60    2.80
  11 -14   0    4.00    3.70
  -3 -11   0    8.30    5.10
  -3  14   0    5.30    3.10
   3 -14   0    6.30    3.40
  14  -3   0   10.60    3.10
   3 -14   0    9.80    4.80
   3  11   0    8.90    3.10
  11 -14   0    5.00    4.60
  14 -11   0    7.10    3.80
 -14   3   0    8.30    3.70
  11 -14   0   13.10    5.40
  14 -11   0    5.60    3.50
 -14   3   0   11.40    3.70
  11   3   0    7.70    2.80
  -3  14   0    8.30    3.00
  14 -11   0    8.40    3.20
 -14  11   0    8.70    3.00
   3 -14   0    9.50    3.80
 -14  11   0    6.00    3.60
  11 -14   0   10.80    3.90
  14 -11   0    5.20    2.70
 -11  -3   0    3.80    4.10
 -14  11   0    9.30    3.20
   3  11   0    8.10    3.00
 -14   3   0    9.30    3.90
  11 -14   0   13.70    4.40
   3 -14   0    8.10    6.00
   2  12   0   13.40    3.30
   2 -14   0    6.00    7.20
  14  -2   0    6.70    2.60
  12   2   0   10.30    3.80
  -2  14   0   10.90    4.40
  14 -12   0   11.20    4.40
 -14   2   0   14.80    3.80
 -14  12   0   14.10    3.10
   2  12   0   12.60    4.60
  14  -2   0   10.00    3.00
  -2 -12   0   -1.00    7.30
  12 -14   0   17.50    4.70
  -2  14   0   14.50    3.50
  -2  14   0   16.40    3.80
  14 -12   0    1.50    4.50
   2 -14   0   14.30    3.80
  14 -12   0   11.80    3.60
  14 -12   0    9.60    3.30
  14  -2   0   14.70    3.40
  14 -12   0   12.00    4.00
  12 -14   0   15.50    4.50
  12 -14   0   11.30    4.50
 -14   2   0   12.00    4.10
 -14   2   0   13.00    3.90
  12 -14   0   14.10    5.20
   2 -14   0    7.90    5.40
  -2 -12   0   13.50    5.70
  -2  14   0   13.30    3.30
 -12  -2   0    9.40    4.50
 -14  12   0   10.00    4.10
  12 -14   0   13.10    4.20
 -12  -2   0    1.70    5.50
   2  12   0   13.30    3.40
 -12  -2   0    9.70    2.80
   2 -14   0   13.10    4.60
  14 -12   0   10.80    4.90
 -14  12   0   22.50    4.50
   2  12   0   15.40    3.90
  12 -14   0   -4.40    9.00
 -12  14   0   17.90    4.20
 -14   2   0   12.50    4.70
  -1  14   0    3.50    2.20
  14 -13   0    3.50    5.60
  14 -13   0    2.10    2.50
  13 -14   0    2.80    3.20
   1  13   0    3.70    3.70
  14  -1   0   -0.50    2.10
 -13  14   0   -4.10    3.00
 -13  -1   0    2.50    2.80
  14  -1   0    1.00    1.90
   1 -14   0    6.70    3.60
 -14   1   0    5.00    2.50
 -14  13   0    4.30    3.10
  -1  14   0    3.10    2.50
 -14   1   0   -1.80    3.90
  13 -14   0    5.30    2.70
  -1 -13   0   -1.90    3.80
  13 -14   0    4.80    3.30
  14 -13   0    2.80    3.10
   1  13   0    3.00    2.30
   1  13   0   -1.60    2.50
  14 -13   0    7.30    5.00
   1  13   0    2.60    2.00
 -14   1   0    3.50    2.90
 -14   1   0    4.00    2.50
   1 -14   0    2.00    3.00
  13 -14   0    5.40    3.00
  -1  14   0   -0.30    2.60
  -1 -13   0    5.70    4.10
  14 -13   0    2.10    2.30
  13   1   0    2.40    2.30
  -1  14   0    2.50    1.80
 -13  -1   0    3.40    2.80
  13   1   0    4.60    2.50
 -13  -1   0    0.90    3.00
  13 -14   0    1.70    2.70
 -13  14   0    3.50    3.10
  14 -14   0    2.60    2.20
   0 -14   0    2.10    3.20
  14   0   0    2.30    1.70
   0 -14   0    0.10    5.50
 -14   0   0    0.80    2.60
 -14  14   0    3.40    3.10
  14 -14   0    3.90    2.40
  14 -14   0    3.20    2.80
   0  14   0    3.10    2.00
 -14   0   0    2.10    1.90
   0  14   0    4.10    2.20
  14 -14   0    3.50    3.40
 -14   0   0   -0.60    2.50
   0  14   0    0.10    3.90
  14 -14   0    9.10    5.80
  -7  15   0   -2.70    1.70
   7 -15   0    2.10    2.90
   7   8   0   -0.10    2.00
  -8  15   0    0.50    2.40
   8 -15   0   -1.30    3.60
   8 -15   0    0.20    2.80
   8 -15   0    1.40    2.70
   7   8   0   -2.80    2.10
  -7  -8   0   -0.80    3.40
   8 -15   0    1.10    2.30
  -8  -7   0    0.80    2.40
   7 -15   0   -1.10    2.40
 -15   8   0   -0.80    2.00
 -15   7   0    3.80    2.50
  15  -8   0    0.10    1.90
  -8  15   0    0.00    1.90
   8   7   0    0.20    2.00
   8 -15   0   -1.20    2.50
   8   7   0   -2.40    2.20
 -15   7   0    1.60    2.40
  15  -7   0    1.40    2.00
  15  -8   0    0.10    2.10
 -15   8   0   -1.60    2.40
   7 -15   0    2.60    3.10
  15  -8   0    2.60    1.80
   7 -15   0    2.30    3.80
  15  -7   0    0.60    2.20
 -15   7   0   -2.50    2.40
   7 -15   0    0.50    2.20
  -7  15   0    1.50    2.00
 -15   7   0   -3.10    2.20
  -8  15   0    1.50    1.90
 -15   8   0   -1.40    3.10
   6 -15   0    7.60    4.30
   9 -15   0    1.70    3.50
 -15   9   0    0.30    2.90
   9 -15   0    2.30    3.30
   9 -15   0    2.00    2.80
  -6  15   0    2.50    2.00
  15  -9   0    4.30    2.90
  15  -9   0    0.50    2.30
   6   9   0    0.70    2.10
   6   9   0    3.10    2.80
 -15   9   0    2.20    3.40
  15  -6   0    2.00    2.00
 -15   6   0    2.40    2.80
   9 -15   0    0.60    3.10
  15  -9   0    1.30    1.70
  -9  15   0    1.10    2.10
  -9  15   0   -2.60    2.00
  15  -6   0    2.30    2.10
  -9  15   0    3.30    2.10
   6 -15   0    0.00    2.80
  -6  15   0   -1.50    2.40
  -9  -6   0    1.40    2.60
  15  -6   0   -1.70    2.20
  15  -9   0    4.30    4.10
   6   9   0    1.70    1.90
  -6  15   0    3.50    2.00
 -15   9   0    0.10    1.90
   9   6   0    1.80    2.00
   9 -15   0    0.20    2.80
   6 -15   0    2.70    2.60
   9 -15   0   -0.40    2.10
   9   6   0   -0.10    2.20
 -15   6   0    0.00    2.50
   6 -15   0    0.60    3.40
   6 -15   0    2.40    3.00
   5 -15   0   14.20    4.40
 -10  -5   0    9.20    3.70
 -15   5   0   12.90    3.70
   5  10   0   11.30    3.10
  10 -15   0   14.70    5.60
 -15  10   0   22.10    4.50
 -15   5   0   13.80    4.30
 -10  15   0   15.50    3.90
   5 -15   0   11.00    3.60
  10 -15   0   13.30    4.10
 -10  15   0   20.10    4.00
  10 -15   0    6.90    4.70
   5 -15   0   12.50    4.30
  15 -10   0   15.70    4.10
  10   5   0   11.40    4.70
  -5 -10   0   18.60    6.00
  15  -5   0   13.70    3.00
  10 -15   0   11.00    4.50
  15 -10   0   15.30    3.50
  -5  15   0   14.60    3.10
  -5  15   0   14.20    3.50
 -10  15   0   13.80    3.50
 -15  10   0   10.70    3.10
 -15  10   0   16.90    3.20
  10 -15   0   13.00    3.90
  -5  15   0   17.80    4.00
  10   5   0    9.80    4.10
 -15   5   0   13.10    4.10
 -15   5   0   10.30    5.30
  15 -10   0   14.00    3.70
   5  10   0   17.00    3.30
  -5  15   0   14.70    4.50
  15  -5   0   18.00    4.70
   5 -15   0   10.20    6.70
   5  10   0   14.50    3.90
  10 -15   0    8.90    4.20
  15 -11   0    1.80    2.90
   4  11   0    6.40    2.80
  11 -15   0    6.40    3.50
  15  -4   0    1.80    2.20
 -15  11   0    1.90    2.20
  11 -15   0    2.90    3.50
   4  11   0    4.80    3.40
   4 -15   0    3.70    4.90
  -4 -11   0   10.20    5.00
   4 -15   0    0.80    3.10
 -15   4   0    8.60    3.20
 -15  11   0   -2.00    3.20
  11   4   0    1.00    2.30
  11 -15   0    6.60    3.30
  11 -15   0    4.40    3.50
  15 -11   0    6.20    2.80
 -15   4   0    3.80    2.70
  -4  15   0    2.00    2.00
  11 -15   0    4.30    3.40
  -4  15   0    6.00    2.70
 -15  11   0    2.60    2.50
  15  -4   0    8.60    3.60
  11 -15   0    3.20    2.50
   4  11   0    4.50    2.40
 -15   4   0    0.50    2.90
 -11  -4   0    3.50    3.10
 -11  15   0    5.40    3.70
  15 -11   0    3.50    2.10
   4 -15   0    3.40    3.00
  -4  15   0    8.40    3.40
 -11  15   0    8.90    2.70
  -4  15   0    2.70    2.30
 -15   4   0    7.30    3.40
   4 -15   0    0.10    7.30
  15 -11   0    4.60    3.00
   4 -15   0    5.00    4.50
  11   4   0    3.10    2.20
   3  12   0    3.80    2.50
   3 -15   0    7.60    3.00
  12   3   0    1.10    2.50
  12 -15   0    1.90    6.70
   3 -15   0    5.10    7.10
  -3  15   0    5.00    2.90
   3  12   0    3.90    2.80
  -3 -12   0    2.90    3.90
  15  -3   0    3.50    2.20
 -12  -3   0    3.90    3.80
  12 -15   0    4.40    3.60
 -12  15   0    7.70    2.70
  -3  15   0    5.00    2.70
  12 -15   0    4.30    2.80
 -15  12   0    0.80    2.50
 -12  15   0    9.90    3.30
 -15   3   0    4.70    3.00
  15 -12   0    8.90    3.60
   3 -15   0    4.30    2.40
  15 -12   0    1.20    4.00
  15 -12   0    2.20    2.10
 -15   3   0    7.20    3.10
  12 -15   0    4.70    3.30
  15  -3   0    2.10    4.00
  -3  15   0    4.70    2.30
  -3  15   0    6.50    2.30
   3  12   0    4.80    2.00
  12   3   0    2.20    2.10
 -15   3   0    9.30    3.60
   3 -15   0    2.20    3.70
  12 -15   0    5.60    3.00
  13   2   0    1.60    2.70
  15 -13   0   -0.20    2.00
  -2  15   0   -1.70    3.30
   2  13   0    2.30    1.80
  13 -15   0    2.00    2.40
  15 -13   0    3.10    1.90
  -2  15   0    2.10    2.90
  13   2   0    1.50    1.80
  -2  15   0    0.90    1.60
  15 -13   0    1.70    2.10
 -15   2   0   -0.30    1.90
  13 -15   0    1.70    1.80
  13 -15   0   -1.20    2.50
 -15   2   0   -2.00    2.00
 -15   2   0    1.80    2.40
  13 -15   0    0.80    2.70
   2 -15   0    0.30    2.50
  -2  15   0    4.20    1.90
 -13  15   0    6.00    2.90
 -13  -2   0    1.80    2.50
   2  13   0   -1.10    2.20
   2 -15   0   -4.70    4.50
 -15  13   0    3.20    2.90
   2  13   0    2.30    1.50
  13 -15   0    0.10    2.00
  -2 -13   0   -2.10    4.50
  14 -15   0    2.30    2.00
 -15   1   0    0.40    2.60
  15 -14   0   -1.90    1.80
   1  14   0    0.50    2.30
   1 -15   0    0.30    2.60
  -1 -14   0    2.70    2.80
  14 -15   0    1.10    2.60
 -14  -1   0    1.10    2.70
  15 -14   0   -0.60    1.20
  -1  15   0    0.30    1.60
  14 -15   0   -0.30    1.20
   1  14   0    0.50    1.50
  -1  15   0   -2.00    1.80
 -15   1   0    0.90    1.50
  -1  15   0   -1.90    2.30
  14   1   0    1.00    2.00
  14 -15   0    1.30    2.20
   1  14   0    0.30    1.60
  14 -15   0    1.10    2.90
   0  15   0    0.70    1.10
  15 -15   0    0.00    1.50
   0  15   0   -0.10    1.30
  15 -15   0    2.20    2.00
  15 -15   0    2.40    1.50
 -15   0   0    1.60    1.60
  -8  16   0    1.30    1.70
 -16   8   0   -0.30    2.00
   8 -16   0    0.10    2.60
  -8  16   0    3.30    2.60
   8   8   0    0.40    2.10
 -16   8   0   -0.60    2.20
  -8  16   0   -1.30    1.60
  16  -8   0    2.20    2.30
  16  -8   0    2.90    5.20
   8 -16   0    1.30    2.80
   8 -16   0   -4.20    2.70
  16  -8   0   -1.00    1.60
   8 -16   0   -1.50    1.50
 -16   8   0   -0.60    2.70
   8   8   0   -0.10    1.80
   8 -16   0    2.20    2.50
 -16   8   0    0.90    4.10
 -16   7   0   -4.30    3.50
  -7  16   0    0.10    2.30
  16  -9   0   -1.20    1.90
   9   7   0    2.10    1.90
   9   7   0    2.70    1.90
 -16   9   0    1.10    2.00
   7 -16   0   -1.20    2.80
   9 -16   0   -2.30    1.60
   9   7   0    0.60    1.70
 -16   7   0    2.80    2.20
   7   9   0    0.60    2.20
   7   9   0    1.40    1.90
  -9  16   0    0.00    2.60
  -9  16   0    0.70    2.00
  16  -7   0    3.30    2.30
   9 -16   0   -1.00    2.50
  -9  -7   0    0.80    2.40
   7 -16   0   -0.80    1.70
   9 -16   0   -1.50    2.40
   7 -16   0   -1.60    2.20
   7 -16   0   -2.20    2.40
  16  -9   0    0.70    2.70
  16  -9   0   -0.20    1.60
   9 -16   0   -1.00    2.60
  -9  16   0    0.50    1.90
  -7  16   0    1.40    1.70
 -16   7   0   -3.30    2.40
   9 -16   0    0.90    2.40
 -16   9   0    2.70    2.50
 -16   7   0    1.20    2.00
  16  -7   0    0.20    1.80
 -16   6   0    6.80    2.80
   6 -16   0    2.80    3.90
  10 -16   0    2.60    3.30
  10 -16   0    3.90    2.80
   6 -16   0    4.50    2.90
  16 -10   0    9.50    2.50
  -6  16   0    7.30    3.80
 -16   6   0    7.60    2.40
   6  10   0    8.10    2.60
  10   6   0    2.60    2.10
   6  10   0    1.50    2.40
  10 -16   0    2.80    2.30
 -10  16   0    3.60    2.00
  16 -10   0    9.30    3.00
   6 -16   0    4.00    2.40
 -16  10   0    5.10    2.60
  10   6   0    5.20    2.70
 -10  -6   0    2.90    2.20
 -16  10   0    0.80    4.00
   6 -16   0    5.30    3.30
  10 -16   0    1.40    2.80
 -16   6   0    6.10    2.80
  10 -16   0    5.90    3.60
 -16   6   0    2.80    4.20
  -6 -10   0    4.50    4.00
 -16  10   0    2.60    2.00
  10   6   0    6.30    2.20
 -10  16   0    7.30    3.50
  16 -10   0    7.90    2.90
  -5  16   0    6.30    2.50
 -16   5   0    7.60    3.30
  11 -16   0    6.40    3.00
  16 -11   0    3.80    2.80
  11 -16   0    7.40    3.50
  11   5   0    4.50    1.90
  16  -5   0    4.30    2.50
  11 -16   0    4.70    3.10
   5 -16   0    2.50    2.70
  16 -11   0    4.10    3.60
 -11  -5   0    4.10    2.30
  16 -11   0    6.00    2.60
 -16  11   0    8.70    2.40
 -16   5   0    6.10    2.50
 -16  11   0    1.90    2.00
   5 -16   0    5.50    4.00
 -11  16   0    5.70    2.50
 -16   5   0    5.00    2.70
  11   5   0    2.70    2.00
  -5  16   0    5.40    2.10
  11 -16   0    2.50    3.00
  11 -16   0    2.40    3.80
  -5 -11   0    4.60    3.70
  -5  16   0    6.50    3.30
   5 -16   0    4.30    4.60
   5  11   0    5.80    2.40
  12 -16   0    1.00    2.70
 -12  -4   0   -0.30    2.90
  16 -12   0   -3.20    2.40
  12 -16   0    4.80    3.60
  12 -16   0    2.40    2.70
   4  12   0    2.00    1.90
 -16   4   0    3.30    2.30
  12 -16   0    3.20    2.40
  16 -12   0    2.90    2.10
  12 -16   0    2.60    2.60
   4 -16   0    4.00    2.10
  -4 -12   0    2.30    3.00
  -4  16   0   -1.20    1.90
  16 -12   0    2.60    1.70
 -16  12   0    0.50    1.80
 -16   4   0    1.90    2.00
   4 -16   0    1.40    3.40
 -16   4   0    1.90    2.00
  -4  16   0    2.60    1.90
  12   4   0    1.30    1.70
  -3  16   0    4.20    2.10
  13 -16   0    1.40    1.80
  -3  16   0   -0.40    2.30
   3 -16   0    2.10    2.60
  -3  16   0    3.50    1.60
 -16   3   0    2.00    1.70
  16 -13   0    0.50    1.30
  13 -16   0    0.10    2.40
  13 -16   0   -0.30    1.50
  16 -13   0    3.30    2.30
  13 -16   0    3.40    2.00
  16 -13   0    1.00    1.60
 -16   3   0    3.70    2.50
   3  13   0    1.20    1.60
  -3 -13   0   -1.20    2.40
 -16   3   0   -0.50    1.80
 -13  -3   0    0.80    1.70
  13 -16   0    2.40    2.30
  13   3   0    1.80    1.60
   8 -17   0    3.30    2.40
   8   9   0    0.40    1.40
   8 -17   0    6.10    2.70
   9 -17   0    3.90    2.60
   9 -17   0    2.90    2.80
  17  -9   0   -0.30    1.60
  -8  17   0    5.20    1.50
   9 -17   0    2.60    1.70
   8 -17   0    0.70    2.40
  -8  -9   0    1.20    3.00
  17  -8   0    2.40    1.70
 -17   9   0    4.50    2.20
 -17   8   0    5.60    2.20
   8   9   0   -0.30    2.10
 -17   8   0    0.90    2.00
  -9  -8   0   -2.40    3.00
   9 -17   0    2.50    2.40
 -17   9   0   -0.20    1.40
  -7  17   0    0.40    1.30
  10   7   0    0.70    1.30
   7 -17   0   -1.50    2.30
  10 -17   0   -1.40    2.40
 -17  10   0    0.50    2.00
  10 -17   0    2.50    2.30
  10 -17   0   -1.30    1.60
 -17  10   0   -0.70    1.40
  17  -7   0   -0.90    2.20
   7 -17   0    1.30    2.50
   7 -17   0   -1.90    1.40
  17 -10   0    0.70    1.60
   7  10   0    1.30    1.40
  -7 -10   0   -0.10    3.70
   7 -17   0   -1.10    2.50
  10 -17   0   -2.70    2.30
  10 -17   0    0.90    1.60
 -17   7   0    1.50    2.00
 -17  11   0   -1.90    1.30
  -6  17   0    0.60    1.20
  11 -17   0    0.80    1.70
  11 -17   0    1.60    1.50
 -17   6   0    1.70    1.90
   6 -17   0    1.20    1.70
  11 -17   0   -0.80    2.30
   6 -17   0    1.50    2.00
  11 -17   0    0.90    1.80
  17 -11   0   -0.30    1.30
 -17   6   0   -1.80    1.50
   6  11   0   -0.20    1.20
  -6 -11   0   -2.00    2.20
  11   6   0    0.90    1.30
   0   1  -1  219.38   11.80
   1  -1  -1  224.28   12.50
  -1   0  -1  225.78   18.00
   0  -1   1  211.08   17.20
   0  -1   1  212.98   12.60
  -1   1   1  221.38   12.60
   0  -1   1  211.08   12.10
   1   0   1  207.58   12.50
  -1   1   1  203.48   12.60
   1  -1  -1  205.38   12.50
   0   1  -1  214.88   12.10
  -1   0  -1  211.88   12.60
   1   0   1  212.58   12.70
  -1   0  -1  202.88   12.60
   1  -1  -1  227.98   16.60
   0   1  -1  196.58   12.50
   1  -1  -1  220.68   14.20
  -1   0  -1  215.68   12.80
  -1   1   1  213.68   12.50
  -1   1   1  209.68   12.60
   2  -1   1 7288.87  371.86
  -1  -1   1 6794.92  364.36
   2  -1   1 6954.20  363.66
  -1   2  -1 6745.73  363.76
   1  -2  -1 6989.80  372.36
  -2   1  -1 6586.74  363.86
   1   1  -1 6537.45  363.36
  -2   1   1 6947.20  365.16
  -1  -1   1 6096.19  376.26
   1  -2  -1 6583.64  364.06
   1  -2  -1 6586.94  364.36
   2  -1  -1 6885.21  364.76
   1   1   1 6559.74  364.76
  -1  -1  -1 7179.88  365.16
   2  -1  -1 6794.02  371.36
  -1   2  -1 6747.62  363.86
  -1  -1  -1 7336.17  378.06
   1  -2   1 6938.91  368.76
   1  -2   1 6553.74  363.86
  -1   2   1 6799.42  364.36
  -3   3   1  156.78   11.30
   0   3   1  142.09   11.30
  -3   3   1  156.68   11.00
   0  -3  -1  151.48   11.30
   3   0  -1  152.38   10.40
   0  -3   1  158.28   11.40
   0  -3  -1  159.08   21.50
  -3   0  -1  137.89   11.70
   3  -3  -1  158.28   16.80
   3  -3   1  151.38   10.70
  -3   0  -1  153.28   11.60
   3  -3  -1  164.58   11.00
  -3   0  -1  124.09   25.40
   0  -3   1  154.88   10.80
   3  -3   1  157.18   13.30
  -3   0   1  149.29   24.70
   3   0   1  147.89   10.80
  -3   3  -1  139.29    9.90
  -3   0   1  153.38   12.30
   0  -3  -1  138.79   13.20
   0  -3   1  144.69   20.40
   2   2   1 1274.97   71.49
   4  -2   1 1254.07   84.19
   2  -4  -1 1224.78   69.49
  -2   4  -1 1260.07   69.99
  -2  -2   1 1223.78   71.19
   2  -4  -1 1303.67   82.69
   4  -2  -1 1276.37   70.09
   4  -2   1 1066.89   68.89
  -2  -2   1 1246.78   71.89
  -2  -2   1 1061.89   99.49
   4  -2  -1 1211.48   90.89
   4  -2   1 1258.27   70.29
  -2  -2  -1 1286.07   93.59
   2   2   1 1322.67   70.29
   2  -4  -1 1242.28   69.29
  -2   4   1 1230.58   70.49
   2  -4  -1 1183.88   70.49
   2   2  -1 1260.57   69.09
  -4   2   1 1300.17   71.99
  -4   2  -1 1270.77   70.59
  -2  -2  -1 1266.67   71.69
   2  -4   1 1346.87   79.99
   4  -2  -1 1398.06   82.89
   3  -4   1 2136.49  130.49
   4  -3  -1 2595.64  126.59
  -3  -1  -1 2448.06  154.98
   3  -4   1 2081.79  125.59
  -4   1   1 2054.79  127.59
   4  -3  -1 2520.25  125.59
   4  -3  -1 2427.36  137.09
   1   3   1 2089.09  126.89
   1  -4  -1 2074.79  141.19
  -1  -3   1 2640.44  128.19
  -4   3  -1 2088.09  125.79
  -1  -3   1 2484.95  126.99
   4  -1   1 2684.63  150.68
  -3   4   1 2649.03  127.19
   4  -1   1 2617.14  126.79
  -3  -1  -1 2612.04  128.49
   4  -3  -1 2393.76  144.49
   3   1  -1 2082.19  124.99
  -1  -3   1 2560.14  151.88
  -1   4  -1 2568.04  126.49
  -4   1  -1 2596.24  127.69
  -1   4   1 1959.40  126.19
  -3  -1   1 2187.18  127.99
  -3  -1   1 2007.20  127.49
  -1  -3  -1 2154.78  127.19
   4  -3   1 2152.58  125.99
   4  -3   1 2164.68  135.49
   4  -3   1 2252.27  131.89
  -1  -3  -1 2181.08  148.29
  -1  -3  -1 2194.88  128.19
  -3   4  -1 2127.89  125.89
   4  -1  -1 2180.38  125.59
  -3  -1   1 1935.61  149.79
  -5   3  -1  290.37   22.00
   2   3   1  286.97   19.70
   5  -2   1  402.36   22.20
  -5   2   1  287.27   23.30
   2  -5  -1  314.97   33.80
   2  -5  -1  295.97   20.60
   3   2  -1  294.87   20.20
   3  -5   1  309.17   28.30
   2   3   1  291.67   21.10
  -3  -2  -1  423.26   67.19
   2   3   1  313.17   22.80
  -3  -2   1  304.07   42.00
  -2  -3  -1  352.16   23.60
  -2   5   1  335.27   22.30
  -3  -2   1  352.06   20.70
  -3   5  -1  357.56   21.90
   5  -3   1  325.57   34.30
   5  -2  -1  360.36   21.80
  -3  -2   1  343.17   24.20
   5  -3   1  349.37   22.00
  -2   5   1  299.77   19.10
   5  -2  -1  412.66   35.60
   5  -2  -1  437.06   67.99
  -2  -3  -1  331.77   42.50
   5  -3   1  357.46   30.00
  -4  -1   1  169.48   41.90
   0  -5  -1 2250.97  153.68
  -5   0   1 2232.08  128.59
   5  -5   1 2001.70  131.79
   0   5   1 2219.18  123.09
   5  -5   1 2231.48  125.09
  -5   5  -1 2302.47  125.89
   0   5   1 2342.67  127.09
   0  -5  -1 2243.48  126.29
  -5   0   1 2271.37  123.69
  -5   5  -1 2211.38  123.89
   5   0  -1 2350.36  124.69
   5  -5   1 2368.66  130.09
   6  -3  -1  167.58   28.00
  -6   3   1  204.08   12.20
  -3  -3  -1  173.88   12.60
   3  -6   1  147.99   38.90
   3   3   1  177.98   11.80
   6  -3  -1  159.68   13.40
  -3   6  -1  157.78   13.60
  -3   6  -1  147.29   11.30
   6  -3  -1  137.09   35.10
  -3   6   1  150.08   11.00
   6  -3   1  189.58   29.30
   6  -3   1  163.58   13.70
   3   3  -1  189.48   12.10
   6  -3  -1  157.78   12.40
  -6   3  -1  198.58   16.10
  -3   6   1  163.48   14.30
   3   3   1  197.38   13.80
  -3  -3   1  172.48   12.30
  -3  -3   1  127.49   34.90
  -6   3  -1  169.18   12.50
  -6   3   1  185.18   16.50
  -3  -3  -1  163.38   15.50
  -3  -3   1  159.98   15.70
  -3  -3  -1  124.29   34.90
  -6   2   1 1085.09   61.99
   2   4   1 1127.29   61.89
   4   2  -1 1158.98   62.89
   4  -6   1 1134.79   77.99
  -6   4  -1  921.41   60.69
  -6   2   1 1093.89   67.59
   2   4   1 1191.58   66.49
   4   2  -1 1093.99   61.89
  -6   4  -1 1076.99   64.99
   2   4   1 1120.79   63.79
   6  -4   1 1244.68   81.69
  -2   6   1 1095.29   64.99
  -2  -4  -1 1114.19   96.79
  -4  -2   1 1135.09   62.49
   6  -2  -1 1254.67   86.79
  -2   6   1 1004.80   61.09
   6  -2  -1 1094.99   63.79
  -2  -4  -1 1114.99   66.49
  -4  -2   1  931.91   98.09
  -4  -2   1 1092.69   67.49
  -4   6  -1 1106.59   64.29
   6  -4   1 1074.09   63.99
   6  -4   1 1124.29   79.79
  -5  -1  -1  544.35   32.30
   6  -5  -1  536.65   33.90
  -5  -1  -1  557.44   37.10
  -1  -5   1  491.15   57.69
   6  -1   1  550.94   33.80
  -1  -5   1  545.45   35.80
  -1   6  -1  540.95   34.50
   6  -5  -1  535.25   44.90
  -5   6   1  450.25   29.50
  -1   6  -1  520.05   31.00
  -5   6   1  554.64   35.00
   6  -5  -1  498.45   50.19
   1   5  -1  539.65   31.40
  -6   1  -1  543.45   36.80
  -6   5   1  504.65   39.60
   5  -6  -1  568.74   44.80
  -6   1  -1  530.65   31.90
  -6   1  -1  372.66   66.29
   1  -6   1  545.15   33.80
   1  -6   1  480.75   52.59
  -6   5   1  507.55   34.20
   5   1   1  547.05   33.50
   1   5  -1  560.94   35.00
   0  -6  -1 2272.07  163.48
  -6   0   1 2321.57  126.19
   0   6   1 2313.87  130.29
   0   6   1 2335.67  125.69
   0   6   1 2061.69  124.69
  -6   6  -1 2413.36  129.49
   6  -6   1 2294.57  128.29
   6  -6   1 2054.29  131.79
  -6   0   1 2291.07  133.19
   6  -6   1 2441.06  130.79
   0  -6  -1 2323.47  129.59
  -6   6  -1 2349.67  127.19
   6   0  -1 2323.07  127.29
  -6   0   1 2220.98  125.29
  -3  -4   1   29.00    5.40
  -4   7   1   31.90    4.10
   7  -4  -1   29.40   13.30
   7  -4  -1   54.49   38.90
   7  -4  -1   35.10    6.50
  -4  -3  -1   41.70    5.80
  -3   7  -1   35.60    6.80
   7  -3   1   -0.30   26.70
  -4  -3  -1   39.10    5.40
   7  -3   1   26.30   13.30
   3  -7  -1   72.49   21.10
  -7   4  -1   42.30    9.50
  -4  -3  -1   40.10    8.50
   7  -3   1   35.80    6.50
  -4   7   1   38.50    7.40
  -3  -4   1   44.40    8.80
   4  -7   1   51.39   14.30
  -3  -4   1   12.60   18.60
  -4  -3  -1   60.39   33.70
   3   4  -1   38.80    4.90
   3  -7   1   34.40   14.20
  -7   3  -1   28.40    8.40
  -3  -4  -1  109.09   34.40
   3   4  -1   32.70    4.20
  -7   4   1   32.00    4.90
   3   4  -1   32.80    5.10
  -7   3  -1   40.10    5.20
   4   3   1   34.60    4.80
   4  -7  -1   38.80   14.40
   4   3   1   29.70    4.20
   4   3   1   37.10    6.30
  -7   4   1   22.90    7.70
  -4  -3   1   55.39   25.30
  -7   5  -1  666.13   46.40
  -7   2   1  664.73   42.50
   5  -7   1  765.52   52.09
   5   2  -1  668.73   45.30
   2   5   1  777.62   48.20
  -7   5  -1  697.23   41.90
   5   2  -1  740.43   43.10
  -7   2   1  707.33   49.80
   2  -7  -1  783.32   69.99
   2  -7  -1  709.63   44.40
   2   5   1  636.14   47.30
   7  -2  -1  783.52   45.70
   7  -5   1  780.12   55.59
  -2   7   1  720.03   42.60
  -5  -2   1  613.14   83.79
  -5  -2   1  794.02   43.40
   7  -5   1  770.22   60.19
  -2  -5  -1  731.53   84.99
  -5   7  -1  801.12   46.90
   7  -2  -1  838.62   94.89
  -2   7   1  788.42   48.80
  -5  -2   1  807.02   50.89
  -2  -5  -1  765.82   48.60
   7  -5   1  769.02   46.00
   7  -1   1  349.17   26.30
  -6  -1  -1  387.96   25.30
  -6   7   1  420.66   29.10
  -6   7   1  349.57   22.50
   7  -6  -1  418.56   38.50
  -1   7  -1  394.06   28.20
  -6  -1  -1  377.16   24.40
   7  -6  -1  369.96   27.20
  -1  -6   1  361.56   51.69
  -1   7  -1  379.56   24.20
   7  -6  -1  327.87   40.80
  -1  -6   1  398.06   29.50
  -1   7  -1  350.96   23.50
  -6  -1  -1  373.76   30.90
   6   1   1  406.96   26.90
   1   6  -1  396.16   23.90
   6  -7  -1  449.46   37.80
  -7   6   1  383.36   23.20
   1  -7   1  431.16   27.70
  -7   6   1  393.26   27.80
  -7   1  -1  413.76   25.50
   1  -7   1  311.57   46.30
  -7   6   1  401.76   28.80
  -7   1  -1  407.46   31.60
  -7   1  -1  390.06   24.60
   1   6  -1  406.06   24.60
   1   6  -1  430.66   29.40
  -7   0   1  220.88   58.09
   0   7   1  333.17   21.60
  -7   0   1  329.47   21.40
   0  -7  -1  312.37   50.89
   0   7   1  310.57   20.70
   7  -7   1  311.37   24.20
  -7   0   1  344.87   22.40
  -7   7  -1  360.36   26.20
   0   7   1  303.17   25.60
   7   0  -1  326.57   23.30
   0  -7  -1  354.36   26.20
  -7   0   1  356.66   30.00
  -4  -4  -1   57.39   11.00
   4   4  -1   47.10    5.20
   8  -4  -1   85.89   39.60
   4  -8  -1   23.70   14.50
  -4  -4  -1   55.59    6.40
  -8   4   1   54.69    6.30
   4   4   1   48.10    5.30
   4   4  -1   47.10    6.40
  -4  -4   1   42.70   10.30
   8  -4   1   39.00   15.60
   8  -4  -1   54.89    7.90
  -4  -4   1   43.90    5.50
   8  -4  -1   64.09   19.30
  -4   8   1   57.39    9.10
   4   4  -1   44.40    5.90
  -4  -4   1   29.00   31.20
   4   4   1   49.50    7.20
  -4  -4  -1   55.59    6.70
  -8   4   1   38.10    9.80
  -8   4  -1   51.89   11.30
   8  -4   1   47.20    7.70
  -8   4   1   50.09    6.20
  -8   4  -1   52.59    6.30
  -8   4  -1   50.69    8.70
  -4   8  -1   45.50    8.20
  -4  -4   1   37.80    5.90
   4  -8   1   29.90   14.50
   8  -4   1   45.80   26.20
   3   5   1  231.98   16.50
   5   3  -1  224.58   15.40
   3   5   1  222.38   18.00
   3   5   1  232.18   15.60
   5  -8   1  212.78   25.10
   5   3  -1  238.58   17.50
   5   3  -1  236.78   16.70
   3  -8  -1  247.38   38.20
  -8   3   1  239.98   17.00
  -8   3   1  221.38   16.10
  -8   3   1  225.98   23.50
  -5  -3   1  290.37   55.59
  -5   8  -1  270.77   20.90
  -3   8   1  215.28   15.50
   8  -5   1  228.78   19.30
  -3   8   1  264.97   21.30
  -5  -3   1  246.28   23.80
   8  -3  -1  260.17   36.60
   8  -3  -1  258.17   18.10
  -5  -3   1  266.77   16.50
   8  -3  -1  411.36   80.69
   8  -5   1  267.97   36.50
  -5   8  -1  233.68   14.70
  -3  -5  -1  240.88   22.60
   8  -5   1  262.97   30.00
  -3  -5  -1  211.58   56.99
  -5  -3   1  219.88   18.10
  -3   8   1  251.87   16.40
   8  -3  -1  238.38   19.10
  -2   8  -1   63.89    6.60
  -6  -2  -1   70.29    8.10
   8  -6  -1   80.19   24.80
   8  -2   1   65.69    9.00
   8  -6  -1   72.99   16.60
  -6  -2  -1   66.59    7.50
  -2   8  -1   71.69    7.10
  -6  -2  -1   75.69   12.60
  -6  -2  -1   38.30   35.70
  -2  -6   1   21.10   27.20
  -2   8  -1   57.89    9.90
   8  -6  -1   59.79    9.10
  -6   8   1   80.99   11.20
  -2  -6   1   63.99   11.60
  -6  -2   1  101.49   47.80
   6   2   1   75.69    9.00
  -8   6   1   77.19    6.70
  -8   2  -1   76.39    8.10
   2   6  -1   69.89    6.60
   6  -8  -1   87.89   17.40
  -8   2  -1   61.79   13.30
   2   6  -1   76.39    8.10
   2   6  -1   74.89    7.40
  -2  -6  -1  157.18   47.00
  -8   6   1   51.89   10.70
  -8   2  -1   84.39    8.00
   2  -8   1   40.80   22.20
   7  -8   1   89.39    9.00
  -8   1   1   69.69   14.10
   1  -8  -1   56.79   24.90
   7   1  -1   75.59    8.90
  -8   7  -1   85.69   12.50
  -8   1   1   83.59    8.20
   1   7   1   82.49    8.00
   7  -8   1   69.49    9.00
  -7  -1  -1   69.59   63.09
   1  -8  -1   71.79   10.70
   1   7   1   72.99    9.70
   7   1  -1   71.79   10.90
  -8   7  -1   87.69   12.30
   1   7   1   80.39    7.30
   1   7   1   70.99   11.40
  -1   8   1   82.69   11.50
   8  -1  -1   73.69    9.50
  -1  -7  -1   79.59   12.30
  -7  -1   1   77.19    7.80
  -1  -7  -1   43.20   28.30
   8  -7   1   73.89    8.60
   8  -7   1   67.29   10.00
  -1   8   1   86.19    8.20
   8  -1  -1   85.09    8.40
  -7  -1   1   64.69   58.89
  -1   8   1   67.89    7.20
  -7   8  -1   76.99   12.50
   0  -8  -1   25.30   13.70
  -8   8   1   70.29   11.80
   8  -8  -1   65.59    6.90
   8  -8   1   37.10    7.90
   8  -8   1   51.89    7.20
   8  -8  -1   52.49    8.40
   0  -8   1   35.20   24.40
   0  -8   1   52.99   11.40
   8  -8   1   39.00    6.40
   8  -8  -1   49.30   11.80
  -8   0   1   42.00    8.80
   8  -8  -1   55.49    6.50
   8  -8  -1   63.59    7.80
   8   0   1   57.29    8.70
   8  -8   1   44.60    6.20
  -8   0   1   58.19   14.00
   0   8  -1   64.69   10.40
  -8   0  -1   69.99   10.20
   8  -8  -1   51.29   11.30
  -8   8  -1   46.10   10.20
   8  -8  -1   61.99    7.30
   0   8   1   45.10    6.30
   0  -8  -1   37.80   27.00
   8  -8  -1   60.49    7.40
   0  -8   1   57.79    7.20
   0   8  -1   57.99    6.20
   8  -8   1   44.70    6.10
   8  -8   1   51.39    9.70
   8   0  -1   39.40    7.50
   0   8  -1   62.99    6.90
   0   8   1   40.10   12.70
  -8   8   1   49.99    5.80
   0   8   1   47.30    6.40
  -8   0  -1   78.29   15.00
  -8   8   1   64.29    5.70
   8   0  -1   50.99    6.70
  -8   0   1   44.20    7.00
   0  -8  -1   47.10    9.30
   8  -8   1   50.69    6.50
   0   8   1   37.20    6.30
   8  -8  -1   71.09    8.00
   8  -8   1   49.20    7.90
   0  -8   1   60.99   10.70
   5   4  -1  289.17   19.80
   5   4  -1  296.07   18.80
   5  -9   1  281.67   22.70
   4   5   1  306.07   18.90
  -9   4   1  245.78   27.00
   5  -9   1  343.07   27.60
   4   5   1  265.67   20.80
   4  -9  -1  270.37   39.50
   4  -9  -1  298.17   20.90
   5   4  -1  301.17   19.90
  -9   5  -1  266.67   18.70
   5  -9   1  255.37   20.50
   5   4  -1  280.77   17.80
  -9   4   1  290.87   19.00
   4   5   1  290.77   18.10
  -9   5  -1  298.87   19.50
   5  -9   1  287.77   20.00
   5   4  -1  299.07   18.40
  -9   4   1  302.07   19.90
  -9   5  -1  272.27   26.30
   5  -9   1  279.37   20.80
   4   5   1  290.27   18.40
   4  -9  -1  273.87   22.10
   4   5   1  296.37   19.70
   5  -9   1  222.88   29.60
   4  -9  -1  287.97   20.00
   5  -9   1  282.97   19.60
  -5   9  -1  271.97   23.60
   9  -5   1  266.67   71.39
  -4   9   1  261.87   18.00
  -4  -5  -1  257.97   18.90
  -5  -4   1  268.97   27.60
   9  -4  -1  269.17   22.30
  -4  -5  -1  281.87   18.10
  -5  -4   1  293.27   20.70
   9  -4  -1  297.47   39.00
  -5  -4   1  324.97   59.99
   9  -5   1  263.57   19.80
   9  -5   1  308.87   35.40
  -5   9  -1  255.77   17.50
   9  -4  -1  277.97   20.10
  -4  -5  -1  287.17   26.80
  -4  -5  -1  168.28   59.09
  -5  -4   1  274.07   18.00
  -4   9   1  281.87   18.90
   9  -5   1  250.07   22.00
   9  -6  -1  100.49   10.50
  -6   9   1  115.09    9.60
  -6  -3  -1  104.09   87.59
  -6  -3  -1  121.29   12.80
  -6  -3  -1  117.29   10.30
  -6  -3  -1  120.19   16.70
   9  -3   1   92.29   28.30
  -6   9   1  119.89   15.00
   9  -6  -1  113.79   11.00
  -3  -6   1  113.29   16.20
  -3   9  -1  107.49   10.00
   9  -3   1  101.79   10.70
   9  -6  -1   75.49   21.20
  -3   9  -1   96.29    9.10
   9  -3   1   91.79   12.10
  -6   9   1  112.79    9.40
   9  -6  -1  108.49   33.10
   9  -6  -1  116.69   10.80
  -3  -6   1  107.89   41.60
  -3  -6   1  143.09   13.30
   6  -9  -1  122.19   11.40
   6   3   1  125.79    9.60
   3   6  -1  128.69   10.90
   3  -9   1  131.89   11.20
   3   6  -1  113.29   10.60
   6   3   1  126.99    9.80
   6  -9  -1  122.69   11.70
  -9   3  -1  130.19   11.50
  -9   6   1  113.39   17.70
  -3  -6  -1   88.49   38.50
  -6  -3   1   91.29   48.10
   3   6  -1  127.69    9.70
   3  -9   1  123.19   12.10
   3  -9   1  110.59   12.90
   6  -9  -1  105.09   10.70
   6  -9  -1  132.39   13.40
  -9   3  -1  150.18   18.10
   6   3   1  121.49   11.10
   3  -9   1   99.39   29.60
  -9   6   1  127.59   10.20
   3   6  -1  132.39   10.30
   6  -9  -1  128.09   10.60
   3  -9   1  150.78   16.90
  -9   6   1  137.19   15.80
   6  -9  -1  118.39   10.60
   6   3   1  138.09   12.80
   6  -9  -1  110.59   22.40
   6  -9  -1  141.99   16.50
  -9   6   1  129.39   10.00
   6   3   1  134.19   11.10
  -2   9  -1   79.19    8.50
   9  -2   1   91.79    9.20
   9  -7  -1   76.99    8.00
   2  -9  -1  111.79   13.30
  -7  -2  -1  141.29   72.29
   9  -2   1   41.20   22.50
  -7   9   1   87.69   12.50
   9  -7  -1   77.19    7.80
  -7  -2  -1   92.19   11.30
  -7  -2  -1   82.49    9.40
   9  -7  -1   89.69   11.30
  -2   9  -1   78.99   11.80
  -2   9  -1   79.99    7.80
  -2  -7   1   87.59   14.20
   9  -7  -1   79.89    8.50
   9  -7  -1   72.59    9.20
   9  -2   1   72.59    8.20
   9  -7  -1   77.39   21.70
  -7  -2  -1   74.09   15.10
   9  -7  -1   78.49   17.50
  -2  -7   1   85.69    9.20
  -7  -2  -1   80.69    8.60
  -7   9   1   74.99    7.10
   9  -2   1   65.19   10.10
  -2  -7   1   83.09   34.30
   7  -9  -1  105.49   13.90
   2   7  -1   92.99    8.80
   7   2   1   78.69    9.80
   9  -2  -1  100.89    8.80
   2  -9   1   69.69   10.20
   2  -9   1   89.89   11.50
   7  -9  -1   74.49   10.30
   2   7  -1   94.99    8.10
   2  -9   1   88.89   10.00
  -9   7   1   95.99    8.10
  -9   2  -1   73.49   11.20
   7   2   1   87.19    9.40
  -9   2  -1  105.09   17.40
   2   7  -1   90.79   10.20
   2  -9   1   84.69   13.70
   7   2   1   82.39    7.50
  -9   2  -1   87.19    9.60
   2  -9   1   85.49   12.40
   7  -9  -1   91.59    9.60
  -9   7   1  108.69   15.90
  -9   7   1   77.49    7.70
  -7  -2   1  117.99   63.89
   7  -9  -1   84.19    8.60
   7  -9  -1   95.89   12.10
   7  -9  -1   62.29   13.40
   7  -9  -1   79.89    8.80
   7  -9  -1   91.19   10.40
  -9   7   1   94.29   14.00
   7  -9  -1   80.29   13.00
  -2  -7  -1  159.08   47.70
   7  -9  -1   95.09   12.40
   8  -9   1   19.80    7.90
  -9   1   1   29.70    6.30
   1   8   1   21.30    4.20
   1   8   1   20.70    7.80
   8  -9   1   29.40    5.10
   1   8   1   25.40    4.90
   8  -9   1   31.00    6.00
   1  -9  -1   20.00    5.40
   8   1  -1   21.40    6.30
  -9   1   1   15.40   10.80
  -1  -8   1   46.00   11.00
   1  -9  -1   28.10    8.50
  -1  -8   1   23.20   23.90
   8  -9   1   15.20    6.20
  -9   8  -1   28.30    4.60
  -1  -8   1   55.89   16.10
  -1  -8   1   28.20    7.50
  -9   8  -1   12.10    6.70
  -9   1   1   24.80    5.20
   8   1  -1   23.10    4.50
   8  -9   1   27.60    6.10
   8  -9   1   19.00    4.90
  -1   9  -1   44.30   10.40
   1   8   1   17.30    4.50
   1  -9  -1   23.60    5.70
   8  -9   1    9.60    6.50
   1   8   1   24.10    4.60
   1   8   1   20.50    5.60
   8  -9   1   24.90    5.10
   8  -9   1   26.10    5.10
  -8   9   1   43.10    9.90
   1  -9  -1  -11.20   22.40
   9  -1   1   34.50    7.40
  -9   1   1   19.40    5.30
   8  -9   1   26.40    5.00
  -1  -8   1   40.40    7.00
  -8  -1  -1   28.00   11.10
   8   1  -1   29.80    5.30
  -8  -1   1   22.60    4.40
  -8   9  -1   24.90    9.10
   9  -8   1   25.50    5.70
   9  -1  -1   28.60    5.00
  -1  -8  -1   21.40    7.90
  -8  -1   1   19.40    5.10
   9  -8   1   31.20    9.20
   9  -8   1   28.20    5.50
  -9   1  -1   34.80   11.80
   8  -9  -1   37.40    8.80
   9  -1  -1   16.80    5.10
  -1  -8  -1   21.80   11.30
  -1   9   1   22.30    4.50
  -1  -8  -1   23.70    7.20
   9  -8   1   30.40    7.90
   9  -1  -1   20.10    6.10
   9  -1  -1   33.60   30.40
   1  -9   1   28.70   21.40
  -1   9   1   28.70   10.20
   9  -8   1   32.60    7.60
  -8  -1   1   22.60    6.30
   9  -8   1   28.80    5.50
  -8  -1   1   25.80   11.40
   9  -8   1   25.10    5.00
  -1  -8  -1   34.50    5.70
   9  -8   1   24.10    4.70
   9  -8   1   29.00    4.80
   1  -9   1   43.90    8.70
  -1   9   1   28.60    5.30
   0  -9  -1   14.70    8.30
   0   9   1   14.00    4.30
   9  -9   1   13.20    3.90
   0  -9  -1   -9.80   29.60
   0   9   1   11.80    3.40
   9  -9  -1    8.00    4.50
  -9   0   1    5.70    4.90
   9  -9   1    1.50    5.40
   9   0  -1   13.70    3.90
   0  -9   1   10.40    3.80
  -9   9   1    6.80    8.30
   0  -9  -1   18.60    6.70
   0  -9   1   14.70    5.00
   0   9   1    4.40    6.60
  -9   0   1   11.10    3.80
   0   9  -1    4.40    2.70
   0   9  -1    6.30    2.90
   0   9   1   12.10    3.40
   9  -9  -1    5.90    2.90
   0   9  -1    7.30    3.00
  -9   0  -1    6.10    4.80
   9   0   1    5.20    3.10
  -9   0  -1    4.40    9.00
   0   9  -1   20.90    8.40
   9   0  -1   10.80    3.30
  -9   9  -1   17.90    8.40
  -9   9   1    0.50    2.50
   9  -9   1    8.20    9.20
   0  -9   1    7.20    5.00
  -9   0  -1    4.10    3.90
   9  -9  -1    6.80    2.80
  -9   9   1    4.10    2.50
   0  -9  -1    0.90    4.40
   0  -9   1   14.00   25.90
   9   0  -1   21.40   24.90
   9  -9   1   17.30    4.50
   9  -9  -1    7.10    2.80
   0   9   1   16.90    6.30
   9  -9   1   13.20    3.60
   9  -9  -1    4.00    2.90
  -9   0  -1    5.30    3.70
   9   0   1    0.70    3.50
  -9   0   1   12.20   10.30
  -9   0   1   11.40    3.70
   9  -9  -1    0.80    7.90
   0   9  -1    5.90    2.60
   0  -9   1    2.00    4.10
   9  -9   1   16.00    5.10
   9   0   1    6.60    6.00
   9  -9  -1    9.00    2.90
   9  -9  -1    7.20    3.60
   5 -10  -1   15.80    4.40
   5 -10  -1   17.50    4.40
  10  -5  -1   28.70    5.70
 -10   5  -1   40.00   11.70
  10  -5   1   23.50   14.30
   5 -10  -1   -2.20   10.90
  10  -5  -1  -17.80   42.10
  -5  10   1   17.40    4.30
  -5  -5   1   24.10    5.80
   5   5   1   15.80    5.10
  10  -5  -1   20.60    4.90
 -10   5   1    1.40   10.10
   5   5   1   15.30    3.70
   5   5  -1    9.40    3.20
   5 -10   1   12.40    4.40
   5 -10   1   17.90    4.70
  10  -5   1   19.20    4.70
 -10   5   1   14.30    3.90
  10  -5   1   15.80    3.60
  -5  -5   1   10.00    7.90
  10  -5   1   15.30    4.10
   5 -10  -1   14.60    5.90
  -5  -5  -1    8.20    7.00
  -5  -5  -1   18.00    6.00
 -10   5   1   19.20    5.20
 -10   5   1   15.00    4.70
  10  -5   1   13.40    4.40
  10  -5  -1   20.20    6.50
   5   5   1   12.70    3.20
   5 -10   1   10.60    5.60
   5 -10  -1   23.30    6.10
  -5  10  -1   11.70    6.70
  -5  10   1   18.30    4.00
   5   5  -1   19.00    4.10
   5   5   1   20.50    5.40
  -5  10   1   18.20    8.00
  -5  -5  -1   71.69   50.99
   5 -10   1   17.30    4.80
  10  -5   1   45.70   31.10
   5   5   1   13.20    5.40
  10  -5   1   12.40    5.60
   5   5  -1   16.90    3.60
   5 -10   1    1.70    9.60
  -5  -5   1   17.10    3.80
   5   5   1   20.20    4.40
  10  -5   1   15.30    3.30
   5 -10   1   18.10    4.60
   5 -10  -1   19.30    5.20
  10  -5  -1    7.40   13.40
  10  -5  -1   17.00    3.60
  10  -5  -1   14.90    3.40
   5   5  -1    9.70    3.80
  -5  10  -1   16.80    4.00
   5 -10   1   14.20    4.90
   5 -10  -1   22.30    7.70
   5 -10  -1   12.60    4.60
  -5  10  -1   17.60    4.20
  -5  -5   1   -0.10   44.90
   5   5  -1   18.60    4.60
 -10   4   1    7.80    3.20
   4 -10  -1   10.40    5.90
   6 -10   1    9.30    3.90
  -6  -4  -1    4.60    5.50
  10  -4   1   -0.10    2.30
   6   4  -1   12.10    3.20
  10  -4   1   25.40   16.80
   6 -10   1    7.30    3.80
   6 -10   1    7.20    4.40
   4   6   1    7.70    3.00
  -4  -6   1   -2.20    3.90
   6 -10   1    8.30    3.40
   6 -10   1   11.50    7.00
  -4  10  -1    3.30    2.60
   4   6   1    6.90    3.10
  10  -4   1    1.70    2.40
   4 -10  -1    5.30    5.70
  10  -6  -1    4.00    2.30
   4 -10  -1    9.80    4.10
  10  -6  -1    4.60    4.50
  -6  10   1    3.00    5.90
  -6  -4  -1    4.00    2.70
  10  -6  -1    1.70    2.00
   4 -10  -1    3.90    3.70
  10  -4   1    2.90    3.50
   6 -10   1    8.10    3.70
  -4  10  -1    4.20    2.80
  -4  -6   1   53.39   41.70
  10  -6  -1    4.10    3.30
  10  -6  -1    0.30   11.30
   6   4  -1    8.80    4.50
 -10   4   1   -4.10    4.80
   6 -10   1   16.20    6.10
  -4  10  -1   -5.50    6.40
  -6  -4  -1   -5.10   43.00
   6   4  -1    7.80    2.50
 -10   4   1    4.10   10.20
   4   6   1    3.60    2.90
   6 -10   1    7.40    3.30
  -6  -4  -1    1.20    4.70
   4 -10  -1    8.20    4.30
  -4  -6   1   16.80    7.80
 -10   4   1    5.60    6.10
   4   6   1    6.00    2.80
 -10   6  -1    9.20    3.40
  10  -4   1    4.80    2.20
   6   4  -1    6.80    3.40
  10  -6  -1    4.30   32.00
   4 -10  -1   -3.00   12.80
   4 -10  -1   -1.00    3.70
   4 -10  -1    6.60    3.20
   4 -10   1    1.50    3.00
  -4  -6  -1   12.30    3.70
   6 -10  -1    1.60    2.80
 -10   4  -1    6.10    3.50
   4   6  -1    5.30    2.30
  -6  -4   1   66.29   60.29
   6 -10  -1    2.80    4.50
   6 -10  -1    5.20    3.50
  -6  -4   1    8.70    3.50
  10  -6   1    6.10    3.20
   6   4   1    1.50    4.20
  10  -6   1    9.20    3.50
  -6  10  -1    5.20    3.00
   6 -10  -1    3.70    2.80
   4   6  -1    2.20    2.10
   4 -10   1   -0.20    2.70
  -4  10   1    8.10    3.30
   6   4   1    4.30    2.60
  10  -4  -1    5.30    2.70
  10  -6   1   11.40    4.00
  -6  -4   1   15.00    4.50
  -6  -4   1   12.50    4.10
 -10   6   1  -13.30    9.20
 -10   4  -1   -1.30    3.00
  10  -6   1    5.70   17.40
   6   4   1    1.90    2.10
 -10   4  -1    7.90    5.30
   4 -10   1   20.00   13.90
  -4  -6  -1    6.30    4.90
  -6  -4   1   11.10    5.60
  10  -6   1    7.80    2.80
   4   6  -1    2.80    2.50
   4 -10   1    0.90    3.00
  10  -6   1    7.00    4.20
   6 -10  -1   -0.70    6.70
 -10   4  -1   11.50    9.70
  10  -6   1   14.00   11.90
  10  -6   1    7.50    3.20
   4 -10   1    0.50    4.20
   6 -10  -1   -7.70    8.20
 -10   6   1    3.40    4.30
  -4  10   1   -2.20    6.20
   4 -10   1   -0.90    2.70
   6   4   1   -1.30    3.20
  10  -4  -1   11.00    3.10
  -4  10   1    8.50    3.00
 -10   6   1   -2.10    6.20
   6 -10  -1    3.50    3.50
  10  -4  -1    9.60    3.40
   4 -10   1    1.50    2.90
 -10   6   1   -0.30    2.60
  10  -4  -1    3.90    3.80
  10  -6   1    7.40    2.60
   4 -10   1   -1.40    4.10
   6 -10  -1    0.80    2.20
  10  -4  -1    8.90   14.10
  -6  -4   1    6.00    7.80
   3 -10  -1   16.10    6.10
   3 -10  -1   14.90    4.30
   7   3  -1   12.10    2.90
 -10   3   1   13.90    4.20
  -7  10   1    7.90    3.00
   7   3  -1   16.20    6.50
 -10   3   1    9.30    4.30
   7 -10   1   11.20    4.20
   3 -10  -1   14.10    4.30
   7 -10   1   10.40    4.80
   3 -10  -1   19.40    4.90
  10  -7  -1    7.30    3.00
  -3  10  -1   10.20    3.60
 -10   7  -1    4.30    6.60
   3   7   1   14.10    3.70
  10  -7  -1   10.30   10.80
   7   3  -1   11.70    3.40
  10  -7  -1    5.40    2.80
   7 -10   1    8.80    3.40
  -7  -3  -1    0.80    7.60
  10  -7  -1    5.70    3.10
  -7  -3  -1   83.89   53.39
  10  -3   1  -16.60   13.70
  10  -3   1    5.60    2.90
  -3  10  -1   20.10    7.40
 -10   3   1    8.20    4.50
   3   7   1    9.30    2.80
   7   3  -1   14.60    4.90
  -3  -7   1    5.40    4.70
  10  -7  -1    8.60    6.80
  -3  10  -1    6.50    3.00
   7 -10   1   11.90    3.80
  10  -7  -1    5.40    4.00
  10  -3   1    5.50    3.00
  10  -3   1    4.80    2.50
  -7  -3  -1    7.70    5.10
   3 -10  -1  -10.00   18.80
   3   7   1    9.20    3.00
   7   3  -1   15.20    6.10
  -7  10   1   -0.40    7.40
  -7  -3  -1    0.80    3.40
   7 -10   1    6.40    6.40
  10  -3   1    2.90    4.30
 -10   3   1    1.60    9.70
  -3  -7   1    1.10    6.60
  -3  -7   1   -2.60    5.70
  10  -7  -1    6.00   17.60
   3 -10  -1   10.10    5.70
  -3  -7   1  -32.90   27.90
   3 -10  -1    7.60    3.80
   3   7   1   12.00    7.00
   7 -10   1   11.40    3.70
 -10   7  -1   17.50    3.80
   3   7   1    9.70    3.90
   7 -10   1   10.90    3.70
   7 -10   1   12.90    4.10
  -7  -3   1   15.40    4.00
  -7  10  -1   19.40    8.20
  10  -7   1   16.70    4.00
  10  -3  -1   40.00   19.30
  10  -7   1   16.40    6.60
   3 -10   1    7.20    4.20
   7   3   1    9.80    3.70
   3 -10   1  -13.00   15.10
  -3  10   1   12.50    3.40
  10  -7   1   16.10    7.90
 -10   3  -1    5.90    4.90
   7 -10  -1    3.30    2.90
   3 -10   1    1.10    3.90
  10  -7   1   14.80    3.80
 -10   3  -1    1.60    3.60
  -3  -7  -1  -48.00   30.30
   7 -10  -1    5.50    3.70
 -10   3  -1    2.70    3.70
   7 -10  -1    3.50    2.70
  10  -7   1   12.20    3.30
  -7  -3   1    8.70    8.40
 -10   7   1    2.90    5.10
   7 -10  -1    5.30    2.80
 -10   7   1   -7.00   10.60
   3   7  -1   11.40    4.20
  -3  -7  -1    3.60    6.40
  -3  10   1   14.50    4.40
  -3  10   1   19.10    8.30
  10  -3  -1   15.00    3.90
  -7  -3   1   12.10    3.60
   7   3   1    2.70    3.90
   3 -10   1    4.10    2.90
   3 -10   1    7.50    5.10
  -7  -3   1   17.20    3.80
  10  -7   1   17.70    4.20
   3 -10   1    2.00    3.00
  -7  -3   1  117.69   76.09
   7   3   1    1.90    4.80
  10  -3  -1    5.90    4.70
   7 -10  -1    5.60    3.60
   7   3   1    4.20    2.00
  10  -3  -1   12.90    3.70
  10  -7   1   22.70    5.60
  -3  -7  -1   16.70    7.70
  -3  -7  -1   17.70    6.10
   7 -10  -1    3.60    2.60
 -10   2   1   26.90   11.70
 -10   8  -1   22.20   10.00
   2 -10  -1   31.00    6.00
 -10   2   1   40.50    6.40
   8 -10   1   39.10    8.30
  -2  10  -1   50.59   14.10
   8 -10   1   25.30    7.30
  -2  -8   1   49.10   38.30
  -8  -2  -1   44.10   13.70
 -10   2   1   30.50    7.30
   8 -10   1   23.20    8.40
   8   2  -1   27.60    4.80
   8 -10   1   30.90    6.80
 -10   2   1   30.90    6.50
   2 -10  -1   25.10    7.90
   8 -10   1   33.90    7.30
   2 -10  -1   49.10    8.90
   8 -10   1   29.00    6.20
   8 -10   1   36.20    5.70
   2   8   1   32.70    5.20
   2 -10  -1   38.10    8.00
   2   8   1   36.90    5.10
   8 -10   1   30.50    6.20
   2   8   1   36.30    6.30
   8 -10   1   31.20    5.80
  10  -2   1  103.09   35.10
   8   2  -1   18.70    6.60
  -2  -8   1   54.99   14.10
   2   8   1   32.60    5.40
   2 -10  -1   38.10    7.40
   2 -10  -1   28.50   25.50
   8   2  -1   26.30    5.60
 -10   8  -1   29.10    5.30
  10  -2  -1   30.10    5.20
  -2  10   1   33.30    5.60
  10  -8   1   26.20    5.20
  10  -8   1   32.60    6.10
   8   2   1   50.09    9.20
  10  -8   1   39.80    6.40
   2 -10   1   33.80   23.60
  -8  -2   1   42.00    8.30
  -2  -8  -1   33.50    6.90
  10  -8   1   30.60    7.10
  10  -2  -1   36.80    7.60
  -2  10   1   27.70    5.70
  -8  10  -1   18.70    9.70
  -2  10   1   32.00    5.40
  10  -8   1   21.50    5.60
  10  -2  -1   35.00    5.30
  -2  -8  -1   35.20    8.60
 -10   2  -1   57.29   16.90
  -8  -2   1   29.10    5.80
  -2  -8  -1   29.90    6.20
  -2  10   1   21.80    9.20
  10  -2  -1   23.80   22.40
  10  -8   1   35.20    5.50
  -8  -2   1   45.80    8.20
  -8  -2   1   14.00   10.10
  -8  10  -1   42.70    4.70
  10  -8   1   35.60    6.20
  -2  10   1   25.60    5.20
  10  -8   1   39.80    5.80
  10  -2  -1   29.60    7.40
 -10   9  -1    6.40    3.20
   1 -10  -1   10.10    5.00
  10  -1   1    5.70    3.10
 -10   1   1   10.60   10.90
 -10   9  -1   -0.40    2.40
  -1  10  -1    1.00    2.40
   1   9   1    0.40    1.90
  -9  -1  -1    3.10    3.20
   1   9   1    1.50    2.10
   1 -10  -1   -1.00    2.60
   9 -10   1   -3.00    2.30
   9   1  -1    4.60    3.10
  -1  -9   1    7.90    5.30
  10  -9  -1    1.00    1.80
  10  -9  -1    4.10    2.80
   1 -10  -1   19.30   34.40
 -10   1   1   -1.60    3.10
   9 -10   1    1.70    2.70
  -1  10  -1    0.50    2.00
  10  -1   1   -2.50    2.20
  -1  -9   1   33.10   34.50
   9 -10   1   -4.60    5.70
   1 -10  -1    1.00    4.50
  -1  10  -1    2.10    2.10
   1 -10  -1    7.60    3.60
  -9  -1  -1   -2.20    3.10
 -10   1   1   -1.00    2.80
  -9  10   1    2.80    2.80
  10  -1   1   -0.10    2.40
   9 -10   1    2.10    2.70
   1 -10  -1    0.10    3.70
  -9  -1  -1    0.10    4.70
  10  -9  -1    7.00    2.70
  10  -9  -1    3.90    2.60
   9   1  -1    2.40    2.50
   9 -10   1    3.00    3.20
  10  -9  -1    3.00    3.90
  10  -1   1    7.40    4.60
   9 -10   1    5.30    4.00
   9 -10   1   -0.70    3.00
   9   1  -1    5.10    4.60
  -9  -1  -1    2.40   10.60
  -1  10  -1   22.20   10.30
  -1  -9   1    1.60    4.60
   9 -10   1    2.20    2.10
  10  -9  -1    2.50    2.30
   1   9   1   -1.60    1.90
 -10   9  -1    8.20    7.40
  10  -1   1   31.20   29.30
  -1  10  -1    2.40    2.50
  -9  10   1    4.40    2.20
  -1  -9   1   -1.40    2.30
  10  -9  -1   -0.30    2.60
 -10   1   1    6.50    4.50
  -1  -9   1   -0.20   11.50
  -9  10   1   -5.10    7.10
  -1  10   1   14.00    9.80
  -1  -9  -1    4.80    4.60
   1 -10   1   17.30   17.70
  10  -1  -1    3.30    2.20
  -1  10   1   -1.10    2.10
 -10   9   1    4.20    2.70
   1 -10   1    5.90    4.00
   1   9  -1    3.10    2.60
  10  -9   1   -2.20    2.50
   1   9  -1   -0.20    2.10
 -10   1  -1    2.60    3.50
  10  -9   1    6.40    5.40
  -9  10  -1    5.50    2.20
   9   1   1   -6.50    5.00
  -9  -1   1    6.50    9.40
  -9  -1   1    5.10    3.30
   9 -10  -1    3.30    2.30
   1 -10   1    7.60    4.70
   9 -10  -1    1.50    3.40
   9 -10  -1   -1.50    2.20
  -9  -1   1    1.20    2.80
   9   1   1    2.60    3.10
   9 -10  -1    1.00    2.60
   1 -10   1   -0.10    3.00
  -1  10   1    1.00    2.10
  -1  -9  -1    4.60    3.20
  10  -9   1    2.00    2.70
   9 -10  -1    0.90    2.30
   9 -10  -1    2.50    3.30
  10  -9   1    0.50    2.90
  10  -1  -1    2.10    2.90
 -10   1  -1    2.30    3.10
  -1  -9  -1    1.50    5.40
  10  -1  -1    6.50    5.60
   9 -10  -1   -2.40    5.30
  10  -9   1    3.50    4.00
 -10   1  -1    1.60    4.60
   1 -10   1    3.00    5.10
 -10   1  -1    0.30    9.80
  -1  10   1    1.90    2.30
  -1  -9  -1   60.09   36.10
  10  -9   1    2.50    3.00
  10  -9   1    3.30    2.10
  -1  -9  -1   -5.40    8.50
 -10   9   1   12.50    9.80
   1   9  -1    3.20    2.40
   9 -10  -1    5.00    2.70
  10  -1  -1   -6.00   28.70
 -10   9   1    6.80    2.60
  -9  10  -1    3.40    7.90
  10  -9   1    1.80    3.10
  10  -9   1   -0.40    1.80
  -9  -1   1    1.50    4.70
   9   1   1    0.60    2.50
   1 -10   1    6.20    3.50
   1   9  -1    1.40    2.00
 -10  10   1    5.60   10.20
  10 -10   1   21.90    9.80
  10 -10   1   21.50    5.30
 -10  10  -1   15.20    9.10
  10 -10  -1    3.00    7.60
 -10   0   1   14.70    5.40
  10 -10   1   26.80    7.30
   0 -10   1   14.50    5.60
 -10   0  -1   22.30   12.50
   0 -10  -1   14.90    5.70
   0  10   1   24.00    5.20
  10 -10   1   20.30    4.70
   0 -10  -1   22.00    8.00
   0 -10  -1   36.70   34.50
   0 -10   1    9.30    4.40
  10 -10   1   20.50    5.40
  10 -10   1   18.40    4.50
  10   0  -1   20.50    4.90
   0 -10  -1   21.80    6.30
 -10   0   1   17.00    5.80
   0  10   1   19.00    4.50
 -10   0   1   21.40    4.90
  10   0  -1   19.80    7.90
 -10   0   1   39.40   13.40
  10 -10   1   29.90    6.80
  10   0  -1   -6.00   31.30
   0  10   1   22.20    5.90
   0  10   1   18.80    4.50
   0 -10   1   18.40   33.70
 -10  10  -1   20.40    4.30
  10   0   1  -22.20   22.40
 -10  10  -1   19.70    3.80
  10 -10   1   18.30    5.80
 -10   0   1   15.40    4.20
  10   0  -1   25.00    4.50
   6 -11   1  206.08   17.20
   6 -11   1  178.88   16.20
   6   5  -1  198.58   14.00
   6 -11   1  177.18   15.30
   5 -11  -1  182.08   15.90
 -11   6  -1  167.68   14.50
   5 -11  -1  178.48   16.00
   5 -11  -1  169.08   14.70
   6 -11   1  222.58   24.00
   5   6   1  175.78   14.60
 -11   6  -1  168.18   14.10
   5 -11  -1  186.38   15.20
   5 -11  -1  202.48   22.20
  11  -5   1   15.30   75.39
   6   5  -1  182.48   13.30
   5   6   1  190.98   13.40
 -11   5   1  149.99   14.00
   6 -11   1  200.48   18.70
   5   6   1  190.38   12.80
   6   5  -1  183.38   14.90
   5   6   1  193.28   14.00
 -11   5   1  175.58   14.80
   6   5  -1  182.38   12.40
   6   5  -1  191.98   15.90
   5   6   1  184.88   14.90
   5 -11  -1  196.48   18.50
 -11   5   1  170.78   27.10
   5 -11  -1  183.18   16.30
   6 -11   1  184.78   15.20
 -11   5   1  208.48   15.00
   6 -11   1  199.98   16.00
  -5  -6  -1  134.49   73.49
  11  -5  -1  127.19   35.50
  -5  11   1  143.39   13.10
  11  -6   1  180.98   15.10
  -5  11   1  133.69   21.50
  11  -6   1  114.29   31.20
  11  -6   1  178.98   14.10
  11  -6   1  174.58   15.10
  -6  11  -1  144.89   21.60
  11  -6   1  167.68   13.40
  -6  -5   1  130.59   76.19
  11  -5  -1  152.28   12.70
  -6  11  -1  170.48   13.80
  11  -5  -1  173.68   14.80
  11  -5  -1  186.58   15.20
  -6  11  -1  160.18   13.00
  11  -6   1  189.58   26.40
  11  -6   1  164.28   13.10
  11  -6   1  175.08   14.70
  -6  -5   1  146.99   24.00
  11  -6   1  138.49   17.30
  -5  -6  -1  166.68   15.60
  -5  -6  -1  175.48   12.10
  -5  11   1  168.98   14.30
  -6  -5   1  162.78   12.20
  -5  -6  -1  176.78   24.70
  11  -5  -1  156.08   12.90
  -5  11   1  166.78   13.30
  -6  -5   1  166.38   15.80
  -7  11   1   41.20    5.90
 -11   4   1   31.50    6.70
  11  -7  -1   22.70   13.40
   7 -11   1   46.80    8.70
  -7  -4  -1   23.10    5.00
  -7  -4  -1   35.20    6.70
  11  -4   1   40.40    6.40
 -11   7  -1   38.90    6.40
  -4  11  -1   37.40    6.50
   4   7   1   34.00    5.80
   7 -11   1   40.00    6.80
   4   7   1   41.80    6.70
  11  -7  -1   24.80    5.20
   4 -11  -1   40.90    8.20
   4 -11  -1   39.60   10.50
  -4  11  -1   30.70    6.10
   4   7   1   30.80    6.30
  11  -4   1   31.90    5.60
  -4  11  -1   37.30    6.10
   7 -11   1   53.39   11.80
  11  -7  -1   32.00    6.50
   4 -11  -1   36.30    7.80
   4 -11  -1   43.70    6.50
  -7  11   1   31.00    6.30
   7 -11   1   39.20    6.60
 -11   4   1   34.40    6.90
   7   4  -1   35.60    5.70
  11  -7  -1   36.00    6.00
  11  -4   1   21.90   20.80
  -4  11  -1   28.80    6.20
  11  -4   1   33.50    5.00
   4   7   1   37.70    5.50
   4 -11  -1   37.10    6.40
  11  -7  -1   34.30    5.40
 -11   4   1   53.49    7.80
  11  -4   1   24.30    8.00
  11  -7  -1   33.50    6.70
   4 -11  -1   26.00   22.30
   4   7   1   30.50    6.60
  -7  -4  -1   34.70   14.40
  11  -4   1   39.40    6.00
  -4  -7   1   38.50    7.10
  11  -7  -1   39.30    6.50
  -7  11   1   12.30   11.20
   4 -11  -1   45.90    9.20
   7 -11   1   36.60    7.90
  11  -7  -1   12.10   17.90
  -4  -7   1  -19.70   49.50
 -11   7  -1   25.60    5.20
   7   4  -1   34.00    4.30
  -7  -4  -1  156.88  101.29
   7 -11   1   29.50    7.10
  -7  -4  -1   36.30    6.00
   7   4  -1   33.10    6.70
  -4  -7   1   25.80    9.80
   4 -11  -1   36.90    7.60
   7 -11   1   45.00   12.00
  -7  -4  -1   31.70    8.60
  11  -7   1   39.30    6.70
  11  -7   1   45.90    6.80
 -11   4  -1   64.09   19.10
   4 -11   1   34.10   11.60
   4 -11   1   32.50    6.70
  -4  -7  -1   25.40   10.20
   7 -11  -1   39.40    8.20
   4 -11   1   34.50    6.50
   7 -11  -1   39.70    6.90
   4   7  -1   39.20    6.20
   7 -11  -1   39.60    8.80
  -7  11  -1   27.60    5.10
  -4  -7  -1   55.19   48.70
   4 -11   1    6.90   16.30
  11  -4  -1   24.90    7.90
  11  -4  -1   42.30    6.40
   4 -11   1   41.70    8.30
  11  -7   1   29.40    9.00
 -11   4  -1   39.80    7.30
  -7  -4   1   44.20    8.60
  11  -7   1   25.90    5.70
 -11   7   1   26.40    6.10
  11  -4  -1   29.80    5.30
  -4  11   1   40.40    6.30
   7   4   1   36.60    5.70
  -7  -4   1   33.10   15.20
  -7  -4   1   30.00    6.00
  -4  11   1   28.00    5.70
  -7  -4   1   32.30    5.20
   7 -11  -1   44.60   10.70
   7   4   1   28.90    4.60
   4 -11   1   30.20    6.50
   7 -11  -1   43.00    7.00
  -7  -4   1   36.30    5.50
  11  -7   1   35.60    5.60
   7   4   1   38.40    7.10
   4 -11   1   39.90    7.90
   4   7  -1   41.40    6.20
 -11   4  -1   22.60    6.10
   4   7  -1   29.30    6.40
 -11   4  -1   28.60    6.80
  -7  11  -1   34.80   10.60
  11  -7   1   44.70    7.30
  -4  -7  -1   39.10    7.10
   4 -11   1   44.20    8.80
 -11   7   1   45.00    6.50
   4   7  -1   38.10    7.20
   4   7  -1   40.30    6.70
 -11   7   1   48.50   19.40
  -4  11   1   35.90    6.20
  -4  11   1   35.90   11.50
  11  -4  -1   49.99   27.40
   7 -11  -1   49.70   11.70
  11  -4  -1   37.70    5.30
   7 -11  -1   32.90    7.40
  11  -7   1   42.30    6.00
  -4  11   1   36.30    6.60
  -7  11  -1   36.40    6.20
  -7  -4   1  141.79  124.09
 -11   8  -1   18.00    4.50
 -11   3   1    9.60   14.20
 -11   3   1   15.60    5.40
   8 -11   1   28.20    6.70
  11  -3   1   63.89   37.10
   3   8   1   29.60    5.00
   3   8   1   29.80    6.50
 -11   3   1   27.50    8.30
 -11   8  -1   25.40   12.60
   8 -11   1   15.10    7.80
   8 -11   1   27.40    5.80
   8   3  -1   22.90    6.30
   8 -11   1   21.30    8.50
  -8  11   1   48.70   18.90
   3 -11  -1   25.60    7.50
   3 -11  -1   25.80    6.80
   3 -11  -1   22.60   26.40
  -3  11  -1   57.19   15.90
 -11   8  -1   32.90    5.80
  -3  -8   1   17.90   43.20
 -11   3   1   16.90    5.90
   3   8   1   25.10    5.30
   3   8   1   26.20    6.20
   8 -11   1   33.20    7.60
   3 -11  -1   19.80    8.30
   3   8   1   27.80    5.40
   8 -11   1   38.90    9.30
   3 -11  -1   20.60    5.60
   8 -11   1   26.30    6.40
 -11   3   1   23.60    5.50
  -8  -3   1   25.00    5.40
  11  -8   1   30.60    8.40
  11  -3  -1   26.50    4.90
  -3  -8  -1   30.70    9.70
  11  -8   1   26.80    6.50
  11  -3  -1   26.20   34.60
   3 -11   1   33.90   38.20
  -3  11   1   29.70    6.00
  -8  11  -1   34.40   10.90
  -8  -3   1   28.20    7.10
  -8  -3   1   28.70    5.60
  -8  -3   1   18.20    4.50
  -8  -3   1   32.00   13.30
  -3  11   1   24.00    5.10
  11  -3  -1   23.80    8.50
  -3  11   1   28.90    6.00
  -3  11   1   23.40    4.80
  -8  11  -1   30.30    5.60
  11  -8   1   30.10    6.40
  -3  11   1   44.20   12.40
  -3  -8  -1   25.60    6.20
  11  -3  -1   29.30    5.00
  11  -8   1   40.70    7.90
  11  -8   1   21.60    5.90
  11  -8   1   38.90   10.00
  -8  11  -1   33.80    5.90
  -3  -8  -1   63.29   58.39
   2 -11  -1   95.09   11.60
  -2  11  -1   76.69    8.70
  11  -2   1   37.20   30.40
  -2  -9   1   48.10   18.10
 -11   2   1  106.39   10.30
 -11   2   1   91.49   10.70
  11  -9  -1   67.99    8.30
  -9  -2  -1   68.09   11.30
  -9  11   1   90.09    9.20
  11  -2   1   74.19    8.80
  11  -2   1   79.39    8.50
  -2  -9   1   53.49   11.50
  -2  11  -1   73.19    9.00
  -2  -9   1   38.00   45.60
  -2  11  -1   59.99    8.60
  11  -9  -1   71.49    9.60
  -9  -2  -1   76.99    9.00
 -11   2   1   81.69   21.00
  -9  11   1   76.69    7.80
  11  -9  -1   87.69    9.30
  -9  -2  -1   50.89   17.40
  11  -9  -1   70.59    9.00
   9 -11   1  111.59   12.10
   2 -11  -1   41.80   36.60
  11  -9  -1   89.19   17.00
  11  -9  -1   72.49    8.70
 -11   9  -1  100.99    8.60
  -2  11  -1   64.49    7.90
  -2  -9   1   71.79   19.30
  -9  -2  -1   61.29    9.40
   2 -11  -1  112.39   12.40
  11  -9  -1   77.99    9.60
   2 -11   1   88.39   11.60
  -9  -2   1  100.99   10.20
   9   2   1   74.59    9.20
  -2  11   1   99.99    9.20
   2 -11   1   88.09   32.90
  11  -2  -1   89.89   46.20
   2   9  -1   82.39    8.80
  -2  11   1   62.09   16.20
  -2  -9  -1   97.59   18.90
 -11   2  -1   62.29    9.70
   9 -11  -1   84.09   11.70
  -9  11  -1   50.59   17.90
   9 -11  -1   64.49    9.30
  -2  11   1   96.59    8.90
   2 -11   1   81.29   10.60
   2   9  -1   85.69    9.00
   9 -11  -1   76.69   13.80
  11  -9   1  111.89   11.60
   9   2   1   75.39    7.80
   2 -11   1   79.69    9.40
 -11   2  -1   64.29   19.60
   2 -11   1   72.29   13.90
 -11   2  -1   82.79   11.20
  11  -2  -1   72.99   18.20
  11  -2  -1  101.79    8.70
   9 -11  -1   77.69   10.20
  -9  -2   1   60.09   17.90
  -2  11   1  104.59   10.50
   9 -11  -1   63.89    8.60
 -11   9   1   85.89    7.90
   9 -11  -1   83.79   10.70
  -2  -9  -1   84.89   19.60
 -11   9   1   88.19    8.50
   2   9  -1   81.49    8.20
 -11   2  -1   74.49    9.60
   2   9  -1   85.69    9.90
  11  -2  -1  104.39    9.00
   2 -11   1   64.09   10.00
   9 -11  -1   81.09    9.60
  10   1  -1   37.20   56.39
  -1 -10   1   27.60    9.30
  -1  11  -1   42.00    6.70
  11 -10  -1   43.80    7.40
  11 -10  -1   52.19    9.00
  -1 -10   1   27.10   45.30
  -1 -10   1   48.20    7.30
 -10  -1  -1   37.70   18.20
  11 -10  -1   52.29    7.40
 -10  -1  -1   45.00    7.30
  -1  11  -1   50.09    7.60
  11  -1   1   36.00    6.60
   1 -11  -1  -31.80   53.79
 -10  -1  -1   35.20    7.80
  11 -10  -1   41.10    7.50
  -1  11  -1   40.60    6.20
  11 -10  -1   40.90    6.60
  11 -10  -1   48.00    7.60
  11  -1   1   50.69    6.90
 -11   1   1   75.79   23.00
 -10  -1  -1   44.00    9.40
  -1  11  -1   46.60    6.40
 -10  11   1   57.09    6.20
  -1 -10   1   48.60    9.30
  11 -10  -1   41.00    7.40
  11  -1   1   51.89    7.20
  10   1   1   48.60    7.50
 -11   1  -1   50.99    8.40
  10 -11  -1   57.89    8.90
   1 -11   1   53.79    9.60
   1 -11   1   46.40    9.40
  -1 -10  -1  139.29   87.79
  10 -11  -1   53.39    8.10
  11  -1  -1   55.59   11.80
  10   1   1   38.30    5.80
  10 -11  -1   47.90    7.90
  10 -11  -1   35.20   10.20
 -11  10   1   47.10    6.50
  10   1   1   39.70    7.10
  10   1   1   39.20   60.19
  10 -11  -1   51.19    9.50
   1 -11   1   34.40   38.60
   1  10  -1   51.49    7.00
 -11  10   1   31.80    6.60
  10 -11  -1   55.19    7.70
  10 -11  -1   49.60    7.00
   1  10  -1   40.90    6.20
   1 -11   1   42.90    7.40
   1 -11   1   53.89    8.70
  10   1   1   52.09    7.70
   1  10  -1   50.19    7.70
   1  10  -1   53.39    7.00
 -11   1  -1   33.90    7.80
 -11   1  -1   51.69   18.40
   1 -11   1   42.30   11.80
 -11   1  -1   40.00    8.60
 -11   0   1   21.60    4.90
   0 -11   1    8.00   42.40
  11   0  -1   32.40   35.90
  11 -11  -1   10.60    4.40
   0  11   1   19.10    5.20
  11 -11   1   23.30    6.20
  11 -11  -1    9.20    5.50
   0 -11  -1   19.10    7.20
  11   0  -1   17.60    4.60
 -11   0  -1   -6.00   14.40
   0  11   1   25.60    5.40
   0 -11   1    9.10    7.30
  11   0  -1   23.20    6.00
 -11   0   1   21.00    5.70
  11 -11   1   25.20    7.10
  11 -11   1   29.10    6.40
 -11   0   1   30.80   18.90
 -11   0   1   22.50    5.60
  11   0  -1   20.80    4.60
 -11  11  -1   24.40    4.90
  11 -11   1   17.20    4.90
   0 -11  -1   19.90    5.90
  11   0   1   43.70   35.70
   0 -11  -1   21.10    7.00
   0 -11  -1   21.70    7.60
   0 -11  -1   22.10    5.70
   0  11   1   17.90    4.60
  11 -11   1   20.00    5.90
  11 -11   1   20.30    6.10
   0  11   1   17.00    4.30
 -11   0   1   24.20    7.10
  11   0   1   13.40    3.90
 -11  11  -1   24.10    4.20
  11 -11   1   24.00    5.10
   6   6   1    1.00    2.90
   6 -12  -1    7.30    4.20
   6 -12   1    6.70    3.40
 -12   6   1    5.60    4.30
  -6  12  -1    3.20    2.80
  12  -6  -1   -3.30    3.00
  12  -6   1    4.00    2.60
 -12   6   1    3.60    3.90
 -12   6  -1   -1.40    3.90
 -12   6  -1   10.80    4.90
  -6  12  -1    4.30    2.50
  12  -6  -1    7.20    3.10
   6   6   1    7.60    3.70
   6 -12  -1   -1.80    3.10
  12  -6   1   -5.90   10.40
   6 -12  -1    4.50    3.40
  12  -6   1   14.50    4.60
   6 -12  -1    4.00    3.40
   6 -12   1    5.20    4.40
   6   6   1    2.40    6.30
   6   6  -1    5.20    2.40
   6   6  -1    3.60    5.00
   6 -12   1    6.90    5.80
  12  -6  -1    2.20    2.50
  12  -6  -1    4.40    3.60
   6 -12   1   11.80    5.40
   6   6   1    3.50    2.60
  12  -6   1   -9.50   13.30
  12  -6   1    3.30    2.60
   6   6  -1    3.00    2.70
  -6  -6  -1    1.70    4.60
  12  -6   1    6.60    3.30
   6 -12   1    4.00    4.70
 -12   6  -1    5.90    4.20
   6   6  -1    6.10    4.20
   6 -12  -1   -5.00    5.30
 -12   6   1    5.40    5.00
  -6  12   1    4.20    3.10
   6   6  -1    6.50    3.40
  12  -6  -1   93.99   72.89
  -6  -6  -1  201.58   91.49
   6 -12  -1    1.80    3.80
  -6  -6  -1    2.40    2.70
 -12   6   1    1.00    2.80
  12  -6   1   -0.50    5.70
   6 -12   1    5.60    4.00
  -6  -6   1    0.70   11.60
  -6  -6   1    6.90    4.40
  12  -6   1    4.70    2.90
  -6  12   1    4.60    3.40
   6   6   1    1.80    2.10
   6 -12   1    0.20    3.00
  12  -6  -1    1.80    2.60
  -6  -6  -1   -2.10    9.20
 -12   6  -1    7.60    4.00
  -6  12   1   -0.30    2.40
   6 -12  -1    8.50    6.00
  12  -6  -1   -9.80   19.90
 -12   7  -1   59.69    8.40
   7   5  -1   69.39    8.90
 -12   7  -1   53.59    9.50
   5 -12  -1   60.19    8.90
   5   7   1   67.69    6.90
   5   7   1   66.39    9.60
 -12   7  -1   61.19    8.80
   7   5  -1   67.89    6.40
   7 -12   1   75.89    9.10
 -12   5   1   63.59    8.80
   7 -12   1   66.59   10.30
   5 -12  -1   60.69   10.80
 -12   5   1   67.49    8.60
 -12   5   1   78.49   12.00
   5   7   1   52.99    7.90
 -12   5   1   60.39   20.80
   7 -12   1   68.89    9.10
   5   7   1   75.39    8.30
   7 -12   1   73.09   14.50
   5 -12  -1   78.69    9.30
   7 -12   1   75.19   10.70
   5 -12  -1   69.59   10.20
   7 -12   1   55.79    9.50
   7   5  -1   66.09    7.70
   7 -12   1   69.39   11.30
   5 -12  -1   78.39   15.40
  -5  -7   1  179.38   86.19
   5   7   1   61.39    7.70
 -12   5   1   74.59    9.50
   5 -12  -1   59.99    8.30
   5 -12  -1   62.89   10.90
  12  -5  -1   71.49    7.60
  12  -7   1   72.59    9.20
  12  -5  -1   45.90   11.10
  -5  12   1   70.39    8.90
  -5  12   1   69.29    8.10
  12  -7   1   66.49    8.00
  -7  -5   1   60.19   18.40
  -7  12  -1   71.29    8.30
  -5  -7  -1   72.19   19.50
  12  -7   1   80.29    8.40
  12  -7   1   70.69    7.80
  -5  -7  -1   68.39    9.90
  -7  -5   1   62.49   10.10
  -7  -5   1   65.79    6.50
  12  -7   1   71.29    9.30
  -5  -7  -1   58.79   72.79
  12  -5  -1   75.89    8.70
  -5  12   1   79.49    8.30
  -8  -4  -1   28.10   13.50
  -4  -8   1   93.79   65.09
 -12   8  -1   16.30    4.40
   8   4  -1   16.60    4.70
  12  -8  -1    5.20    5.10
   4 -12  -1    9.40    6.10
 -12   4   1   15.50    5.20
   4   8   1   12.00    4.80
   4 -12  -1   12.20    5.80
   4 -12  -1   14.60    6.00
  -4  12  -1   28.50    5.30
   8 -12   1   20.00    5.80
   8 -12   1   21.10    6.10
   4   8   1    9.60    5.40
  -8  -4  -1   29.00    7.20
 -12   4   1   22.00    5.50
   4   8   1   14.20    4.20
   8 -12   1   20.50    7.70
  -4  -8   1   42.50   14.30
  12  -4   1   44.00   44.50
   4   8   1   21.10    4.80
 -12   4   1    8.60    4.10
   4 -12  -1   13.00    5.20
 -12   4   1  -10.60   18.60
   4   8   1   13.60    3.50
  12  -4   1   23.70    8.60
   8 -12   1   14.90    4.60
 -12   4   1   15.70    5.10
   8   4  -1   21.00    5.80
   4 -12  -1   16.80    5.20
   4 -12  -1    9.70    4.10
   8 -12   1   14.50    5.80
   8 -12   1   20.70    5.90
   8 -12   1   10.30    7.60
  -4  -8  -1   14.60    5.50
  12  -4  -1   21.90    4.60
  -4  -8  -1    8.90   10.10
  12  -4  -1    0.80   31.40
  12  -4  -1   17.00    4.30
  -4  12   1   14.70    4.60
   4 -12   1   44.10   12.10
  -4  12   1   17.90    5.00
  -4  12   1   16.10    4.00
  12  -4  -1   14.60    4.30
  -8  12  -1   20.20    5.00
  12  -8   1   21.00    4.90
  -4  -8  -1   -7.10   62.79
  -8  -4   1   13.70    3.70
  -8  -4   1   17.70   12.60
  -8  12  -1   14.90    4.10
  12  -8   1   17.90    4.80
 -12   4  -1   27.00   23.10
  12  -8   1   17.10    5.10
  -8  -4   1   24.80   11.00
  12  -8   1   17.20    4.40
   8 -12  -1   34.60    8.30
  -4  12   1   17.00    4.10
   8 -12  -1   43.90   12.20
  -8  -4   1   15.30    6.00
  12  -8   1   19.80    5.70
  12  -4  -1   12.70    6.60
 -12   3   1   83.99   10.00
   9   3  -1   89.49    8.60
 -12   3   1   67.49   10.00
   3 -12  -1   82.59   11.80
   3   9   1   91.89    8.40
 -12   3   1   61.29   23.00
 -12   3   1   78.09   10.90
   3 -12  -1   77.09    9.40
   3   9   1   92.99    9.20
   3 -12  -1   89.99   15.90
  -3  -9   1    1.10   60.19
   3   9   1   88.09   10.10
   3   9   1   60.89    8.70
   9 -12   1   84.69   12.20
   9   3  -1   85.39   10.10
   3 -12  -1   34.00   32.40
   9 -12   1   60.69   11.00
   9 -12   1   96.99   15.80
 -12   9  -1   78.29    8.40
 -12   9  -1   86.69    8.60
   9 -12   1   85.19   10.10
   9 -12   1   87.79    9.70
   3   9   1   84.59    8.70
   9 -12   1   88.79   10.60
   3 -12  -1   85.79   11.20
 -12   3   1   81.09    9.30
   9 -12   1   94.79   11.70
   3 -12  -1   80.49   10.80
   9 -12   1   90.99   11.60
  12  -3  -1   68.99    7.70
  -9  -3   1   79.29    7.90
  12  -9   1   86.59    9.30
  -3  12   1   88.99    9.90
  -3  12   1   83.29    9.20
  12  -9   1   84.29   10.10
  12  -3  -1   28.30   30.10
  12  -9   1   86.69    9.50
  -3  12   1   76.39    8.40
  12  -3  -1   85.89    8.60
  12  -3  -1   84.09    9.30
  -9  -3   1   79.59    8.40
  -9  -3   1   69.99    8.90
  -9  12  -1   80.69    8.40
  12  -9   1   90.49   12.10
  12  -9   1   87.59   10.50
  -9  -3   1   74.29   11.00
  -3  -9  -1   60.79   13.20
  -9  -3   1   49.00   18.60
  -3  -9  -1   59.79    8.90
  -3  -9  -1   51.29   17.50
  12  -9   1   78.19    8.70
  -3  12   1   81.59    8.50
  -2  12  -1    6.70    4.00
 -10  12   1    3.40    3.60
  -2  12  -1    7.90    3.20
  12  -2   1    6.00    2.90
   2 -12  -1   98.49   44.20
  12  -2   1    7.10    3.00
  12  -2   1  -41.70   28.60
  12 -10  -1    1.50    3.60
  12 -10  -1    4.40    3.80
  -2 -10   1    7.10   43.20
  12 -10  -1   10.50    4.20
 -10  -2  -1    8.50    4.00
  -2  12  -1    3.70    2.40
 -10  -2  -1   20.30   19.70
 -10  -2  -1    4.20    5.20
  10 -12   1   -4.40    5.80
  12  -2   1    6.60    3.30
 -10  -2  -1    4.50    4.00
  -2  12  -1    4.60    3.10
  -2 -10   1    5.70    5.40
  10   2  -1  -55.69   51.69
  12 -10  -1    6.30    3.10
 -10  12   1    7.00    4.00
 -10  -2  -1    3.20    3.90
  12 -10  -1    6.30    3.70
  12  -2   1    5.30   16.40
   2 -12   1   14.20    4.80
  10 -12  -1    8.00    4.70
   2  10  -1    6.90    3.10
   2 -12   1    9.40    4.00
 -12   2  -1    6.30    4.00
  10 -12  -1    7.40    4.00
  10 -12  -1    9.30    4.50
 -12   2  -1    4.00    5.00
   2  10  -1    9.20    3.80
  10   2   1    7.60    3.30
  10   2   1  -11.80   40.90
 -12   2  -1   37.30   31.70
   2 -12   1   15.50   28.70
 -12  10   1    5.90    3.10
  10 -12  -1   12.60    6.30
  10 -12  -1    5.10    5.90
 -12  10   1    2.70    3.30
  -2 -10  -1  -38.00   53.39
 -12   2  -1    2.90    3.70
  10   2   1    1.50    3.20
 -12   2  -1    4.30    4.60
   2  10  -1    7.10    3.50
   2 -12   1    7.80    4.30
   2  10  -1    8.70    4.20
   2 -12   1    1.90    5.00
  10   2   1    7.40    3.80
  10 -12  -1    9.50    4.50
   2 -12   1    1.40    4.30
 -11  -1  -1   19.70    6.20
 -11  -1  -1   20.70    5.30
  -1  12  -1   29.30    5.30
  -1  12  -1   18.40    4.40
  11   1  -1   37.60   51.89
  12 -11  -1   21.50    4.80
  12 -11  -1   25.20    5.90
  -1 -11   1   15.60    7.80
 -11  -1  -1   18.20    5.60
  -1 -11   1   18.50    7.10
  -1  12  -1   25.60    5.30
  -1  12  -1   30.60    6.30
  12  -1   1   28.30    5.30
 -11  -1  -1   60.49   35.00
  12 -11  -1   22.00    5.90
  -1 -11   1  -70.39   48.70
  12 -11  -1   22.90    6.20
  12 -11  -1   21.30    4.90
 -11  12   1   12.30    4.20
  11 -12   1   60.29   16.40
  12 -11  -1   20.80    5.30
  12  -1   1   21.20    5.10
   1 -12  -1    0.70   42.60
  12  -1   1   44.20   41.50
 -11  -1  -1   28.30    5.90
  12  -1   1   20.90    6.70
 -11  12   1   21.00    5.30
 -12   1  -1   15.60    6.30
  11 -12  -1   32.20    6.00
  11 -12  -1   18.40    4.90
  11   1   1   19.30    4.90
   1 -12   1   23.10    8.70
   1 -12   1   25.30    7.20
 -12   1  -1   17.70    5.30
   1 -12   1   21.10    5.90
   1  11  -1   24.20    5.30
 -12   1  -1   16.40    5.40
  11 -12  -1   22.70    6.40
   1  11  -1   24.30    4.90
 -12   1  -1   19.60    4.90
   1  11  -1   28.30    5.60
   1 -12   1   17.10    5.80
  12  -1  -1   58.49   44.30
  11   1   1   16.90    4.80
 -12  11   1   23.60    4.70
  11 -12  -1   22.60    5.80
  11 -12  -1   18.20   11.30
  11 -12  -1   20.70    5.90
  11   1   1   24.50   39.80
  -1 -11  -1   38.00   56.79
   1  11  -1   23.10    6.00
  11 -12  -1   25.00    7.20
  12 -12  -1    7.10    3.40
  12   0   1    4.40    2.70
 -12  12   1    7.50    3.10
  12 -12  -1    5.00    3.90
 -12   0  -1    9.90    4.30
  12   0  -1    5.60    2.80
  12 -12  -1    2.70    3.60
   0  12  -1    7.20    3.00
 -12   0   1    3.40    3.40
  12   0   1   31.40   47.50
   0 -12   1   13.00    4.50
   0 -12   1    5.60    5.60
  12 -12  -1    6.40    3.20
 -12   0  -1    4.80    4.80
   0 -12   1    4.60    3.50
   0 -12  -1   -3.10    3.70
  12 -12   1    2.50    2.90
   0 -12  -1   57.69   52.19
   0  12   1    1.90    2.40
  12   0  -1    2.40    3.00
  12 -12   1    2.60    2.80
  12 -12  -1    4.80    3.50
   0 -12  -1    3.10    4.60
 -12   0  -1    5.10    3.90
 -12   0   1    4.70    2.80
   0 -12  -1    1.60    3.10
   0  12  -1    7.60    3.10
 -12   0   1    1.60    3.40
 -12   0   1    0.30    4.10
   0  12  -1    6.80    3.50
 -12  12   1    4.20    4.00
  12 -12   1   -0.80    2.80
  12   0   1    4.50    2.90
   0  12   1    2.60    2.60
   0 -12   1    3.90    5.00
   0 -12  -1   -3.90    4.60
   0  12   1    3.40    2.90
   0  12  -1    5.30    2.80
  12 -12   1    4.40    3.50
  12   0  -1    2.00    2.40
  12 -12  -1    9.00    3.40
 -12  12  -1   -2.50    3.40
   0  12   1    0.00    2.00
  12 -12   1    3.10    3.40
  12   0   1    2.20    3.20
  12 -12   1   -0.60    2.90
  12   0  -1   27.30   51.09
 -12   0  -1    8.30    3.80
  -7  13   1   33.80    6.30
  -6  13  -1   40.10    6.80
  13  -7  -1   34.40    5.80
  -7  -6  -1   38.90    8.10
  -7  -6  -1   10.20   14.60
  13  -6   1   34.10    6.00
  13  -7  -1   43.70    7.20
  13  -7  -1   43.20    6.20
  13  -6   1   46.20    7.20
  -6  -7   1   29.90   18.90
  -6  -7   1   32.30    6.50
  13  -6   1   41.30    5.90
  -6  -7   1   84.09  121.19
  -7  13   1   36.40    6.10
  13  -7  -1   50.49    7.50
  -6  13  -1   39.90    6.50
  13  -6   1   41.20    6.20
  13  -7  -1   33.90    6.70
   7 -13  -1   40.60    7.90
   6 -13   1   46.80    9.50
   6 -13   1   39.00   11.00
   6   7  -1   33.90    7.20
   6 -13   1   45.10    7.20
 -13   6  -1   40.40    7.20
   7   6   1   37.40    4.30
   6 -13   1   44.80    7.40
 -13   7   1   47.50    6.50
   6 -13   1   41.90    8.40
   7 -13  -1   52.39    9.80
   6   7  -1   38.90    5.10
   6 -13   1   48.80    8.30
   6   7  -1   41.30    6.20
  13  -6  -1    9.10   33.70
 -13   7   1   50.19    6.70
  13  -6  -1   40.70   18.90
  -6  -7  -1   10.70   16.40
 -13   6  -1   47.40    7.50
 -13   7   1   47.70    6.90
   6 -13   1   45.90    8.80
 -13   6  -1   48.30    7.20
   6   7  -1   40.50    6.50
  -6  -7  -1  138.19  115.69
   7   6   1   34.40    7.40
   7 -13  -1   43.40   12.50
   7 -13  -1   47.80    7.60
   7 -13  -1   49.20   10.20
   7   6   1   44.30    6.30
   7 -13  -1   34.40    6.10
  -5  13  -1   62.19    7.50
  13  -8  -1   53.69    8.10
  -5  13  -1   51.09    6.90
  -8  -5  -1   52.69    5.70
  13  -5   1   56.49   22.50
  13  -8  -1   54.09    7.90
  -5  -8   1   41.90    6.90
  -5  13  -1   57.09    7.20
  -8  -5  -1   57.69    9.40
  13  -8  -1   50.99    7.00
  13  -5   1   58.69    7.20
  13  -8  -1   55.09    7.40
  -5  13  -1   62.19    8.30
  -5  -8   1  128.59   82.19
  13  -8  -1   50.39    7.60
  -8  13   1   46.80    7.50
  13  -5   1   60.99    6.80
  -8  -5  -1   41.80   18.50
  13  -5   1   52.49    7.80
  -8  13   1   42.20    6.60
  -5  -8   1   30.70   18.10
   8 -13  -1   64.69   13.20
   5 -13   1   58.49    9.50
 -13   8   1   62.69    7.60
 -13   8   1   64.19    7.30
   5 -13   1   59.09   14.20
   5   8  -1   52.29    7.00
 -13   8   1   66.19    8.50
   5 -13   1   57.99    9.20
  -5  -8  -1  158.88  100.69
   8 -13  -1   56.69    9.00
   5   8  -1   60.49    6.40
   5 -13   1   56.29    9.70
   5   8  -1   42.50    7.70
 -13   5  -1   64.39    8.70
   8   5   1   60.19    7.10
   5 -13   1   66.29    8.60
   8 -13  -1   54.09    8.30
 -13   5  -1   55.69    7.90
 -13   5  -1   53.29    8.80
 -13   5  -1   50.79    8.80
   8 -13  -1   69.09   11.30
 -13   8   1   45.60    7.10
  13  -5  -1    3.60   26.90
   5   8  -1   47.70    9.90
   8 -13  -1   56.49    8.10
   8   5   1   45.60    8.20
   5   8  -1   63.39    7.80
   5 -13   1   48.70    9.70
   8 -13  -1   53.09    9.50
 -13   4   1   20.80    5.70
 -13   4   1   27.10    6.50
  13  -4   1  -15.00   23.90
   4   9   1   30.80    5.60
   9   4  -1   27.20    5.20
   4 -13  -1   31.00    7.70
   9   4  -1  -35.00   82.09
   4   9   1   28.70    5.40
   9 -13   1   26.40    6.20
   4   9   1   21.70    7.70
   9 -13   1   29.70    7.70
   4 -13  -1   22.60    5.60
   9   4  -1   28.30    6.90
  -4  -9   1   58.79   75.69
 -13   4   1   32.60    6.20
   4   9   1   33.40    7.30
   4   9   1   32.50    5.00
   9 -13   1   23.40    6.80
   4 -13  -1   24.20    9.70
   4 -13  -1   22.80    8.30
 -13   9  -1   26.70    5.30
   4 -13  -1   29.40    7.80
   9 -13   1   34.50    7.90
 -13   4   1   27.30    6.10
 -13   9  -1   27.40    5.20
   9 -13   1   29.10    6.80
   9 -13   1   23.90    8.60
  13  -9   1   27.40    6.10
  -4  13   1   28.70    5.80
  -4  13   1   27.30    5.50
  -9  13  -1   19.80    5.30
  13  -9   1   31.10    5.50
  -4  13   1   31.30    6.50
  -9  -4   1   28.20    4.50
  -4  -9  -1  104.59   81.59
  13  -4  -1   46.60   34.70
  -9  13  -1   30.70    5.80
  13  -9   1   26.20    5.70
  -4  13   1   33.90    6.10
  -9  -4   1   20.00    6.30
  13  -4  -1   26.30    5.10
  13  -9   1   24.40    6.20
  13  -4  -1   37.20    6.20
  13  -9   1   33.30    6.00
  -9  -4   1   24.70   19.30
   3 -13  -1   38.70    7.30
  10 -13   1   30.10    9.10
 -13  10  -1   33.80    5.10
   3 -13  -1   31.50    6.70
   3 -13  -1   34.40    8.10
   3  10   1   36.00    5.80
  10   3  -1   37.20    5.50
 -13   3   1   31.20    6.10
 -13   3   1   25.10    5.90
 -13   3   1   33.20    7.60
  13  -3   1  -41.40   53.29
  10 -13   1   22.20    8.20
   3 -13  -1   33.00    7.40
  10   3  -1   39.00    6.40
   3  10   1   35.30    7.70
  10 -13   1   31.70   10.90
  -3 -10   1   70.29  110.99
  13 -10  -1   18.30    7.70
  13 -10  -1   22.10    8.90
 -13  10  -1   43.80    5.90
   3  10   1   36.30    7.70
  10   3  -1  133.89   74.09
  13 -10   1   41.30    7.00
  13 -10   1   47.20    9.50
  13  -3  -1   31.40    5.20
  13 -10   1   39.90    6.90
  -3  13   1   32.20    6.80
  -3  13   1   27.10    5.30
  13  -3  -1   28.80    6.00
 -10  -3   1   27.20    9.90
  10   3   1  -42.90   98.49
 -10  13  -1   34.70    5.60
 -10  -3   1   33.10    5.50
 -10  -3   1   35.70    7.00
  13 -10   1   34.50    7.80
  -3  13   1   34.60    6.10
  13  -3  -1   27.20    6.80
  -3  13   1   39.70    6.10
  10 -13  -1   16.10    7.90
  -3 -10  -1  134.29  106.29
  13  -3  -1   19.70   66.69
 -10  13  -1   40.90    6.10
  11   2  -1    4.90    2.90
   2 -13  -1    4.60    5.00
  13 -11  -1   13.10    5.50
   2 -13  -1   -2.70    3.90
 -11  -2  -1    6.50    5.20
  13 -11  -1   11.60    4.60
 -13   2   1    4.80    3.50
  11 -13   1    9.10    4.60
  -2  13  -1    8.40    3.10
 -11  -2  -1   14.00    4.10
  13 -11  -1   11.00    3.60
   2  11   1    5.80    2.60
  13  -2   1    7.90    3.00
   2 -13  -1    1.30    2.90
  11 -13   1    5.80    3.40
 -11  13   1   11.30    3.90
  11 -13   1    5.50    3.80
  -2  13  -1   10.10    3.90
  -2 -11   1    8.90    5.60
  11 -13   1    4.50    3.50
   2 -13  -1    4.40    4.20
  13  -2   1  -42.60   44.10
  11   2  -1    0.40    2.80
 -13   2   1    0.40    3.30
  13  -2   1   13.00    3.40
 -13   2   1    3.70    3.90
  11 -13   1    3.00    3.80
   2  11   1    4.50    2.60
   2  11   1    8.00    3.50
  13 -11  -1   11.20    4.00
  13 -11  -1   12.10    4.10
 -13   2   1    5.00    3.20
  -2 -11   1    4.50    4.20
   2 -13  -1    4.70    4.00
  -2  13  -1   11.40    3.40
  13 -11  -1    9.20    3.20
   2  11   1    3.40    2.60
  -2  13  -1   12.90    3.80
 -11  -2  -1    6.00    3.00
 -11  -2  -1    7.10    4.90
 -13  11  -1    6.00    3.20
  11 -13   1    1.20    4.70
  13 -11   1    2.00    2.90
  13 -11   1    8.80    4.50
  13 -11   1    0.10    4.30
 -11  13  -1    1.70    3.20
  13  -2  -1   24.90   42.70
   2 -13   1   14.80    4.70
 -13   2  -1    5.00    3.70
 -13   2  -1    8.20    4.90
   2 -13   1    4.90    4.10
  -2  13   1    6.00    3.60
  11 -13  -1    7.90    5.40
  11 -13  -1    8.70    4.90
   2  11  -1   11.70    3.40
 -13  11   1    7.40    3.80
 -11  -2   1    1.70    3.90
  13  -2  -1    9.40    3.20
 -13  11   1    6.10    2.90
  13  -2  -1    3.00    2.40
  11 -13  -1   12.30    4.90
   2 -13   1   16.50    5.30
  -2  13   1    5.90    2.90
  11 -13  -1   11.10    3.90
 -11  -2   1    1.60    2.60
 -11  13  -1   10.50    4.50
  11   2   1   12.00    4.00
   2  11  -1    9.60    3.10
   2  11  -1   11.00    3.50
  13 -11   1    2.50    3.30
 -13   2  -1    8.80    4.10
 -13   2  -1    5.80    3.90
   2  11  -1   13.30    4.60
  11 -13  -1   14.40    5.00
  -2 -11  -1    3.40    5.00
  11 -13  -1    7.60    4.00
  11   2   1   10.50    4.10
 -13  11   1    2.20    3.00
  13  -2  -1    3.10    2.60
  -2  13   1    4.50    2.80
 -11  -2   1    3.10    5.20
  -2  13   1    4.40    2.50
  13 -11   1    4.20    3.10
   2 -13   1    8.20    6.30
 -11  -2   1    7.10    2.90
  13 -11   1    7.30    3.00
   2 -13   1   13.10    5.30
  12 -13   1    3.80    3.90
 -13  12  -1    8.10    2.60
  12 -13   1    7.70    3.90
   1  12   1    5.30    3.50
 -13   1   1    3.10    3.20
   1 -13  -1    1.80    4.90
  -1 -12   1   16.90    6.60
   1  12   1    4.50    3.00
 -13  12  -1    1.50    3.20
   1 -13  -1    3.50    2.80
  12   1  -1    6.80    2.50
   1  12   1    5.60    2.90
   1  12   1    5.70    2.70
  12   1  -1    4.40    3.00
 -13   1   1    4.30    3.50
 -13   1   1    5.50    3.90
  12 -13   1    2.80    3.60
   1 -13  -1   13.40    5.30
   1 -13  -1    4.10    3.90
  12 -13   1    4.60    3.40
  12 -13   1    2.20    3.20
  13 -12   1    5.30    3.60
  -1 -12  -1   -0.10    3.50
  13  -1  -1    3.30    2.60
  13 -12   1    4.20    3.10
 -12  13  -1   10.60    3.00
  13 -12   1    3.80    2.90
 -12  -1   1    4.80    4.20
  -1  13   1    4.80    2.60
  13 -12   1    1.60    2.30
  13  -1  -1    3.00    2.60
  -1  13   1    1.60    2.30
  -1  13   1    2.40    3.40
  -1  13   1    4.20    2.70
  13 -12   1    3.60    3.80
 -12  -1   1    3.80    2.90
 -12  -1   1    5.80    2.60
  -1 -12  -1    4.80    4.70
  13 -12   1   -1.20    3.00
  13   0   1    5.70    2.70
   0 -13   1    3.40    3.60
   0 -13  -1    4.70    4.00
   0  13  -1    5.00    3.00
  13   0  -1    1.30    2.30
 -13  13  -1    1.20    3.30
  13 -13   1    3.10    3.50
 -13   0  -1    5.40    3.90
  13 -13   1    1.50    2.50
 -13   0  -1    4.80    2.90
  13 -13   1    2.20    2.30
   0  13   1    6.10    3.80
   0  13  -1    5.50    2.70
 -13   0   1    4.00    3.90
 -13   0   1    4.40    3.80
   0  13  -1    5.80    2.60
   0 -13  -1    0.40    3.30
   0  13   1    0.70    2.10
   0  13   1    2.40    2.20
 -13   0  -1    3.90    3.70
  13 -13   1    3.20    3.30
  13 -13  -1    7.40    3.60
  13   0  -1   -0.70    1.90
  13 -13  -1    6.70    4.00
  13 -13  -1    6.20    3.60
  13   0   1    3.40    2.30
  13 -13   1    5.30    3.00
  13 -13  -1    2.40    2.50
 -13   0  -1    6.40    3.30
  13 -13  -1    5.30    3.80
   0  13   1    2.20    2.10
 -13   0   1    2.30    2.40
 -13   0   1    2.20    2.60
   0 -13   1    7.70    4.80
 -13  13   1    0.10    2.70
  14  -7  -1    5.30    3.20
  -7  14   1    6.50    3.10
   7 -14  -1    0.80    3.30
   7 -14  -1    3.30    3.90
  -7  14  -1   10.00    3.60
   7   7  -1    4.00    2.00
  -7  14  -1    6.80    2.90
   7 -14  -1    8.60    3.70
  14  -7  -1    5.90    2.90
 -14   7   1    5.10    3.20
   7   7  -1    1.20    3.50
   7 -14  -1    0.80    3.10
  -7  14  -1    8.50    3.50
  -7  -7  -1    4.00    3.90
   7 -14   1    0.00    2.60
 -14   7   1    0.80    3.60
   7   7   1    3.70    2.80
   7 -14   1    3.30    4.40
   7 -14   1    3.40    3.90
  -7  -7   1    4.30    3.50
 -14   7   1    3.20    3.00
  14  -7  -1    6.70    2.90
  14  -7   1    6.00    3.20
 -14   7  -1    5.60    3.70
   7 -14   1    3.90    5.30
   7 -14  -1   10.20    6.10
 -14   7   1    2.70    3.00
  -7  14   1    5.30    3.00
 -14   7  -1    6.70    3.20
 -14   7  -1    9.20    3.50
 -14   7  -1    4.00    3.20
  14  -7   1    5.50    2.50
  -7  14   1    8.90    3.60
   7 -14   1    5.50    3.30
  14  -7   1    4.70    2.80
   7 -14  -1    3.00    3.20
   7   7   1    6.70    3.80
  14  -7   1    5.30    3.30
   7   7  -1    7.00    3.20
   7 -14   1    7.30    5.30
   7 -14   1   -0.60    3.30
  -8  -6  -1   39.40    7.50
  14  -8  -1   47.20    7.50
  -6  -8   1   35.50    5.90
  -6  14  -1   50.69    6.60
  -6  14  -1   48.90    7.10
  14  -8  -1   50.79    6.60
  -8  14   1   57.19    7.60
  -6  14  -1   47.50    6.60
  14  -8  -1   49.99    6.40
  14  -6   1   48.10    6.20
  -8  14   1   40.70    5.80
  14  -6   1   55.09    7.30
  -8  14   1   56.59    7.20
  14  -6   1   41.90    5.90
   8   6   1   46.50    7.80
 -14   6  -1   42.40    7.40
   6   8  -1   30.60    6.70
   6   8  -1   49.99    5.20
 -14   6  -1   38.10    6.90
 -14   8   1   43.20    6.40
 -14   8   1   57.39    7.40
 -14   8   1   40.40    5.80
   8   6   1   47.90    6.30
   8 -14  -1   48.30    6.80
   6 -14   1   39.60    7.60
   6 -14   1   29.70    9.90
 -14   6  -1   41.50    6.90
   6 -14   1   46.80    7.90
   8 -14  -1   35.70   10.20
   8 -14  -1   60.59    8.20
 -14   6  -1   48.70    7.00
   8 -14  -1   49.50    8.20
   8 -14  -1   55.39    9.70
 -14   8   1   48.50    6.60
   6   8  -1   49.20    6.80
   8 -14  -1   56.59    9.50
   6 -14   1   44.80    7.30
   6 -14   1   55.89    9.50
   6 -14   1   50.79    9.70
  14  -9  -1   23.00    4.80
  14  -5   1   30.80    5.60
   9 -14   1   25.90    9.20
   5   9   1   29.30    6.60
   5 -14  -1   25.20    5.80
  -5  14  -1   23.90    4.10
 -14   5   1   20.20    4.80
 -14   5   1   19.70    5.30
  -5  14  -1   27.50    5.10
 -14   9  -1   22.50    4.50
   9   5  -1   29.60    5.10
  -5  14  -1   27.50    5.90
   9 -14   1   22.80    6.70
 -14   5   1   27.70    5.70
  14  -9  -1   27.90    5.20
   5 -14  -1   23.40    7.00
  14  -9  -1   33.20    6.70
   9 -14   1   19.40    6.10
  14  -5   1   31.60    5.00
   5   9   1   24.90    4.10
   5   9   1   22.90    4.70
   5 -14  -1   29.90    5.60
  -9  -5  -1   21.80    6.00
 -14   9  -1   28.90    5.80
  -9  14   1   23.10    6.40
   5 -14  -1   20.20    6.20
  14  -9  -1   21.60    5.50
 -14   5   1   31.90    6.40
   9 -14   1   24.90    5.80
   5   9   1   25.90    5.40
  -9  14   1   29.50    5.30
   9 -14   1   20.20    5.10
  -5  14  -1   24.50    5.10
 -14   9  -1   30.00    6.00
   9   5  -1   22.70    5.80
   5 -14  -1   22.80    9.90
   9 -14   1   18.30    5.40
   9 -14  -1   23.90    7.70
  -9  14  -1   22.70    4.60
 -14   5  -1   26.50    5.50
   5 -14   1   29.50    6.50
   9 -14  -1   18.10    5.80
  14  -5  -1   32.10    6.00
  14  -9   1   29.10    6.00
   9 -14  -1   24.80    5.90
  -5  14   1   25.90    5.30
   5 -14   1   30.80    7.90
  -5  14   1   20.60    4.50
  -5  14   1   25.00    5.50
 -14   9   1   27.80    5.70
   9 -14  -1   21.60    5.20
   5 -14   1   30.70   10.20
 -14   5  -1   27.50    5.60
   5   9  -1   30.20    8.70
   9   5   1   27.30    4.90
  -5  14   1   24.40    5.90
   9 -14  -1   29.40    6.80
   9   5   1   22.30    5.60
  14  -9   1   28.00    5.80
   9 -14  -1   20.40    6.50
 -14   5  -1   26.40    6.00
 -14   9   1   33.30    5.30
  -9  -5   1   23.30    5.90
   5 -14   1   23.80    5.40
  14  -5  -1   32.40    5.00
   5   9  -1   31.40    5.70
   5   9  -1   25.70    6.80
   5 -14   1   24.10    6.90
   5 -14   1   22.40    5.30
 -14   5  -1   27.90    6.00
  14  -9   1   27.20    5.00
   5   9  -1   27.70    4.20
 -14   9   1   23.30    4.80
  14  -9   1   21.90    5.40
  14  -5  -1   21.00    4.30
 -14   4   1    6.70    3.80
   4  10   1    3.80    2.60
  10 -14   1    4.50    5.50
   4 -14  -1    7.50    4.70
  10   4  -1    2.80    2.40
  10   4  -1    8.90    3.00
   4  10   1   -0.10    3.00
  10   4  -1    8.20    4.00
 -14  10  -1    8.70    2.90
 -10  -4  -1    3.60    2.20
 -14   4   1    9.30    4.40
 -10  14   1    1.80    2.60
   4 -14  -1    6.40    4.60
  14 -10  -1    9.80    3.90
   4 -14  -1    4.90    3.90
  -4  14  -1    8.20    2.60
  10 -14   1   13.80    4.20
   4  10   1    7.70    3.30
 -10  -4  -1    4.40    4.10
 -14  10  -1    5.60    3.50
  -4  14  -1    6.30    2.70
 -10  14   1   -0.60    3.00
  14  -4   1   10.70    3.30
  10 -14   1    4.70    4.30
   4  10   1    9.50    2.90
  -4  14  -1    6.20    3.20
  10 -14   1    7.30    4.20
  14 -10  -1    4.20    2.50
  14  -4   1    4.80    2.60
   4  10   1   -2.80    9.30
  14 -10  -1    5.30    2.70
  10 -14   1    9.60    4.50
 -14  10  -1    5.50    2.60
   4 -14  -1    7.60    7.30
 -14   4   1   10.00    3.60
 -14   4   1    7.70    5.30
  14 -10  -1    5.40    3.10
   4 -14  -1    9.00    4.30
  10 -14   1    8.00    3.60
  10 -14  -1    8.50    3.90
  10   4   1    2.00    3.00
   4  10  -1    4.50    2.80
 -14  10   1    9.90    2.60
  14 -10   1   11.70    4.60
  -4  14   1    8.90    3.90
   4  10  -1    9.80    5.70
 -10  14  -1   12.40    3.60
 -14   4  -1    4.80    4.00
   4  10  -1    5.20    2.40
 -10  14  -1    7.60    2.90
  14 -10   1    8.50    3.80
   4 -14   1    4.20    3.70
  10 -14  -1    4.50    3.00
  10 -14  -1    2.50    4.50
  10 -14  -1    5.70    4.20
  14 -10   1    8.50    3.00
   4 -14   1    7.40    3.60
 -14   4  -1    3.40    3.00
  14  -4  -1   10.80    3.50
  10 -14  -1    3.50    3.20
  10   4   1    8.30    3.30
  10   4   1    6.10    2.70
  14  -4  -1    9.30    3.00
  10 -14  -1    8.30    4.30
 -10  -4   1    7.90    4.40
 -14   4  -1    7.00    4.00
   4 -14   1    6.00    4.00
 -14  10   1    7.20    2.70
   4 -14   1    5.40    6.00
   4  10  -1    2.40    3.00
 -14  10   1    7.20    3.70
  14 -10   1   10.40    3.40
 -10  -4   1    4.80    2.00
   4  10  -1    7.00    3.00
   4 -14   1    3.60    4.00
  -4  14   1    7.80    2.80
  14  -4  -1    9.80    3.00
  -4  14   1    6.20    3.00
   3  11   1    3.40    2.60
 -11  14   1   14.20    3.30
 -11  14   1   27.90    9.20
 -14  11  -1    2.20    2.30
   3  11   1    4.40    2.40
   3  11   1    6.80    3.10
  11   3  -1    4.10    2.90
  11 -14   1    5.00    3.30
 -14   3   1    8.00    4.00
 -14   3   1    7.40    3.80
 -14   3   1    6.60    3.10
 -11  -3  -1   17.20    5.20
   3 -14  -1    4.40    3.10
   3 -14  -1    9.40    3.50
  11 -14   1    7.20    3.90
  11 -14   1    6.80    4.00
  11   3  -1    8.10    2.60
   3 -14  -1    7.00    3.80
   3  11   1    6.60    5.40
   3 -14  -1   11.40    5.20
 -11  -3  -1   13.80    4.70
 -14  11  -1    8.80    4.90
  11 -14   1    5.50    4.90
   3 -14  -1    4.90    4.80
  11 -14   1    4.60    3.40
 -14  11  -1    6.90    2.60
 -14   3   1    1.70    3.10
  -3 -11  -1    7.40    5.20
   3 -14   1   17.80    4.40
   3 -14   1   12.20    6.60
  11 -14  -1   19.20    4.80
 -11  -3   1    3.50    2.00
  -3  14   1    7.60    3.10
 -14   3  -1   17.20    5.10
  14 -11   1    2.30    2.60
   3  11  -1   15.00    6.20
  11 -14  -1   15.50    5.90
  -3  14   1    8.80    3.90
  14 -11   1    8.00    4.30
  14  -3  -1    5.40    2.40
  11 -14  -1   21.30    5.50
  14 -11   1    6.30    3.40
  -3  14   1    6.10    2.50
  14 -11   1    9.10    3.20
  14  -3  -1    5.60    2.50
  11 -14  -1   19.40    5.50
  -3  14   1    6.00    2.70
  11   3   1   14.90    4.00
 -11  -3   1    1.10    3.50
  12 -14   1    8.40    3.60
 -14  12  -1    5.30    3.60
   2  12   1    7.80    2.70
   2  12   1    1.40    4.00
 -14   2   1    8.90    3.30
 -14   2   1    8.80    3.60
   2 -14  -1    7.20    4.10
  12 -14   1    9.10    3.30
   2 -14  -1   -2.90    5.20
  14 -12  -1   12.60    5.40
  12 -14   1    6.80    4.00
  12 -14   1    3.10   10.20
  14  -2   1   11.40    3.40
  12 -14   1    8.90    3.80
   2  12   1    6.40    2.80
 -14   2   1    5.30    3.60
  12   2  -1    5.20    2.30
   2  12   1    6.50    3.00
   2 -14  -1    3.80    4.10
   2 -14  -1    1.40    4.20
   2 -14  -1    6.10    3.80
 -14  12  -1    8.00    3.00
 -14   2   1    5.60    3.00
  12   2  -1    4.50    3.00
  12 -14   1    4.80    4.10
  14  -2  -1    7.20    2.90
  -2  14   1    8.40    3.70
 -12  14  -1    8.40    3.20
  -2  14   1    9.00    3.10
  14  -2  -1    8.40    2.40
  14 -12   1    6.40    3.00
  14 -12   1   10.50    3.40
  -2 -12  -1   -0.90    5.90
  14 -12   1    6.00    4.40
 -12  -2   1    1.80    3.50
  -2  14   1    8.30    2.80
  14 -12   1   12.60    4.20
 -12  -2   1    6.30    2.30
 -12  14  -1   15.70    3.80
  -2  14   1    6.90    2.70
  14 -12   1    4.60    3.30
  -2 -12  -1    2.50    4.80
  14  -2  -1    8.10    2.70
  -1  14  -1    2.20    1.90
  -1 -13   1   -4.50    5.10
  14 -13  -1    1.80    3.50
  13 -14   1   10.80    3.70
 -13  -1  -1   -0.30    2.60
 -13  -1  -1    1.30    2.30
 -13  -1  -1   -0.50    2.80
  -1 -13   1   -0.20    3.40
  13 -14   1    6.10    3.10
  14  -1   1    0.40    1.60
   1  13   1    3.70    2.40
   1 -14  -1    7.40    3.90
  13 -14   1    5.90    3.00
  13 -14   1    5.90    3.60
  14  -1   1    0.40    1.60
   1  13   1    6.10    2.40
   1 -14  -1    7.50    3.90
 -13  14   1    1.10    2.90
  13   1  -1    3.50    2.40
  -1  14  -1    1.80    1.80
  14 -13  -1    3.90    3.00
  14 -13  -1    0.90    1.90
  13   1  -1    3.90    2.20
  -1  14  -1    2.40    2.40
  14 -13  -1   -5.30    4.70
 -14  13  -1    5.70    3.30
 -13  14   1    2.10    3.20
  -1  14  -1    2.80    3.20
   1  13   1    1.50    3.90
  14 -13  -1    0.70    1.90
  13 -14   1    5.70    3.50
 -14   1   1    5.40    2.80
 -14   1   1    5.00    3.10
   1  13   1    8.50    3.20
 -14   1   1    2.10    2.30
  -1 -13  -1   -1.70    4.90
  13   1   1    0.50    2.00
   1 -14   1   -0.60    2.20
 -13  -1   1    8.00    3.80
  13 -14  -1   -3.90    2.60
  13 -14  -1    0.80    2.30
 -13  -1   1    6.60    3.20
   1 -14   1   -3.30    4.30
   1 -14   1    0.80    3.30
   1  13  -1    1.90    2.80
  -1  14   1    8.40    3.00
  13 -14  -1   -0.30    1.90
 -13  -1   1    5.60    3.10
  14 -13   1    9.60    4.40
  14  -1  -1    6.20    2.40
   1  13  -1    2.00    3.60
   1  13  -1    0.60    1.80
  14 -13   1    5.50    3.00
  -1 -13  -1    7.30    4.20
  14 -13   1    4.10    3.60
   1  13  -1    1.80    3.70
  14 -13   1    6.80    3.70
  13 -14  -1    2.80    2.80
  -1  14   1    7.50    3.50
 -14   1  -1   -0.30    2.40
  13 -14  -1    0.70    2.10
  -1  14   1    4.60    2.30
 -14  13   1    0.60    2.50
  -1  14   1    4.80    2.30
 -14   1  -1   -4.40    3.70
 -14   1  -1    3.80    3.10
  14 -13   1    8.70    3.80
 -13  14  -1   -0.20    3.20
 -14   1  -1   -2.20    2.10
   0  14  -1    0.30    1.60
   0 -14   1   -3.80    3.20
   0  14   1   10.20    4.10
   0 -14  -1    0.80    3.60
 -14  14  -1   10.00    3.80
 -14   0  -1    1.10    1.80
 -14  14   1   -2.50    2.40
  14 -14   1   10.00    3.60
   0  14  -1   -0.70    1.40
   0  14  -1    1.40    4.00
  14 -14   1   11.10    3.90
 -14   0  -1    1.60    2.60
 -14  14   1    0.00    2.50
  14   0   1    1.20    1.70
   0 -14   1    1.30    4.30
  14 -14  -1    0.70    2.00
 -14   0   1    9.30    3.40
 -14   0  -1    1.60    2.30
   0  14  -1    2.50    3.10
  14 -14  -1   -2.40    2.50
  14 -14  -1   -0.20    1.80
  14   0   1    1.50    1.50
  14 -14  -1    0.60    1.80
  14 -14  -1   -1.80    3.40
   0 -14  -1    8.50    4.90
  14 -14   1    9.60    3.60
   7 -15  -1    0.80    3.10
  15  -7   1   -1.60    1.60
   7 -15  -1   -1.30    2.60
  -8  15   1   -1.10    1.70
  15  -8  -1    4.30    2.00
   8   7  -1   -0.30    1.90
  -8  15   1   -0.80    3.10
  -8  -7  -1   -1.00    2.50
  -7  15  -1    2.90    4.40
 -15   7   1   -2.10    2.30
   7   8   1   -1.20    1.90
 -15   7   1    1.40    2.40
  15  -7   1    0.00    2.00
   8 -15   1   -1.20    1.80
  -7  -8   1   -0.10    3.10
   8 -15   1    0.50    3.00
  15  -8  -1    2.40    1.80
 -15   8  -1    2.00    2.40
   8   7  -1   -0.50    2.10
  15  -8  -1    0.00    2.10
   7 -15  -1    1.80    3.10
  -7  15  -1   -0.20    1.90
   8 -15   1    4.10    3.20
   7 -15  -1   -1.60    3.30
   7 -15  -1   -1.20    2.10
 -15   7   1    4.60    3.10
   7   8   1    2.30    2.30
   8 -15   1    1.00    4.00
 -15   8  -1    4.70    2.50
  15  -7   1    0.10    2.00
 -15   7   1   -0.20    3.10
   8 -15   1    2.90    3.40
  -7  15   1    0.40    2.00
 -15   7  -1   -2.30    2.10
   8   7   1    2.70    2.40
 -15   8   1    2.30    2.30
   8   7   1   -0.10    2.50
   7   8  -1   -0.70    1.70
  15  -8   1    0.00    2.10
   7 -15   1    1.10    3.30
   8 -15  -1    2.20    3.80
   7 -15   1    2.60    3.20
   7 -15   1    0.10    2.00
  15  -8   1   -2.10    2.40
  -7  -8  -1    0.60    2.30
  15  -7  -1   -2.00    1.80
   8 -15  -1    3.30    2.80
   7 -15   1    0.70    2.60
 -15   7  -1   -1.10    2.30
   7   8  -1    1.50    2.20
   7 -15   1   -2.10    2.30
   8 -15  -1    2.70    3.40
  15  -8   1    0.00    1.80
  -8  15  -1    1.10    1.90
   8 -15  -1    0.40    2.20
  -7  15   1   -1.20    1.80
   8 -15  -1    5.00    4.00
  -8  15  -1    0.90    2.40
 -15   7  -1    1.00    2.60
  -8  15  -1    0.00    1.90
 -15   7  -1    0.10    2.80
 -15   8   1    0.40    2.10
 -15   8   1    0.00    2.80
 -15   8   1    4.80    2.40
  -8  -7   1    0.10    2.40
   9 -15   1    1.20    3.50
   6 -15  -1    2.90    3.20
  -6  15  -1   -2.30    1.70
  -9  15   1    1.90    2.50
 -15   6   1    1.60    3.20
  15  -9  -1    1.50    1.90
   6   9   1   -1.90    2.20
   9 -15   1   -1.20    3.60
   9 -15   1    1.40    2.90
  -9  -6  -1    0.00    2.80
   9   6  -1    0.20    2.10
 -15   6   1    1.20    2.10
   9 -15   1   -0.10    2.10
  15  -6   1    0.00    1.90
   6 -15  -1    1.10    4.10
  -9  15   1   -1.90    1.80
 -15   6   1    4.80    2.80
   6 -15  -1    4.20    3.30
  -6  15  -1    0.70    2.10
   9   6  -1    0.80    2.50
  -6  15  -1   -2.60    2.40
   9 -15   1   -0.10    2.20
  15  -9  -1   -0.20    1.80
   6   9   1   -0.30    2.00
 -15   9  -1   -0.30    2.00
  15  -9  -1    5.30    3.70
   6 -15  -1   -0.40    2.30
   9 -15   1   -2.30    2.40
  15  -9  -1    0.80    2.20
   6 -15  -1    0.80    3.40
 -15   9  -1    1.00    3.80
  -9  15   1    1.10    2.20
  -9  -6   1    2.10    2.70
   6 -15   1   -1.90    3.00
  -6  15   1   -0.80    1.50
  15  -6  -1    0.50    1.80
  -9  15  -1    6.90    2.80
   6 -15   1    1.40    2.60
   9 -15  -1    1.40    2.70
   6   9  -1   -0.10    1.90
 -15   9   1    2.60    3.40
   6   9  -1    0.40    2.30
  15  -6  -1    0.80    2.10
  15  -9   1   -3.00    3.60
   6 -15   1    3.20    4.40
   6 -15   1    3.00    3.00
 -15   9   1    1.40    2.20
 -15   6  -1    3.70    2.90
   6 -15   1  -10.40    6.30
   9 -15  -1    0.70    2.50
   9 -15  -1   -1.50    4.00
   6 -15   1    2.80    2.40
  -9  15  -1   -0.60    2.40
  15  -9   1    0.40    2.20
   9 -15  -1   -0.10    2.80
  -6  15   1   -0.10    3.90
   9   6   1    1.20    2.20
 -15   6  -1    3.20    2.70
  15  -6  -1    1.70    2.20
   9 -15  -1   -1.20    2.90
  -6  15   1   -0.50    1.90
   9   6   1   -0.60    1.90
  -6  15   1   -1.30    1.60
  15  -9   1   -0.80    2.80
 -15   6  -1    0.00    2.50
  15  -9   1    1.50    1.80
 -15   9   1   -1.30    2.00
  15 -10  -1    8.50    3.60
  10 -15   1    2.50    3.30
  -5  15  -1    8.80    3.10
   5 -15  -1    1.90    3.50
  10 -15   1    1.30    2.80
  -5  15  -1   10.00    2.90
  -5 -10   1    8.50    4.60
   5 -15  -1   -0.50    2.90
 -10  15   1    8.70    2.40
  15 -10  -1    7.40    3.30
  10 -15   1    1.80    2.30
 -10  15   1   -1.70    2.70
  -5  15  -1    7.10    2.90
  -5  15  -1    8.80    3.20
 -15   5   1    1.60    3.00
 -10  -5  -1    7.20    3.50
  15 -10  -1   10.50    2.80
 -15   5   1    0.10    2.70
   5  10   1    1.60    2.20
   5 -15  -1    2.20    3.10
  10 -15   1    1.90    2.60
  10   5  -1    0.50    2.30
   5 -15  -1    1.80    2.20
  10 -15   1    0.30    2.80
  15 -10  -1    8.00    2.70
 -15  10  -1    4.90    2.30
  10   5  -1    0.00    2.00
  15  -5   1    7.20    4.10
 -15   5   1    1.80    2.60
  10   5  -1    1.80    2.90
 -10  15   1    5.00    3.20
 -15  10  -1    6.40    3.20
 -15  10  -1    3.60    3.70
 -15   5   1    3.70    2.50
  10 -15  -1    8.20    4.00
  -5  15   1    0.50    1.80
   5 -15   1   12.70    4.40
  10 -15  -1    5.30    3.40
   5  10  -1    7.10    3.00
 -15   5  -1    5.20    3.30
  15 -10   1   -0.40    2.20
  10 -15  -1    9.30    4.70
 -15   5  -1    6.80    3.30
  15  -5  -1    4.00    2.20
 -10  -5   1    0.30    2.70
 -15  10   1   10.90    4.00
 -15  10   1    9.00    3.00
   5 -15   1    6.70    4.50
   5 -15   1   16.20    6.20
   5 -15   1    9.30    3.80
  -5  15   1    3.90    2.50
  10   5   1   12.10    3.40
  10 -15  -1    4.30    3.90
  10 -15  -1    8.40    4.40
   5  10  -1    9.30    2.40
  -5  15   1    1.50    2.20
  15  -5  -1   -0.40    2.00
 -10  15  -1    0.50    2.70
  15 -10   1    3.80    3.00
 -15   5  -1    7.70    4.40
  10 -15  -1    9.40    3.20
  15 -10   1    1.10    2.70
 -15   5  -1    7.70    3.70
   5  10  -1    4.30    3.00
  10   5   1   10.00    2.60
   5 -15   1    8.70    3.20
  -5  15   1    1.00    1.90
  10   5   1   11.70    3.90
 -15   4   1   18.60    4.40
  11 -15   1   10.40    5.00
  11 -15   1   20.20    5.60
   4 -15  -1    9.50    5.90
 -15   4   1   24.80    5.10
  11   4  -1   20.20    3.40
  11 -15   1   19.50    5.40
   4  11   1   17.40    4.50
  11 -15   1   17.10    6.70
   4 -15  -1   17.40    4.60
 -15  11  -1   29.30    5.40
  11 -15   1   23.50    5.30
   4 -15  -1   16.40    4.80
  11 -15   1   19.20    5.30
   4  11   1   18.20    4.00
 -15   4   1   18.40    4.00
  11   4  -1   14.00    4.00
 -15  11  -1   19.70    3.70
   4 -15  -1   18.00    4.30
 -15   4   1   14.60    5.00
 -15  11  -1   28.10    5.90
 -11  15  -1   13.00    3.70
  15 -11   1   29.20    5.30
  15 -11   1   15.60    4.30
  -4 -11  -1   21.00    6.60
 -11  15  -1   16.70    3.60
  15  -4  -1   24.60    4.40
  15  -4  -1   28.40    5.20
  -4  15   1   19.30    3.70
  15 -11   1   23.60    4.30
  -4  15   1   22.90    4.50
   4 -15   1    5.80    5.70
  -4  15   1   26.20    4.30
  15 -11   1   21.00    4.00
  -4  15   1   12.80    4.40
 -11  -4   1   13.20    4.20
 -15   3   1   16.20    5.30
   3 -15  -1   26.00    4.10
  12 -15   1   24.40    5.50
   3 -15  -1   27.60    8.00
  12 -15   1   13.60    6.20
  12   3  -1   18.30    5.90
   3 -15  -1   17.10    5.10
 -15  12  -1   11.70    5.20
 -15  12  -1   25.30    3.90
  12   3  -1   17.10    4.10
   3  12   1   25.70    5.00
  12 -15   1    8.40    6.60
   3  12   1   21.80    5.00
 -15   3   1   32.00    5.00
   3  12   1   28.90    3.70
 -15  12  -1   31.30    4.70
  12 -15   1   20.60    5.40
  12 -15   1   30.20    5.30
 -15   3   1   22.00    4.70
   3 -15  -1   20.10    7.40
  15 -12   1   28.20    4.30
  -3  15   1   30.50    5.10
 -12  15  -1   18.90    4.00
  -3 -12  -1   30.60    6.30
 -12  15  -1   23.00    8.90
 -12  -3   1   24.10    5.80
  -3  15   1   28.80    6.10
  15  -3  -1   29.80    4.60
  15 -12   1   29.20    5.50
  -3  15   1   22.90    3.70
  15 -12   1   32.10    4.70
  15 -13  -1    1.20    1.50
  -2 -13   1   -3.40    3.10
 -13  15   1    4.90    2.80
  15 -13  -1   -1.00    2.10
 -13  15   1    3.50    2.40
  -2  15  -1    3.00    1.80
  13 -15   1    9.40    3.80
   2 -15  -1    3.70    3.80
  -2  15  -1    1.00    1.70
  15  -2   1    1.20    3.20
  -2  15  -1    1.00    2.50
  13 -15   1   11.60    3.80
 -13  -2  -1   -1.80    2.20
  -2  15  -1    3.90    3.00
  15 -13  -1    1.30    2.20
   2  13  -1    0.30    1.70
  13 -15  -1    0.20    2.20
  13 -15  -1    0.10    1.90
  13 -15  -1    2.70    2.40
   2  13  -1    0.40    1.50
 -15   2  -1    1.50    2.40
   2 -15   1    2.40    3.50
  -2  15   1   11.50    3.60
   2  13  -1   -0.70    2.00
  15 -13   1   12.50    3.60
 -15   2  -1    1.20    2.00
  13 -15  -1    1.00    1.90
 -13  -2   1    7.90    3.30
  15 -13   1   10.90    3.30
  -2  15   1    9.10    3.90
   2 -15   1   -1.20    3.40
  13   2   1    0.90    1.60
   1 -15  -1    4.50    3.20
  -1 -14   1    6.90    2.70
  14 -15   1   12.30    2.90
  14 -15   1   12.30    3.00
 -14  -1  -1    1.00    2.50
  15 -14  -1    2.00    1.60
   1  14   1    8.60    3.50
  -1  15  -1    3.00    2.30
  -1  15  -1    4.00    2.30
  -1  15  -1    2.70    1.90
  15 -14  -1    1.70    2.20
  14 -15   1   13.40    4.50
  14 -15   1    6.80    4.70
 -15   1   1    7.10    3.80
  -1 -14  -1    6.70    3.10
   1  14  -1    1.80    1.70
  14 -15  -1    0.70    2.60
  15 -14   1    6.10    2.90
  15 -14   1    6.70    2.80
  -1  15   1   13.00    3.60
   1  14  -1    1.10    2.90
 -15   1  -1    2.10    2.70
 -15   1  -1    2.90    1.80
   1 -15   1    2.30    2.70
  14 -15  -1    6.40    2.60
   1  14  -1    4.30    2.10
  14 -15  -1    1.10    3.10
 -14  -1   1    9.40    3.90
  15 -14   1   11.00    2.50
  14 -15  -1    3.90    2.30
  15 -15   1    0.10    1.80
   0  15  -1    6.30    2.00
   0  15   1    3.60    1.20
 -15   0   1    0.50    1.70
  15 -15   1    2.00    1.50
   0  15   1    3.10    1.60
  15 -15   1    4.10    1.80
 -15   0  -1    6.30    2.10
  15 -15  -1   10.40    2.80
  16  -8   1    3.30    2.00
   8   8  -1    2.60    2.10
 -16   8  -1    0.10    2.20
   8   8   1   -0.70    1.90
  16  -8  -1    2.10    2.20
   8 -16   1   -1.00    3.30
   8 -16   1    3.90    3.10
  -8  16  -1    0.90    2.60
  -8  16  -1    1.40    2.10
 -16   8   1    0.30    2.50
  -8  16  -1    2.80    2.20
   8 -16   1    1.40    2.20
   8 -16  -1    2.60    2.90
   8 -16  -1    3.50    2.40
   8 -16  -1   -1.40    3.20
   8 -16   1    0.40    2.50
 -16   8   1    2.70    2.00
   8   8  -1    1.50    1.90
   8 -16  -1    4.60    3.40
 -16   8  -1    2.90    2.50
 -16   8   1    2.60    2.80
   8   8   1    3.40    2.00
   8 -16   1    2.60    3.10
 -16   8   1    1.00    2.10
 -16   8  -1    3.00    2.30
  -8  16   1    1.00    2.30
   8 -16  -1    2.30    3.00
  -8  16   1   -0.60    2.20
  16  -8  -1    2.70    2.60
  16  -8   1    3.50    2.20
   7   9   1    3.60    2.10
  16  -9  -1    4.90    2.10
   7 -16  -1    5.40    3.40
 -16   9  -1    3.50    3.10
   9   7  -1    8.70    2.50
   9 -16   1    6.50    3.80
   7 -16  -1    5.30    3.40
   9 -16   1    3.40    3.90
   9 -16   1    2.70    2.90
  -7  16  -1    5.20    3.30
  -9  -7  -1    1.20    2.20
 -16   9  -1    8.00    2.40
   7 -16  -1    4.90    4.40
 -16   7   1    4.00    2.60
   7   9   1    1.00    2.10
 -16   7   1    2.70    2.20
  -7  16  -1    2.00    2.00
   9 -16   1    5.20    2.80
  16  -9  -1    3.10    2.40
  16  -7   1    0.90    1.90
  -9  16   1    2.00    1.90
   9 -16   1    5.10    2.90
 -16   7   1    3.40    2.40
   7 -16  -1    4.10    2.30
   9   7  -1    3.90    2.10
   9   7  -1    4.20    2.70
 -16   7   1    3.00    2.80
  16  -9   1    7.10    2.80
   7 -16   1    4.20    3.20
   7 -16   1    3.60    2.40
   9 -16  -1   -2.20    2.60
   7 -16   1    2.60    3.70
   9   7   1    2.90    2.00
  16  -9   1    4.50    1.90
 -16   7  -1    3.80    2.90
  16  -7  -1    7.00    2.70
   9   7   1    2.10    2.10
   7   9  -1    3.10    2.00
   9 -16  -1    1.80    2.70
   7   9  -1    3.90    2.10
  -7  16   1    5.30    3.10
  -9  16  -1    0.90    1.80
 -16   7  -1    3.20    2.30
   7 -16   1    2.40    2.50
   9 -16  -1    0.80    2.70
   9 -16  -1    2.90    3.00
 -16   7  -1    0.90    2.20
  -9  -7   1    2.60    2.30
 -16   7  -1    2.60    2.70
  -7  16   1    3.80    1.90
 -16   9   1    4.70    2.50
 -16   9   1   -0.70    2.40
 -16   9   1    1.70    1.90
   9   7   1    0.60    1.80
  16  -9   1    3.90    2.80
  -7  16   1    6.70    2.80
  -9  16  -1    2.10    2.50
  -9  16  -1    5.70    2.90
   9 -16  -1    2.80    2.40
 -16   6   1    1.90    2.10
  10 -16   1    9.60    4.20
   6  10   1    7.80    3.40
  -6  16  -1    4.60    1.90
  10 -16   1    8.00    3.30
 -16  10  -1   11.60    2.80
  16 -10  -1    2.60    2.00
 -10  16   1   -0.20    2.60
   6 -16  -1   11.50    3.10
 -16   6   1   10.80    3.10
  10   6  -1   10.70    3.80
  10 -16   1   17.10    4.60
   6 -16  -1    7.90    3.70
  10   6  -1    9.30    3.00
  10 -16   1   14.00    4.40
  10 -16   1   13.60    3.70
  -6  16  -1    1.60    1.80
   6 -16  -1   10.10    5.40
 -10  -6  -1    1.90    2.10
  16 -10  -1    1.10    1.90
   6  10   1   11.70    2.90
 -16   6   1    7.60    5.70
  10   6  -1    6.00    2.50
   6 -16  -1    5.90    3.60
  -6  16   1    7.50    5.70
   6 -16   1    1.40    3.60
  -6  16   1   11.40    2.80
  10 -16  -1   -0.20    2.40
  10   6   1    1.90    1.80
 -16  10   1    1.10    2.10
 -16   6  -1    0.40    3.30
 -16  10   1    5.30    2.30
   6 -16   1    3.50    3.40
  -6 -10  -1   15.50    5.30
  10   6   1    1.30    2.10
   6  10  -1    2.40    2.60
   6 -16   1    0.10    2.10
  16 -10   1    8.20    3.00
  10 -16  -1    1.50    2.90
  16 -10   1   10.40    2.90
  16 -10   1   11.60    3.50
 -16  10   1    2.00    4.50
 -16   6  -1    4.20    2.40
 -10  -6   1    8.30    2.60
  10 -16  -1    0.00    2.40
  11 -16   1    3.00    2.80
  11 -16   1    2.70    2.40
 -11  16   1    2.70    2.00
  16 -11  -1    2.90    1.80
 -16   5   1    0.30    2.00
  -5 -11   1    6.20    3.80
  16  -5   1    3.90    2.50
   5 -16  -1    2.10    2.60
  11   5  -1    1.00    1.70
  11   5  -1   -2.80    2.70
 -16   5   1    0.10    2.00
 -16  11  -1   -0.10    2.10
  11 -16   1    1.70    2.50
  -5  16  -1    5.50    2.40
   5  11   1   -0.10    1.60
 -16   5   1   -3.80    4.20
   5 -16  -1    1.60    2.90
   5 -16  -1    4.60    3.40
  11 -16   1   -0.40    1.80
  -5  16  -1    3.30    1.90
 -11  -5  -1    0.70    2.10
  11 -16   1    2.10    4.20
 -11  16   1    6.50    2.20
  16 -11  -1    5.30    2.60
  -5  16  -1    5.10    3.00
   5 -16  -1    1.70    1.90
  16 -11  -1   -1.40    3.00
 -16   5   1    3.80    2.10
  11 -16  -1    1.90    2.10
  16  -5  -1   -1.20    2.90
 -16   5  -1    2.40    2.30
   5  11  -1    3.50    2.00
  -5  16   1    5.50    2.10
  11 -16  -1    3.50    2.90
 -11  16  -1    5.70    2.20
  16 -11   1    2.30    2.20
  11   5   1    1.00    1.90
  11   5   1    2.60    2.30
   5 -16   1    4.20    4.00
   5 -16   1    3.00    3.30
  11 -16  -1    5.80    3.50
  11 -16  -1    2.50    2.80
  16 -11   1    2.40    1.70
  11 -16  -1   -0.60    2.90
  -5 -11  -1   -1.20    3.10
  -5  16   1    2.60    1.90
  -5  16   1    1.40    3.00
 -16   5  -1    0.60    1.90
 -16   5  -1    2.60    2.30
   5 -16   1   -2.30    4.40
 -11  -5   1    0.80    2.10
 -16  11   1   -2.20    2.10
   5 -16   1    3.30    2.30
  16 -12  -1    3.50    2.60
   4  12   1    1.90    1.80
  12   4  -1    1.60    1.70
 -16   4   1    3.70    2.10
 -12  -4  -1    0.80    2.50
  12 -16   1   -1.20    2.30
  -4 -12   1    4.30    3.40
  12 -16   1    1.00    2.20
  -4  16  -1    6.40    2.70
  12 -16   1    0.50    1.90
  12 -16   1   -0.30    2.20
   4 -16  -1    3.40    3.20
   4 -16  -1   -2.10    2.10
  -4  16  -1    4.40    2.40
  16 -12  -1    5.70    2.50
 -12  16   1   -0.60    2.10
  12 -16   1    4.50    3.00
  -4  16  -1    3.10    2.10
 -16   4   1    3.40    2.20
 -16   4   1    4.00    2.40
 -16  12  -1    7.90    2.40
  16 -12   1    2.90    2.10
  12 -16  -1    3.90    1.80
   4  12  -1    4.20    2.10
  16 -12   1    2.00    1.80
 -16  12   1    2.80    1.90
  12 -16  -1    1.90    2.90
  12 -16  -1    3.20    2.20
  12   4   1    2.10    2.40
 -16   4  -1    4.80    2.40
 -16   4  -1    3.90    2.60
  -4  16   1    2.70    2.40
   4 -16   1    2.50    3.40
  12 -16  -1    6.10    3.90
  -4 -12  -1    2.30    3.30
  -4  16   1    3.90    2.10
  12   4   1    2.40    1.80
  -4  16   1    1.10    1.60
   4 -16   1   -0.20    2.00
  16 -12   1    5.80    3.10
 -12  -4   1    5.30    3.20
 -16   4  -1    2.40    2.10
  13 -16   1    3.40    2.20
  13 -16   1   -0.90    2.50
 -16   3   1    2.80    2.70
  -3 -13   1    9.70    3.10
 -13  -3  -1    8.70    2.60
  13 -16   1    3.30    2.30
   3  13   1    3.80    1.80
  16 -13  -1    9.10    2.90
  13   3  -1    1.70    1.50
  13 -16   1    0.40    1.70
  -3  16   1    0.90    1.40
  -3  16   1    2.10    1.80
  13 -16  -1    8.70    2.90
  13   3   1    7.20    2.20
  16 -13   1    2.90    2.40
  16 -13   1    4.50    1.70
  -3  16   1    1.10    1.70
 -16   3  -1    2.60    2.00
  16 -13   1    3.40    1.90
  -3 -13  -1    2.30    2.60
 -13  -3   1    2.10    1.90
   3 -16   1    2.90    3.30
  13 -16  -1    8.70    2.50
  -8  -9   1   -0.30    2.60
  17  -9  -1    0.10    1.70
   8 -17  -1    0.30    1.60
   8 -17  -1   -2.00    1.70
  -9  17   1    1.70    1.40
   9 -17   1    1.70    1.70
   8   9   1    4.00    1.80
 -17   9  -1    0.80    3.00
  -8  17  -1    0.80    1.40
   8   9   1    0.50    1.40
  -9  -8  -1   -1.20    2.90
 -17   9  -1   -1.40    1.40
   8   9   1    0.10    1.40
   9 -17   1   -0.80    2.10
   9   8  -1    1.70    1.60
   8 -17  -1    3.80    4.00
  -8  17  -1    1.10    1.70
   9 -17   1    5.60    2.80
  -9  17   1    1.80    1.70
   8 -17  -1    0.70    1.70
  17  -8   1    2.40    1.70
   9 -17   1    0.40    2.20
 -17   8   1   -1.70    1.80
   9 -17  -1    1.40    2.30
   9 -17  -1    1.00    1.80
 -17   9   1   -1.00    1.40
   9   8   1   -0.20    1.40
  17  -9   1    2.00    1.50
 -17   9   1    0.60    2.10
  -8  17   1    0.20    1.70
   9   8   1    0.30    1.70
   8 -17   1    0.80    2.00
  -9  -8   1   -1.20    2.50
  -8  17   1    2.30    1.50
   8 -17   1   -1.10    1.50
 -17   8  -1    2.80    2.00
   9 -17  -1   -2.40    2.30
  17  -8  -1    1.30    1.70
   8   9  -1    1.70    1.40
   8 -17   1    0.80    3.00
   9 -17  -1   -0.20    1.70
   8   9  -1   -0.20    1.50
  -8  -9  -1    0.10    2.70
 -17   8  -1    2.70    1.80
   8 -17   1    2.50    2.40
   7 -17  -1    1.70    3.10
  10 -17   1    2.10    2.40
 -17   7   1    3.90    2.50
  10   7  -1    1.90    1.60
 -17  10  -1    2.00    2.00
  -7 -10   1    8.70    3.70
  17 -10  -1    8.90    3.60
  10 -17   1    3.90    2.80
   7  10   1    2.40    1.50
   7 -17  -1    2.40    2.20
  10 -17   1    4.80    2.10
   7 -17  -1   -0.80    2.20
 -17   7   1    4.50    2.40
   7 -17  -1    1.50    1.70
  10 -17   1   -0.90    2.60
  10 -17   1    2.50    2.30
 -17  10  -1    8.20    1.70
 -10  17   1    5.30    1.90
  10 -17  -1    9.20    3.00
 -17   7  -1    6.70    2.80
  10 -17  -1    5.40    2.80
  -7  17   1    4.70    2.40
  -7 -10  -1   -1.80    3.90
  -7  17   1    4.70    1.60
  10 -17  -1    4.90    2.70
  17 -10   1    4.70    2.00
 -17  10   1    5.50    2.50
   7  10  -1    7.90    2.40
  10 -17  -1   -0.40    2.70
  17  -7  -1    3.30    2.00
   7 -17   1    7.10    2.20
   7 -17   1    3.10    3.50
   7 -17   1    7.20    2.90
 -17  10   1    7.90    2.00
 -17   7  -1    9.10    2.50
   7 -17   1    6.00    2.80
  10 -17  -1   12.10    3.80
  10   7   1    3.40    1.80
   6 -17  -1   -1.70    1.60
   6  11   1    1.10    1.30
   6 -17  -1   -0.10    2.00
  -6 -11   1    2.80    2.80
  11 -17   1   -0.40    1.70
 -17   6   1   -0.70    1.50
 -17   6   1   -0.70    1.80
  -6  17  -1    5.90    2.20
  11   6  -1    1.60    1.50
  -6  17  -1    3.80    1.60
  11 -17   1    0.80    1.90
  11 -17   1   -2.30    1.70
  11 -17   1    2.20    2.30
  17 -11  -1    5.30    2.00
  11 -17  -1    6.90    2.80
   6 -17   1    5.40    1.90
  11 -17  -1    2.70    2.20
  -6 -11  -1    0.80    2.40
   6  11  -1    4.70    1.70
  11 -17  -1    2.30    1.90
  -6  17   1    3.10    1.70
  11   6   1    0.90    1.30
  -6  17   1    0.40    1.30
  11 -17  -1    5.80    2.20
 -17   6  -1    3.20    2.10
   6 -17   1    1.90    1.50
   6 -17   1    2.30    2.60
  17 -11   1    0.70    1.30
   0   0  -2    1.00    0.50
   0   0  -2    1.90    0.50
   0   0   2    0.70    0.40
   0   0  -2    0.80    2.10
   0  -1   2   29.80    2.90
   1   0   2   26.40    2.60
  -1   0  -2   33.00    6.80
  -1   0  -2   25.60    2.70
  -1   1   2   27.50    2.70
  -1   0  -2   27.20    2.80
   0   1  -2   23.30    1.80
   1  -1  -2   28.70    2.90
   1  -1  -2   32.00    2.70
  -1   1   2   25.30    2.80
   1  -1  -2   26.50    5.50
   0   1  -2   25.90    3.10
   1  -1  -2   25.20    3.00
   1   0   2   29.70    2.90
   0  -1   2   23.90    6.70
   1   0   2   28.10    2.80
  -1  -1  -2 2304.87  131.69
  -1   2  -2 2020.80  117.19
   1  -2  -2 2112.69  118.29
  -1   2   2 2105.89  118.29
   1  -2   2 2072.09  121.99
   2  -1  -2 2216.28  117.79
   2  -1   2 2225.68  123.59
   1  -2  -2 2228.68  127.99
  -1  -1  -2 2172.68  118.79
   1  -2   2 2225.48  117.59
   1  -2  -2 2328.77  120.59
  -1  -1   2 2103.49  117.69
   1  -2  -2 2156.08  118.29
  -2   1   2 2207.98  119.19
  -2   1  -2 2188.98  117.49
  -1  -1  -2 2137.69  118.89
   2  -1  -2 2368.76  127.59
  -1  -1   2 1946.31  130.69
  -1  -1   2 2144.49  119.09
   1   1   2 2271.87  118.89
   0  -2   2    6.00    1.90
  -2   0  -2   -2.00    6.60
  -2   2   2    7.50    2.70
   2  -2  -2    1.60    1.70
   2  -2  -2    4.10    1.50
  -2   0   2   25.90   10.40
   0   2  -2    3.90    1.50
   2  -2  -2    2.40    4.00
  -2   0  -2    5.10    2.00
   0  -2   2    1.70    4.70
  -2   0  -2    2.30    1.30
   2   0   2    3.90    1.70
   0  -2   2    2.60    1.30
  -2   2   2    5.40    2.10
   0   2  -2    3.30    1.00
  -2  -2   2 3958.60  259.57
   2  -4  -2 4555.64  250.47
   4  -2   2 4702.43  248.78
  -2  -2   2 4374.76  236.68
   4  -2  -2 3993.20  258.17
   4  -2  -2 4602.54  249.38
   4  -2   2 4459.95  234.88
   2   2  -2 3988.80  234.48
  -2   4  -2 4355.86  233.98
  -2  -2  -2 4298.17  236.08
  -4   2   2 4100.39  236.18
  -2   4   2 4423.66  235.18
   4  -2  -2 4559.34  234.48
  -2  -2   2 4248.67  236.68
   2  -4  -2 3927.51  233.88
   2   2   2 4434.66  236.18
   2   2   2 4398.06  234.98
   2  -4   2 4113.39  242.58
  -2  -2  -2 4820.02  264.27
  -5   3  -2  208.98   15.30
   3  -5   2  194.28   20.60
  -5   2   2  184.18   16.90
   2   3   2  192.78   13.40
   2   3   2  211.08   16.70
   2  -5  -2  207.38   14.70
   3   2  -2  198.38   13.40
   3   2  -2  207.88   13.50
   2  -5  -2  213.98   26.70
   2   3   2  199.48   15.20
  -2   5   2  223.18   16.20
   5  -3   2  213.18   24.40
  -2  -3  -2  223.68   17.00
   5  -2  -2  243.88   27.70
   5  -3   2  219.78   15.40
  -2  -3  -2  200.88   34.70
  -2  -3  -2  221.58   15.00
  -3  -2   2  209.38   17.30
  -3  -2   2  161.08   32.70
  -3  -2   2  217.48   14.00
   5  -3   2  201.18   20.70
  -2   5   2  199.68   12.90
   5  -2  -2  214.68   14.90
  -3   5  -2  213.48   14.90
  -1   5  -2  542.15   33.90
   5  -4  -2  541.75   55.59
   5  -1   2  600.14   61.59
   5  -4  -2  511.75   46.40
   5  -1   2  585.14   36.70
  -1  -4   2  599.34   38.20
  -4  -1  -2  597.74   35.30
  -1   5  -2  591.94   36.40
   5  -4  -2  590.34   36.50
  -4   5   2  618.04   37.60
  -4  -1  -2  485.55   60.39
  -1  -4   2  515.65   56.79
  -5   1  -2  616.54   38.10
   4   1   2  673.93   37.20
   4  -5  -2  628.94   49.20
  -5   4   2  600.14   34.00
   1  -5   2  590.34   53.29
   1  -5   2  643.44   36.40
   1   4  -2  617.54   34.60
  -5   4   2  655.73   38.20
  -5   1  -2  614.24   35.00
   1   4  -2  651.73   37.20
  -5   5   2    6.00    3.30
   0  -5   2    3.50    9.70
   0   5   2    7.40    2.50
   5   0   2    5.10    2.70
  -5   5  -2    8.00    3.50
   0   5  -2    4.30    1.70
   0  -5   2    3.40    2.90
  -5   0   2   10.10    5.30
  -5   5   2    5.20    1.80
   5  -5   2    5.90    2.90
  -5   5   2    5.40    3.10
  -5   0   2   -5.10   20.40
   5   0  -2    8.90    2.90
   0   5   2    5.40    3.50
  -5   0  -2    6.40    2.70
  -5   0   2    4.70    2.40
   0   5  -2    5.70    3.10
  -5   0  -2    9.70   21.10
   5  -5  -2    2.10    6.30
   0  -5  -2   10.60   11.50
   3   3  -2   54.19    5.60
  -6   3   2   50.09    9.20
  -6   3   2   55.79    5.70
   3   3   2   52.29    5.30
  -3  -3   2   64.69    9.60
   3  -6  -2   48.20    8.60
  -3   6   2   61.39    5.20
   6  -3  -2   86.49   27.90
   6  -3  -2   54.19    7.00
  -3  -3  -2   64.49    6.60
   3   3   2   53.69    7.00
   6  -3  -2   51.89    8.30
  -6   3  -2   46.30    8.30
   6  -3   2   58.19    7.20
  -3  -3  -2   60.49   28.50
   6  -3   2   77.49   23.40
   3  -6  -2   50.29    5.90
  -3  -3   2   48.10   23.50
  -3  -3  -2   57.79    8.60
   6  -3   2   63.39   17.40
  -6   3  -2   48.30    6.60
  -3   6   2   62.99    8.20
  -3  -3   2   64.79    5.90
  -3   6  -2   61.99    7.40
   3   3  -2   52.49    5.40
  -5  -1  -2  544.05   70.69
   6  -1   2  651.33   71.89
   6  -5  -2  682.53   54.19
  -5  -1  -2  636.84   42.30
  -1   6  -2  629.64   36.50
  -5   6   2  582.04   35.30
   6  -1   2  643.34   39.60
  -1  -5   2  640.64   41.50
  -5  -1  -2  630.14   37.70
   6  -5  -2  609.84   39.30
  -1   6  -2  662.73   39.80
  -6   1  -2  643.94   37.50
  -6   1  -2  603.94   41.60
   1   5  -2  648.34   40.00
   5  -6  -2  661.53   53.09
   1  -6   2  570.74   42.60
   5   1   2  660.83   39.60
  -6   5   2  673.23   41.00
   1  -6   2  606.44   60.29
  -6   5   2  623.84   40.30
  -6   5   2  582.14   35.80
   1   5  -2  632.84   36.80
  -5  -1   2  794.72   83.49
  -6   6   2  255.57   18.90
   0   6   2  183.88   23.00
  -6   0  -2  246.38   16.40
  -6   0  -2  252.07   49.80
   6  -6  -2  262.57   37.10
   0  -6   2  247.98   40.40
  -6   6   2  251.77   15.20
   6  -6  -2  278.37   30.90
  -3  -4   2  721.43   81.89
  -4   7   2  841.92   52.19
   7  -4  -2  775.72   49.99
  -4  -3  -2  823.62   53.69
  -3   7  -2  799.12   50.29
  -4  -3  -2  856.21   48.60
  -4  -3  -2  789.12   47.40
   7  -4  -2  774.72   80.89
   7  -4  -2  849.52   68.49
   7  -3   2  883.21   66.89
  -4   7   2  813.02   46.60
  -4  -3  -2  747.53   85.49
   7  -3   2  801.12   50.39
  -3  -4   2  833.32   54.29
  -7   4   2  863.21   47.60
   4   3   2  878.71   50.39
   4   3   2  867.41   47.70
   3  -7   2  687.83   63.89
   3   4  -2  845.72   47.40
  -7   3  -2  836.52   47.70
  -7   3  -2  827.82   53.09
   3   4  -2  848.92   47.10
  -7   4   2  809.52   57.49
   4  -7  -2  911.31   70.09
   3   4  -2  892.81   48.10
  -7   2   2   96.59    8.50
  -7   5  -2   73.19   11.30
   2   5   2   94.69   11.50
   5   2  -2   83.79    7.20
   2  -7  -2   70.59   24.70
  -7   5  -2   87.09    7.30
   2  -7  -2   88.19    9.50
   5   2  -2   88.99    8.20
   2   5   2   85.19    7.80
  -5  -2  -2   53.29   38.20
   7  -2   2   37.60   27.80
   5   2  -2   89.89    8.10
   2   5   2   91.39    9.10
  -7   2   2   74.19   13.10
   2   5   2   89.79   10.00
   7  -5   2   94.39   14.20
  -5  -2   2   39.70   32.00
  -2   7   2   72.69   10.70
   7  -5   2   74.29    9.40
   7  -2  -2   82.49    9.30
  -5  -2   2   77.59    7.90
  -2  -5  -2  115.89   39.70
  -5  -2   2   86.59   13.40
  -5   7  -2   78.39   14.00
   7  -5   2   95.59   18.00
  -2   7   2   84.59    8.80
   7  -2  -2   85.49   25.00
  -2  -5  -2   78.29   11.40
  -5  -2   2   85.99    8.30
  -2  -5  -2   72.09    9.60
  -7   6  -2   20.30    5.50
  -1   7  -2   24.20    4.10
  -6   7   2   28.00    6.50
   1   6   2   19.90    4.10
   1   6   2   15.60    6.10
  -1  -6   2   26.10    7.00
  -1   7  -2   28.20    6.40
  -7   1   2   13.40    3.60
  -7   6  -2   20.00    6.50
   7  -6  -2    8.70   19.30
   1   6   2   18.20    3.90
   1  -7  -2   32.70    7.00
   7  -6  -2   32.80   12.50
   7  -1   2   31.60    6.10
   6  -7   2   18.40    5.30
  -6  -1  -2   32.50    5.50
  -6  -1  -2   25.50    7.40
  -6  -1  -2   19.60   35.80
   6   1  -2   25.20    5.00
   6   1  -2   23.40    5.30
  -7   1   2   16.80    7.10
  -1   7  -2   28.70    4.30
  -1  -6   2   38.70   21.60
  -6   7   2   22.50    3.30
  -7   1   2   14.50    4.00
   1  -7  -2   15.20   14.50
  -7   6   2   17.20    5.10
  -6   7  -2   18.10    5.60
   1   6  -2   30.60    6.70
  -7   6   2   24.20    3.90
  -7   1  -2   21.10    7.60
  -1   7   2   12.90    3.50
   6   1   2   25.50    5.90
   1  -7   2   28.60   17.60
   1   6  -2   28.00    4.90
  -7   1  -2   24.00    5.90
   6  -7  -2   27.50   11.40
  -7   1  -2   26.50    5.10
  -6  -1   2  -10.20   34.30
  -6  -1   2   15.60    3.90
  -7   6   2   32.10    6.60
   1   6  -2   25.20    4.20
  -6  -1   2   15.90    3.40
   7  -6   2   13.50    4.30
  -1   7   2   13.20    5.30
  -6  -1   2   16.90    6.70
  -1  -6  -2    8.30   12.70
  -1  -6  -2   10.30    5.00
   7  -1  -2   16.10    4.90
   1   6  -2   22.20    3.80
   0  -7   2  190.58   37.00
  -7   0   2  105.39   10.10
  -7   0   2  113.29    9.90
   7   0  -2  113.19   11.20
  -7   7  -2  123.79   13.00
  -7   0   2  119.29   16.60
   0   7   2  119.99   10.00
   7  -7   2  109.99   12.00
   0   7   2  113.19   13.60
   0   7   2  108.39    9.10
   7  -7  -2  140.09   29.80
   0  -7  -2  122.29   13.70
   0  -7  -2   83.49   31.90
   4   4  -2  166.18   12.40
   4   4  -2  156.48   11.80
   4   4  -2  162.48   11.40
   4  -8  -2  169.08   28.40
  -4  -4   2  146.19   11.60
   4   4   2  157.18   14.10
  -4  -4  -2  158.18   17.50
  -8   4  -2  164.78   22.20
  -4  -4   2  119.39   36.30
   4  -8   2  122.29   22.50
   8  -4  -2  131.49   46.50
   4   4   2  161.48   11.10
   8  -4  -2  148.49   26.40
  -8   4  -2  162.38   12.20
  -4  -4   2  149.19   11.00
  -8   4   2  151.08   11.90
  -4   8   2  152.18   10.90
  -4  -4  -2   70.79   40.10
  -4   8  -2  152.38   14.80
   8  -4   2  180.58   38.10
  -4  -4  -2  162.38   11.90
  -8   4   2  147.19   17.80
   8  -4   2  176.28   25.30
  -4  -4   2  163.88   19.00
  -4  -4  -2  160.28   12.70
   4   4   2  158.08   12.30
   8  -4  -2  156.18   14.40
   8  -4   2  151.58   14.50
  -4   8   2  149.49   15.70
   8  -3   2  456.25   65.69
   8  -5  -2  478.05   48.10
  -3   8  -2  447.46   26.50
  -5   8   2  479.75   26.40
   8  -5  -2  422.36   30.20
   8  -3   2  505.15   49.40
  -5  -3  -2  459.55   27.20
  -5  -3  -2  451.05   34.60
  -5  -3  -2  475.25   28.40
  -3   8  -2  453.05   31.00
  -5   8   2  507.25   33.30
   8  -5  -2  384.06   52.99
  -5  -3  -2  428.96   69.09
  -3  -5   2  427.36   34.30
  -3  -5   2  355.16   61.49
   8  -3   2  459.75   30.80
  -8   3  -2  393.46   30.80
  -8   3  -2  401.26   33.80
   5   3   2  435.66   27.10
  -8   3  -2  423.56   27.60
   3   5  -2  459.65   26.60
   5   3   2  406.06   25.90
   3   5  -2  449.86   27.60
   5  -8  -2  466.45   47.40
  -8   5   2  424.76   26.70
   5   3   2  432.06   29.70
  -8   5   2  380.06   26.20
   3  -8   2  338.47   45.60
  -8   5   2  392.86   32.90
  -6  -2  -2   58.69   49.50
   2  -8  -2  157.28   14.60
  -8   2   2  165.88   13.00
   6   2  -2  161.98   12.90
   6   2  -2  142.49   12.30
   2   6   2  162.78   11.60
   6   2  -2  162.98   12.70
  -8   6  -2  144.29   11.20
   2   6   2  170.18   14.60
   2  -8  -2  155.98   35.20
  -8   2   2  165.08   12.20
   2   6   2  165.08   12.40
   2   6   2  156.08   16.70
  -8   2   2  160.38   19.10
   8  -6   2  153.78   15.50
  -6   8  -2  154.98   15.20
  -6  -2   2  147.89   12.20
  -2  -6  -2  158.08   17.30
   8  -2  -2  141.49   31.00
  -2   8   2  143.29   16.30
  -2  -6  -2  138.89   42.00
  -2   8   2  140.49   11.20
  -6  -2   2  116.39   49.90
  -2   8   2  148.79   12.00
  -6  -2   2  167.88   11.90
  -6  -2   2  157.48   19.60
   8  -2  -2  140.29   13.80
  -7  -1  -2   33.50    5.90
   8  -7  -2   31.00    5.30
  -1   8  -2   37.00    7.10
  -7  -1  -2   26.30    5.70
  -1   8  -2   32.70    5.00
   8  -7  -2   37.00    6.10
   8  -7  -2   34.60    8.30
   8  -1   2   35.90    7.00
  -7   8   2   21.80    4.10
   1  -8  -2  104.39   36.00
   8  -7  -2    8.10   26.60
   8  -7  -2   29.40    5.50
  -7  -1  -2   24.30    8.30
   8  -1   2   31.30    5.10
  -1  -7   2   42.60   22.80
   8  -7  -2   18.10   11.80
  -7   8   2   34.70    9.20
  -1  -7   2   30.50    9.30
  -7   8   2   35.90    4.20
  -1   8  -2   30.50    4.50
  -7  -1   2  155.78   58.89
   1   7  -2   32.00    4.50
   7  -8  -2   29.60    5.60
   7  -8  -2   30.80    5.30
   1   7  -2   24.80    5.90
   7  -8  -2    2.20   17.50
   1  -8   2    2.90   17.50
   1   7  -2   34.60    5.10
  -8   1  -2   34.20    6.40
  -8   7   2   23.60    4.50
   8  -1  -2   75.39   27.30
  -8   1  -2   37.20    5.80
  -8   7   2   46.30   10.10
   7  -8  -2   40.70    8.10
   7  -8  -2   28.60   11.90
  -1  -7  -2   43.10   32.30
   7   1   2   30.60    5.10
  -8   1  -2   30.80    8.90
  -8   7   2   33.00    4.40
  -8   7   2   43.40    9.30
   7   1   2   32.40    7.00
   0  -8  -2  366.26   28.30
   0   8   2  328.37   28.40
   8  -8   2  350.76   25.10
   8  -8   2  352.96   28.30
   8  -8   2  322.47   22.20
   8   0  -2  316.67   24.30
   8  -8   2  406.06   25.30
  -8   8  -2  353.56   28.00
  -8   0   2  325.07   32.20
  -8   0   2  327.27   23.20
   8   0  -2  377.56   28.10
   8  -8   2  369.16   29.50
   8  -8   2  339.17   23.00
   8  -8   2  354.56   26.70
   8  -8   2  332.17   24.10
   0   8   2  327.17   22.90
   0   8   2  317.97   22.40
   0  -8  -2  315.07   55.49
  -8   0   2  380.26   25.30
   9  -5  -2   93.89   11.50
   9  -4   2  103.79   10.00
   9  -4   2  100.49   23.30
   9  -4   2   85.19    8.50
  -5  -4  -2  116.79    9.30
  -4   9  -2  106.19   12.60
  -4  -5   2   40.60   33.60
  -5  -4  -2   81.39   58.19
  -5  -4  -2  107.09   10.20
   9  -5  -2  109.69   10.10
   9  -5  -2   87.39   25.70
   9  -5  -2   48.20   42.10
  -4   9  -2  101.59    8.60
  -4  -5   2   87.09   14.80
  -5   9   2  104.29   13.70
  -4  -5   2  113.99   11.10
   9  -4   2   80.09   11.00
  -5  -4  -2   97.59   15.30
  -5   9   2  104.59    8.40
   9  -4   2   93.19   37.10
  -9   4  -2  102.39   10.10
   5  -9  -2   92.29   10.00
   5   4   2  109.49    8.80
   5  -9  -2  103.59   11.70
   4  -9   2   99.09   11.70
   5   4   2   98.19   10.70
   4  -9   2  100.59   14.40
   5   4   2  101.89    9.50
  -9   5   2  106.89    9.40
  -9   5   2   82.69   16.60
   5  -9  -2  106.39    9.70
   5  -9  -2  110.39   10.40
   4  -9   2   94.69    9.60
   4   5  -2  114.99   10.00
   5  -9  -2   80.89   23.50
   5   4   2  102.09    8.30
  -4  -5  -2   41.50   44.30
  -9   5   2   96.89    8.80
   5   4   2   88.59   10.80
  -9   4  -2   82.79   17.20
   4  -9   2  110.59   11.20
   4   5  -2   94.39    8.20
   4   5  -2  102.79    9.00
   4   5  -2  114.79    8.90
   5   4   2   91.79    7.80
  -9   4  -2  104.99    9.70
   3   6   2   83.39    7.70
   3   6   2   86.49    7.60
  -9   3   2   78.29   15.80
   6   3  -2   81.29    8.80
   6  -9   2   72.59    8.70
   3  -9  -2   70.49   10.10
   3  -9  -2   82.29    9.10
  -3  -6   2  132.59   47.60
   6  -9   2   89.59    8.70
  -9   6  -2   70.49   15.80
   6   3  -2   76.79    7.40
  -9   6  -2   72.99    9.70
   6   3  -2   73.49    6.60
   3   6   2   71.49   10.00
   3   6   2   85.29    8.30
  -6  -3  -2  139.99   49.20
   6   3  -2   77.49    8.40
  -9   6  -2   80.19    8.30
   3   6   2   86.89    7.90
   6  -9   2   91.79    8.60
   6   3  -2   82.99    7.40
   3  -9  -2   85.49   26.60
   6  -9   2   77.39    9.20
   6   3  -2   82.19    8.80
   6  -9   2   76.49    9.00
   3  -9  -2   86.59    8.60
   6  -9   2   73.29   10.40
   6  -9   2   75.69    8.20
  -9   3   2   81.99    8.60
  -9   3   2   85.39    8.30
   6  -9   2   83.09   13.70
   6  -9   2   76.69    8.10
   9  -6   2   93.29    8.70
  -3   9   2   77.89   12.70
   9  -3  -2   55.89   25.30
  -6  -3   2   52.79   48.30
   3  -9   2   71.39   23.20
  -6   9  -2   92.39    6.90
   9  -6   2   74.39   10.60
   9  -3  -2   72.59    7.10
  -6  -3   2   84.79    8.40
  -6  -3   2   71.49    7.40
   9  -3  -2   80.09    9.80
   9  -6   2   93.29   14.20
  -3  -6  -2   81.09   39.10
   9  -6   2   85.09   12.10
  -3   9   2   86.29    8.40
  -3  -6  -2   73.09   13.10
  -6  -3   2   74.49    7.60
   9  -6   2   76.69    7.60
   9  -6   2   77.29    7.60
   9  -6   2   79.99    8.60
   6  -9  -2  122.29   24.50
   9  -3  -2   75.29   10.10
  -6  -3   2   80.59   15.40
  -6   9  -2   87.79   16.20
  -6  -3   2   96.69   10.80
   9  -6   2   69.19   12.00
  -3   9   2   77.19    7.40
   9  -2   2   38.10    7.80
   2  -9  -2   11.90   15.70
  -7  -2  -2   52.89    6.80
   7  -9   2   29.70    7.30
  -2   9  -2   47.00   10.20
   9  -7  -2   43.90    6.40
  -2  -7   2   45.50    7.00
  -7  -2  -2   36.30   10.20
  -7   9   2   74.29   14.70
   9  -2   2   46.80    6.30
   9  -2   2   56.39    6.80
  -9   2   2   38.50    8.00
  -2   9  -2   51.79    6.40
  -2   9  -2   52.19    5.90
  -7  -2  -2   49.20    7.30
  -9   2   2   25.00   10.80
   7  -9   2   27.50    9.60
  -7  -2  -2  -10.30   77.29
   9  -7  -2   49.50    6.30
   9  -7  -2   45.20   24.90
  -2  -7   2   42.30   10.90
   9  -2   2   50.29    6.90
   9  -7  -2   70.99   20.00
  -7   9   2   40.30    4.80
   9  -7  -2   61.49    7.40
  -7   9   2   54.89    5.60
  -2  -7   2   57.39   34.20
   9  -7  -2   43.10    5.60
   2  -9  -2   27.30    7.00
  -7  -2   2  135.09   70.69
   7  -9  -2   49.40   10.20
  -9   2  -2   42.90    7.20
   2   7  -2   50.49   10.50
   2   7  -2   40.50    5.40
   2  -9   2   52.19   10.50
   2  -9   2   55.49   10.10
   7  -9  -2   36.60    5.90
  -9   7   2   41.30    5.60
   7   2   2   50.59    6.50
   7  -9  -2   49.50    6.90
   7  -9  -2   56.69   15.60
   7  -9  -2   47.00    8.00
  -9   7   2   55.39   10.70
   7   2   2   43.30    8.60
   2  -9   2   43.20    8.50
   7   2   2   50.19    5.50
   7  -9  -2   39.80    6.70
   2   7  -2   44.50    6.20
   9  -2  -2   18.10   19.80
  -2  -7  -2   -5.10   26.60
   2  -9   2   48.50    8.10
  -9   2  -2   47.10    9.90
   7  -9  -2   49.90    7.30
   7  -9  -2   45.50    6.50
   2  -9   2   44.20    9.50
  -9   8  -2   86.09   13.60
  -1  -8   2   37.50   32.10
   1  -9  -2   91.89   10.80
   8   1  -2   96.59    9.30
   9  -8  -2   84.69    9.10
  -8  -1  -2   83.09    9.20
   1   8   2   83.69    8.00
   1   8   2   91.39    9.20
  -9   1   2   81.89   16.70
   8  -9   2   86.79   14.20
   8  -9   2   93.19   10.20
   8  -9   2   94.09    9.40
  -9   8  -2   87.59    7.70
   9  -8  -2   80.09    8.50
   9  -8  -2   50.29   19.70
   8   1  -2   74.09    9.80
  -8  -1  -2   75.59   10.90
  -1  -8   2   67.99   11.10
  -8  -1  -2   88.29   16.40
   8   1  -2   94.89    8.20
   9  -8  -2   79.29    9.10
   1   8   2   68.49   10.60
   1   8   2   58.79   21.60
  -1   9  -2   80.59    8.00
   1  -9  -2   94.19   13.40
  -9   1   2   88.69    8.90
   9  -1   2   65.49    8.70
   9  -8  -2   75.49    8.10
  -8  -1  -2   79.99    9.60
   8  -9   2   87.29    9.00
   8  -9   2   89.89    8.90
   8  -9   2   92.39   11.70
   9  -1   2   75.39    8.10
   1   8   2   88.79    8.70
   8  -9   2   81.69    8.50
   9  -8  -2   79.59    8.60
  -1  -8   2   96.29   14.30
  -1   9  -2   84.89    8.20
   1  -9  -2   92.99   13.50
   9  -1   2   63.09    9.90
   8  -9   2   99.19    9.20
  -8   9   2   81.59    7.50
  -1  -8   2   81.09    9.30
  -9   1   2   84.09    9.40
   9  -1   2   84.99    8.20
   1   8   2   97.39    8.50
  -9   1   2   99.49   10.40
  -1   9  -2   77.29   15.20
  -8   9   2   75.99   13.40
   9  -8  -2   77.39    9.20
   1  -9  -2   89.09   12.50
   8  -9   2   98.09   10.20
  -1   9  -2   84.39    8.70
   9  -8  -2   86.59   17.80
  -1   9  -2   73.19    8.10
  -9   1  -2  109.19   12.20
  -1  -8  -2   89.99   23.10
  -1  -8  -2  114.89   11.90
   1   8  -2   80.69    8.70
  -1   9   2   99.09    9.50
   1   8  -2   80.09    7.90
   9  -1  -2   83.29   10.30
  -9   8   2   86.29   14.10
  -1   9   2   93.49    8.30
  -1   9   2   86.49   17.80
  -8  -1   2  104.29    9.00
   8  -9  -2   72.69    8.20
   9  -8   2  103.29    9.40
  -9   1  -2   88.39    9.30
   9  -8   2   96.19   10.30
   9  -8   2  106.79    9.40
  -8  -1   2   92.29    9.70
  -9   1  -2   89.79   17.30
   9  -1  -2   81.69    8.40
  -8   9  -2   95.79   13.80
  -9   1  -2   77.89    9.80
   8   1   2   87.79    8.60
   8  -9  -2   82.69    8.90
  -1  -8  -2   82.29    9.20
   9  -8   2   93.19    9.80
   8  -9  -2   87.49   12.80
   8  -9  -2   78.89    8.90
  -9   8   2   80.09    7.60
   1  -9   2   42.10   26.30
   8  -9  -2   75.89    9.20
  -9   8   2   72.69    7.20
   1  -9   2   84.39   11.10
   1   8  -2   83.09    8.00
   9  -1  -2   34.90   34.10
   8  -9  -2   84.49    9.30
   1  -9   2   93.29   14.20
   1  -9   2   76.19    8.90
   8  -9  -2   73.49    8.90
   9  -8   2   96.39   11.00
  -1  -8  -2   87.89   14.10
   1   8  -2   81.59    8.30
  -8  -1   2   94.39   17.20
   9  -8   2   92.49    8.70
  -8  -1   2   96.49   11.50
   9  -8   2   88.49   11.90
   8  -9  -2   83.69   10.50
  -1   9   2   95.99    8.60
   9  -8   2   88.79   11.40
  -1   9   2   86.19    9.20
   8   1   2   66.49    7.50
   9  -8   2   99.99    9.00
   1  -9   2   93.19   10.70
   9   0  -2   57.39    6.90
   0   9  -2   69.79    7.00
  -9   9   2   70.69    7.10
   9  -9   2   50.79    7.40
   9  -9  -2   61.49    7.50
   0   9   2   46.30   11.40
  -9   9  -2   50.59    5.70
   0  -9  -2   30.90   29.00
   9  -9   2   54.39    7.50
   0   9  -2   61.79    6.90
   0  -9  -2   50.89   10.30
   9  -9   2   49.99    6.50
   9  -9   2   53.89    9.20
   9   0  -2   27.60   31.30
   9  -9   2   68.69    8.50
   0   9  -2   68.79    7.90
   9   0   2   71.99    7.60
   9  -9  -2   66.19    8.00
   9  -9   2   65.69    9.40
   0  -9  -2   55.09    9.00
  -9   0   2   42.70   13.80
  -9   0   2   47.80    7.50
   9   0  -2   38.70    8.30
  -9   0   2   55.59    8.90
   9  -9  -2   60.59    7.80
   0   9   2   43.40    6.20
   0  -9   2   70.09   10.50
  -9   9   2   75.79   14.50
  -9   0   2   47.70    7.00
   0  -9  -2   50.69    7.20
   0  -9   2   67.89    8.20
   0  -9  -2   44.10   11.20
   0  -9   2   63.89    9.20
   9  -9   2   51.39    7.20
   9   0   2   58.39    7.00
   0  -9  -2   61.69    9.30
   9  -9   2   46.80    7.60
   9  -9   2   54.29    7.10
   9   0  -2   45.20    6.60
  -9   0  -2   91.39   18.10
   9  -9  -2   72.69    7.40
  -9   0  -2   62.29    9.20
   9  -9  -2   67.39    8.10
  -9   0  -2   70.49    8.60
   0   9   2   47.60    6.60
   9  -9  -2   65.19    8.30
   0   9   2   39.60    6.20
   9   0   2   46.30    8.60
   9  -9  -2   61.89    9.50
  -9   0  -2   52.79   10.40
   0   9   2   47.20    7.00
   0   9  -2   64.49    6.90
   0  -9   2   80.79   35.90
  -9   9  -2   49.40   12.10
   0  -9   2   75.89   13.30
   5 -10  -2   54.49    7.80
  -5  -5  -2   59.69    8.10
   5 -10   2   51.19    8.20
   5 -10  -2   51.79    7.50
 -10   5   2   49.99    7.00
  10  -5   2    6.50   28.90
  -5  -5   2  151.78   57.59
 -10   5   2   47.70    6.30
   5   5   2   50.79    5.50
  -5  10   2   48.80   12.00
   5   5  -2   55.69    6.50
  10  -5  -2   47.90    9.20
   5 -10   2   60.59    8.00
  10  -5   2   47.30    6.30
   5   5   2   46.10    9.10
  10  -5   2   50.79   17.90
   5   5  -2   48.00    7.30
   5   5   2   52.29    6.50
  -5  -5   2   52.39    8.70
   5   5  -2   63.09    7.70
  10  -5  -2   59.59    7.80
  10  -5  -2   44.70    6.40
  10  -5   2   58.09    7.30
  10  -5  -2   63.89    7.50
   5 -10   2   48.50    8.50
   5   5  -2   60.39    6.40
 -10   5  -2   32.00   12.90
   5   5   2   52.99    6.00
  -5  -5  -2   58.99    6.60
  10  -5  -2   41.80    5.40
  -5  -5  -2   65.39   13.80
  10  -5   2   69.49    8.50
 -10   5   2   42.00    6.80
   5 -10   2   42.00    7.00
   5   5   2   46.90    7.30
  10  -5  -2   52.49   23.90
   5 -10  -2   49.10   20.80
  -5  -5  -2    3.70   36.40
  -5  10   2   54.79    7.00
  -5  10  -2   62.39    6.40
  -5  10  -2   61.19    6.70
   5 -10   2   62.79   14.50
  10  -5   2   44.40    5.50
   5 -10  -2   57.49    7.40
 -10   5  -2   57.49    7.80
   5 -10  -2   56.19   11.10
  10  -5   2   49.80    6.40
   5   5   2   60.39    7.80
  10  -5   2   49.60    9.10
 -10   5   2   50.69    7.60
   5 -10   2   52.59    9.20
   5   5  -2   53.89    5.60
  10  -5   2   66.99    7.60
  -5  -5  -2   56.89    8.90
  -5  -5   2   38.20   11.40
   5 -10  -2   52.09    8.80
   5 -10   2   54.99    7.10
  -5  10  -2   40.10   10.10
 -10   5   2   42.00   14.80
  -6  10   2   48.20    6.40
  10  -4   2   44.10    6.40
  -4  -6   2   42.00    7.70
  -6  -4  -2   55.89    6.40
  -6  -4  -2   27.70   10.90
  10  -4   2   41.90   19.30
  -6  -4  -2   50.79    9.40
   4 -10  -2   16.00   15.60
  10  -4   2   34.90    4.70
  10  -4   2   36.10    5.40
   4 -10  -2   26.60    7.10
  10  -4   2   35.40    6.10
  10  -4   2   52.99    8.80
  -4  -6   2   32.40   10.40
  10  -6  -2   46.90    9.40
  -6  10   2   31.60    8.90
  10  -6  -2   47.40    6.70
  10  -6  -2   43.20   40.70
  10  -6  -2   45.70    6.80
  -4  10  -2   49.80    6.20
  -4  10  -2   41.30   11.00
  -6  -4  -2   39.20    6.90
  10  -4   2   39.90    9.10
  10  -4   2    7.80   42.70
  -4  -6   2   25.00   29.40
  10  -6  -2   40.80   18.90
  -4  10  -2   40.50    6.10
  -6  -4  -2  101.79   60.99
   6   4   2   47.00    7.00
   4   6  -2   45.60    6.90
 -10   4  -2   33.70    7.80
  -4  -6  -2  -21.00   28.90
   6 -10  -2   46.20    7.10
   4 -10   2   37.60    6.90
   6 -10  -2   53.79   11.60
   4 -10   2   47.10   12.70
   6 -10  -2   39.10    6.20
 -10   6   2   38.90    5.90
   6   4   2   40.40    4.70
 -10   4  -2   50.39    7.60
   6   4   2   32.10    7.90
   4 -10   2   44.00    7.80
   6   4   2   51.69    6.00
   4 -10   2   40.80    8.40
  10  -4  -2   33.70   19.10
   4   6  -2   45.50    5.80
   6 -10  -2   42.60    6.60
   6   4   2   45.80    5.70
   4   6  -2   39.10    5.80
   6 -10  -2   37.00   17.50
   6 -10  -2   44.30    8.40
   4 -10   2   46.70    7.70
 -10   6   2   50.69    9.20
   4   6  -2   49.99    5.60
   4 -10   2   55.09    9.00
   4   6  -2   42.30    7.00
 -10   4  -2   39.90    7.10
   4 -10   2   50.29    7.10
 -10   6   2   40.00    6.30
 -10   4  -2   25.50   11.50
   6 -10  -2   54.19    7.60
  -6  -4   2   10.20   51.69
 -10   6   2   51.39   12.00
 -10   6   2   70.69   16.30
   7   3  -2   92.49    8.20
   3 -10  -2   75.09    9.00
   3 -10  -2  101.39   12.50
   3 -10  -2   74.09   10.30
   7 -10   2   80.59    9.10
   7 -10   2   80.19    9.80
   7   3  -2  100.29    9.70
   3   7   2   73.79    7.50
   3 -10  -2   83.49    9.00
   3   7   2   75.89    8.00
   7   3  -2   67.19    8.10
   3 -10  -2   70.09   12.00
 -10   3   2   83.49    8.50
   3 -10  -2   90.99   13.40
 -10   3   2   77.09   17.50
   7   3  -2   67.89    6.70
   3   7   2   75.69   10.10
   7 -10   2   76.89    9.10
   7 -10   2   75.49   10.50
   3 -10  -2   79.09    9.90
   3   7   2   76.39    7.80
 -10   3   2   76.99    9.20
   7 -10   2   74.59   14.20
 -10   7  -2   75.69   14.00
   7 -10   2   88.09    9.00
   7 -10   2   83.49   11.70
   7 -10   2   73.29    9.70
 -10   7  -2   87.49    8.60
   3 -10  -2   50.79   26.10
 -10   3   2   87.89    9.90
   3   7   2   74.59    8.90
   7 -10   2   75.69    8.60
   7 -10   2   75.89    8.80
  -3  10   2   77.59    8.70
  -3  10   2   76.19    8.20
  -7  -3   2   82.19   10.60
  10  -7   2   92.39    8.80
  10  -3  -2   80.99    7.70
  10  -7   2   86.29    9.70
  10  -7   2   91.79    8.40
  -7  -3   2   94.39    8.40
  -7  -3   2   79.69    7.80
  10  -7   2   97.89    9.40
  -3  10   2   66.49   13.60
  10  -7   2   62.09   11.40
  10  -7   2   86.19    9.30
  -7  -3   2   81.69    8.60
  10  -3  -2   57.49   25.70
  -7  10  -2   89.09    7.70
  -3  10   2   79.09    9.10
  -7  10  -2   94.39   15.20
  -3  -7  -2   78.19   15.60
  10  -7   2   83.09    8.20
  -3  -7  -2   94.09   10.80
  -3  -7  -2   81.29   13.40
  10  -7   2   78.79   13.10
  10  -3  -2   81.49    7.60
  -7  -3   2  119.29   76.69
   8 -10   2  133.09   12.00
 -10   2   2  135.89   11.70
   2 -10  -2  138.79   13.30
 -10   2   2  117.79   12.30
 -10   2   2  120.09   22.40
   2   8   2  118.29   14.90
   8 -10   2  153.88   12.60
   2 -10  -2  138.49   17.10
   2   8   2  125.69   11.10
 -10   8  -2  107.89   11.30
   8 -10   2  139.59   18.30
   8 -10   2  141.99   13.60
   8   2  -2  134.69   12.00
 -10   8  -2  117.69   10.60
   8 -10   2  128.89   11.60
 -10   8  -2  100.69   17.10
   8 -10   2  135.39   13.90
   8 -10   2  131.39   13.50
   2   8   2  127.59   10.60
   8   2  -2  139.59   10.90
   8 -10   2  123.69   12.50
   2 -10  -2  135.29   12.00
 -10   2   2  148.49   13.20
   2 -10  -2  160.68   14.50
   2   8   2  139.89   11.20
   2   8   2  130.69   12.00
   8 -10   2  141.19   15.30
   2 -10  -2  116.39   13.50
   8 -10   2  151.78   12.50
  -8  -2   2  132.49   11.20
  10  -2  -2  156.18   11.50
  -2  -8  -2  133.29   12.00
  10  -8   2  141.59   12.80
  10  -8   2  145.59   12.90
  10  -2  -2  107.99   39.70
  -8  10  -2  149.39   10.00
  -8  -2   2  139.59   11.20
  -2  10   2  128.89   10.90
  10  -2  -2  101.99   13.10
  -2  10   2  140.49   12.40
  -2  -8  -2  134.29   16.40
  10  -2  -2  132.79   15.10
  -2  -8  -2   85.69   46.40
  -2  10   2  146.29   11.70
  -8  10  -2  123.99   17.80
  10  -8   2  132.89   11.60
  10  -8   2  146.59   12.00
  10  -2  -2  125.29   10.60
  -8  -2   2  126.09   21.90
  10  -8   2  153.58   12.50
  10  -8   2  169.18   15.60
  10  -8   2  115.99   15.10
  10  -8   2  147.19   13.60
  -8  -2   2  151.18   14.30
  -2  10   2  121.69   17.20
  -2  10   2  124.69   11.40
  -2  -8  -2  109.49   21.10
  10  -8   2  122.49   11.10
   9 -10   2  118.19   11.80
   1   9   2  115.09   10.10
 -10   1   2  101.59   10.30
   9 -10   2  117.39   10.90
   9   1  -2  130.49   11.20
   1 -10  -2  106.39   11.90
 -10   1   2  122.99   10.70
   9 -10   2  116.59   12.70
   9 -10   2  108.99   10.30
   1   9   2  109.99   10.90
   1   9   2  102.29   10.00
   1 -10  -2   82.29   38.20
   1 -10  -2  110.99   10.60
   1 -10  -2  116.29   12.50
   9 -10   2  112.79   11.00
 -10   9  -2  110.69   17.20
   9 -10   2  104.89   13.80
   9   1  -2   47.40   40.90
   9 -10   2  116.59   17.00
  10  -1   2  112.99   44.10
   9 -10   2  114.19   11.00
  10  -1   2  112.39   14.00
   1 -10  -2  130.29   13.20
 -10   1   2  100.39   21.60
 -10   1   2  112.39   12.10
 -10   9  -2  100.59    9.10
   9   1  -2  114.79    9.60
   9 -10   2  109.89   12.00
  -1  -9   2  147.79   19.10
   1   9   2  112.59    9.80
   1 -10  -2  111.49   15.90
  -1  -9   2  105.59   46.50
 -10   1   2  106.49   11.20
   9 -10   2  104.89   12.20
  -1  10   2  102.39    9.70
   9   1   2  143.09   15.60
   1 -10   2   66.19   34.30
  -1  -9  -2  100.09   13.80
  10  -9   2   93.09   10.90
  10  -9   2  115.89   10.90
  10  -1  -2   84.69   10.10
  -9  -1   2  110.69   10.60
  -1  10   2  101.69   10.80
  -1  -9  -2  103.19   17.60
  10  -9   2  116.19   12.40
  10  -1  -2  134.99   11.00
  10  -9   2  115.39   13.50
  10  -9   2  106.79   10.90
  -1  -9  -2   99.89   10.30
  -1  10   2   79.19   16.90
  10  -9   2  101.09   10.40
  -1  10   2   99.89   10.20
  -9  -1   2   98.49   12.00
  -9  10  -2  123.09   10.60
  10  -1  -2  104.89    9.70
  -9  10  -2   78.49   16.70
  -1  -9  -2  115.99   15.30
  10  -9   2  112.19   12.60
  -1  -9  -2   90.29   12.50
  -9  -1   2   98.19   22.00
  -1  10   2  116.79   10.40
  10  -1  -2  118.19   41.80
  -9  -1   2  100.29   10.80
  -9  -1   2  108.89   10.10
  10  -9   2  107.89   10.30
  10 -10   2   21.00    5.80
   0  10   2   -9.40   14.10
  10 -10   2   24.90    6.70
 -10  10   2    9.00    9.70
 -10  10  -2   27.00    4.50
  10 -10   2   25.50    9.90
   0 -10   2  -16.50   28.50
   0 -10   2   10.50    6.20
 -10   0   2   24.60    5.80
 -10   0   2   31.50    7.20
  10 -10   2   31.10    6.70
  10 -10   2   27.70    6.70
 -10   0   2   34.70    6.20
  10 -10   2   30.90    6.40
 -10   0   2   21.00    4.90
  10   0  -2   21.50    4.50
  10 -10   2   32.30    5.70
 -10   0  -2   15.90   11.80
  10 -10   2   27.90    5.60
   0  10   2   25.20    5.40
 -10  10  -2    4.10   10.40
   0  10   2   28.30    5.30
   0 -10  -2  -28.40   30.00
   0 -10  -2   19.50    7.90
  10   0  -2   30.00    6.30
   0 -10  -2   18.80    5.40
  10 -10  -2    4.90    8.20
  10 -10   2   36.30    6.50
   0  10   2   19.10    4.90
  10 -10   2   22.40    6.90
   0  10   2   23.50    5.00
  10   0  -2    5.20   29.20
 -10   0   2   19.60   13.20
   0 -10  -2   31.80    7.60
  11  -5   2   33.30    4.40
   6   5  -2   30.30    4.80
  11  -6  -2   42.30    5.50
 -11   5   2   33.50    6.50
  11  -5   2   38.30    5.40
  11  -5   2  128.89   60.89
 -11   6  -2   37.40    6.90
  -5  11  -2   33.20   12.50
  -6  11   2   31.20    6.00
  -6  11   2   35.50   11.00
   5 -11  -2   16.40    6.80
 -11   5   2   32.50    6.50
  11  -6  -2   54.39   23.20
   6 -11   2   29.10    6.50
  -5  -6   2  -25.40   48.90
  -5  -6   2   18.30   10.60
 -11   5   2   28.30    6.00
   6 -11   2   35.20    9.00
   6 -11   2   33.20    6.20
 -11   5   2   33.60    6.70
   5   6   2   29.00    5.50
  -6  11   2   42.20    6.70
   5 -11  -2   24.60    6.70
   5 -11  -2   32.70    6.90
  -5  -6   2   41.70    7.70
   6 -11   2   30.20    6.60
  11  -6  -2   32.80    6.10
   5 -11  -2   36.00    6.40
  11  -6  -2   44.90    6.60
   5   6   2   25.10    6.10
  -6  -5  -2   38.40    5.80
  -5  11  -2   43.70    6.50
   5   6   2   27.70   10.20
  11  -5   2   32.80    7.70
  11  -5   2   33.90    6.20
   5   6   2   22.40    4.60
   6   5  -2   28.90    5.60
  -5  11  -2   40.00    5.70
   6 -11   2   26.80    6.60
   5 -11  -2    7.30   19.80
  11  -5   2   34.30    8.70
   5 -11  -2   30.90    9.80
   6   5  -2   24.50    6.00
  11  -5   2   22.20   17.10
   5 -11  -2   37.00    7.30
  -6  -5  -2   59.79  117.69
   6 -11   2   42.50    8.20
  -6  -5  -2   29.10   11.60
   6   5  -2   25.70    5.50
  11  -5   2   41.90    5.90
   5 -11  -2   23.00    5.70
  11  -5   2   37.60    5.70
  11  -6  -2   45.90    6.40
   5   6   2   25.00    4.90
  -6  -5  -2   38.20    8.10
   6 -11   2   42.50   11.70
 -11   6  -2   21.10    5.10
 -11   5  -2   22.90   16.70
  -5  -6  -2   21.60    4.40
 -11   5  -2   39.40    7.50
  -6  -5   2   75.19   66.69
  11  -6   2   18.40    8.70
   5   6  -2   44.30    7.10
  11  -5  -2   30.30    5.10
  11  -6   2   21.80    5.80
   5 -11   2   42.80    7.70
  -5  11   2   20.20    5.50
  -5  11   2   31.70    5.60
   6 -11  -2   41.40   12.50
 -11   6   2   38.10   13.70
   6 -11  -2   57.59   11.90
  -5  11   2   23.70    5.10
  -6  11  -2   27.80    5.80
  -5  -6  -2   32.90   55.89
 -11   5  -2   46.20    8.10
  -5  11   2   16.90   10.50
   6 -11  -2   47.10    7.70
  -6  -5   2   22.50   11.40
   5 -11   2   46.90    6.90
   5 -11   2   49.10    8.10
 -11   6   2   36.60    7.30
  11  -6   2   28.60    6.20
  11  -5  -2   36.70    6.10
  -6  -5   2   20.90    4.50
   5 -11   2   47.90    8.20
  -6  -5   2   31.60    7.10
  11  -6   2   33.20    6.60
  -6  11  -2   41.30   11.70
   6 -11  -2   44.00    6.80
  11  -6   2   26.30    5.50
  11  -5  -2   22.70    5.50
  -5  -6  -2   33.50   12.30
  11  -6   2   24.80    5.30
 -11   6   2   42.60   14.30
  11  -6   2   25.20    5.00
  -6  11  -2   33.30    5.70
  -5  -6  -2   32.60    7.90
   6 -11  -2   26.70   16.20
  11  -6   2   22.50    7.30
  -5  11   2   22.30    4.70
  11  -5  -2   20.30   18.90
 -11   4   2   36.80    7.00
  11  -7  -2   42.70   30.50
   7 -11   2   48.40    7.90
  -7  -4  -2   17.10   12.40
 -11   4   2   36.80    6.50
   4 -11  -2   49.99   14.00
  11  -7  -2   14.60   16.50
   4 -11  -2   43.80    6.90
 -11   7  -2   30.00    5.70
   4   7   2   35.90    7.00
   7 -11   2   58.19   10.80
   7 -11   2   42.10    7.10
   4 -11  -2   30.80   27.00
   4 -11  -2   34.30    7.00
   7   4  -2   40.80    7.00
   7 -11   2   39.00    9.30
 -11   7  -2   17.00   11.30
   7   4  -2   34.70    6.40
 -11   4   2   44.80   18.10
   7 -11   2   59.29   11.50
   7 -11   2   44.30    7.90
 -11   4   2   37.00    7.30
 -11   7  -2   32.30    6.40
 -11   4   2   37.20    7.10
   7 -11   2   23.10    9.70
   7   4  -2   39.30    4.80
   4   7   2   39.30    8.20
  11  -4   2    5.80   34.40
   4 -11  -2   43.00    8.10
  -4  -7   2  121.09   55.99
   4   7   2   45.00    7.20
   4 -11  -2   39.00    7.90
   4 -11  -2   42.90    7.90
   7 -11   2   48.50    9.40
   4 -11  -2   49.99    6.90
   4   7   2   45.00    6.50
   7   4  -2   38.90    6.30
   4   7   2   38.30    5.90
  -4  11   2   31.30    6.30
  11  -4  -2   42.00    6.80
  11  -7   2   39.60    7.50
  -4  11   2   40.60    6.90
  -7  -4   2   40.20    5.40
  11  -7   2   42.70    7.00
  -7  -4   2   42.60    5.70
  11  -4  -2   42.50    5.70
  11  -4  -2   41.40    9.00
  -7  -4   2  182.18   82.89
  11  -4  -2   20.90   22.30
  11  -7   2   52.89    6.40
  11  -4  -2   34.20    5.60
  11  -7   2   43.30   12.70
  -4  -7  -2   36.40   13.40
  -4  11   2   33.50    6.40
  11  -7   2   42.20    6.00
  -7  -4   2   33.60   16.90
  -7  11  -2   44.30   12.20
  -7  -4   2   44.30    8.50
  -7  11  -2   48.10    6.30
  -4  -7  -2   51.99    8.50
  11  -7   2   45.00    7.10
  -4  11   2   35.60   10.90
  11  -7   2   44.30    6.30
  -4  -7  -2  -34.00   46.80
  -7  11  -2   49.50    6.30
  -3  -8   2   87.59   79.79
  -3  -8   2  177.78   26.10
  11  -8  -2  169.48   16.30
  -3  -8   2  172.08   19.00
  -8  -3  -2  151.88   15.50
  11  -3   2   92.49   17.60
  11  -3   2  143.99   41.80
  -8  -3  -2  147.99   26.30
  -8  11   2  133.49   24.10
 -11   3  -2  182.28   31.00
   3   8  -2  120.39   14.30
  -3  -8  -2   30.20   49.20
   8   3   2   96.99   16.40
 -11   8   2  161.48   21.70
   2 -11  -2   20.70    6.30
   9 -11   2   17.50    5.60
 -11   2   2   18.80    4.80
  11  -9  -2    8.80    3.10
   2 -11  -2  -14.20   26.70
   2   9   2    9.30    5.50
  -9  11   2   15.30    3.90
   9 -11   2   16.20    4.90
  -9  11   2   12.50   18.40
  -9  -2  -2    8.20    4.40
  11  -2   2    0.30    4.70
  11  -9  -2    3.90    3.60
  -2  -9   2   14.60   16.40
   9   2  -2   16.70    4.10
  11  -2   2    6.40    3.30
   9 -11   2   18.90    4.80
  -9  11   2    8.60    4.00
 -11   9  -2   15.60    3.80
   2 -11  -2   11.80    5.80
  -2  11  -2    5.50    3.20
   9 -11   2   19.70    7.00
 -11   2   2   21.00    5.90
  -2  -9   2   16.20    6.40
   2 -11  -2   20.20    8.10
   9 -11   2   18.50    5.10
 -11   2   2   13.70    5.80
   9 -11   2   16.30    8.00
  -2  11  -2    9.10    3.70
  11  -9  -2    7.80    4.00
  11  -2   2    9.20    3.70
  11  -9  -2   10.30    4.00
  -2  -9   2   24.50   39.90
  -2  11  -2    5.20    3.30
   2   9   2   13.70    3.90
  11  -9  -2    7.50    3.70
  -2  -9   2   -3.60    4.90
  11  -2   2    7.80    3.30
  -9  -2  -2   -2.10    5.30
 -11   2   2   21.80   13.30
  -9  -2  -2    9.20   10.20
  11  -9  -2   10.70    4.20
  -2  -9   2   10.60    4.20
   2 -11  -2   14.80    4.60
  -9  -2  -2    5.10    3.70
   9 -11   2   23.90    6.60
  11  -2   2  -13.00   23.50
  11  -9  -2   12.10    6.10
   9 -11   2   11.20    7.10
   9   2  -2   17.00    5.40
  -2  11  -2    6.70    3.30
   2 -11  -2    8.90    4.40
  11  -2  -2   13.40    3.90
  11  -9   2   12.50    7.50
   9 -11  -2    4.70    3.50
  11  -9   2   14.50    4.10
  -2  -9  -2   13.80   43.80
   2 -11   2    4.60    4.80
 -11   2  -2   -0.50    3.60
  11  -2  -2  -11.50   23.80
   2 -11   2   16.40    5.50
 -11   2  -2    3.70    5.80
  -9  11  -2    4.20   14.40
   9 -11  -2   13.20    4.60
 -11   9   2    3.00    2.70
  -9  -2   2    3.20   10.60
  11  -2  -2    5.20   12.20
  -9  -2   2    9.70    3.70
  -2  -9  -2   11.60    8.50
  -9  -2   2    9.50    4.10
   2 -11   2    6.70    4.90
  -2  -9  -2    7.00    6.30
   2   9  -2    4.40    3.30
   2 -11   2    3.30    3.60
   9 -11  -2    6.80    4.10
  -9  -2   2   18.20    6.60
  -2  11   2   17.20    4.90
  11  -9   2   13.80    4.40
  11  -2  -2   13.00    3.70
  -2  -9  -2    2.80    9.80
   9   2   2   -1.20    7.20
 -11   2  -2    8.40    4.40
   9 -11  -2    8.40    5.40
  -2  11   2   11.90   11.80
   2   9  -2    5.10    3.20
 -11   9   2   10.00    3.60
  11  -9   2   14.00    4.50
  -2  11   2   17.80    5.60
   2   9  -2    3.70    3.10
  11  -9   2   14.10    4.50
   9 -11  -2    6.20    3.70
   9 -11  -2    6.00    2.80
  -2  11   2   15.70    4.10
   9   2   2    1.80    2.60
  11  -9   2   16.80    5.80
  -2  11   2   17.10    4.10
  11  -9   2   14.60    4.90
   9 -11  -2    7.10    4.70
   9   2   2    6.50    4.00
   2   9  -2    3.40    2.80
 -11   2  -2   14.80   14.50
   2 -11   2    3.30    3.60
  11 -10  -2   40.70    6.80
 -10  -1  -2   41.40    8.90
  -1 -10   2   38.80    7.50
  11 -10  -2   40.00    6.90
  -1 -10   2   41.90    9.70
  11 -10  -2   35.00    8.20
  11 -10  -2   42.30    7.20
  11  -1   2   38.80    6.60
  -1 -10   2   58.89    9.70
  -1  11  -2   35.60    5.80
  -1  11  -2   43.90    6.70
  11  -1   2   36.90    6.40
  -1  11  -2   44.80    6.30
 -10  -1  -2   34.80    7.60
  10   1  -2   19.60   46.30
   1 -11  -2  102.19   66.59
  11 -10  -2   41.20    7.30
  -1 -10   2  -27.90   51.59
  11  -1   2   45.10    6.70
 -10  11   2   43.00    8.70
 -10  11   2   47.50    6.80
  -1  11  -2   39.50    7.00
  11 -10  -2   35.80    6.50
 -10  -1  -2   26.20   13.90
  -1 -10   2   42.30   10.70
  11  -1   2   44.90   44.40
 -10  -1  -2   46.60    7.70
  10 -11  -2   38.80    6.50
   1  10  -2   39.60    6.30
  -1 -10  -2   38.70   16.30
  10 -11  -2   36.30    8.10
   1 -11   2   40.40    7.00
   1 -11   2   51.79    8.70
  10   1   2   47.80    7.40
  10 -11  -2   43.20    7.50
 -11   1  -2   44.90   20.40
   1 -11   2   37.70   47.50
 -11   1  -2   38.50    7.80
   1 -11   2   31.10    8.70
  10 -11  -2   49.10    7.70
   1 -11   2   47.00    9.50
   1 -11   2   34.90   10.70
 -11   1  -2   37.30    8.40
  10   1   2   39.30    7.50
  10 -11  -2   37.10    8.30
   1  10  -2   47.50    7.60
   1  10  -2   48.60    6.80
 -11   1  -2   53.59    8.40
 -11  10   2   37.90    6.60
  10 -11  -2   44.20    7.20
  10 -11  -2   31.20   10.00
   1  10  -2   44.30    6.20
 -11   0   2   31.20    6.30
   0  11   2   40.60    6.40
   0 -11  -2   32.80   10.30
   0 -11  -2   34.00    7.80
   0  11   2   38.60    7.20
 -11   0   2   40.50    6.60
  11 -11   2   43.10    7.80
 -11   0   2   19.40   16.20
   0 -11  -2   28.30    6.70
  11   0  -2   37.60    6.80
 -11  11  -2   42.80    5.40
  11 -11   2   35.50    7.40
  11 -11   2   39.20    6.70
   0 -11  -2  -14.70   42.50
  11   0  -2   34.90    5.90
   0 -11  -2   39.70    6.70
   0 -11   2   -9.50   30.60
  11 -11   2   32.70    7.30
  11   0  -2   36.00    6.10
  11   0  -2   -1.40   37.80
  11 -11   2   26.10    8.00
   0  11   2   41.10    6.20
   0 -11  -2   29.30    8.30
  11 -11   2   38.70    6.70
   0  11   2   38.30    6.40
 -11   0  -2    9.80   17.70
  11 -11   2   41.00    7.30
 -11  11  -2   35.40    5.40
 -11   0   2   39.40    8.10
  11   0   2  -15.50   38.50
  12  -6  -2   69.69    8.70
   6 -12  -2   78.09   14.50
   6 -12  -2   73.59    8.90
  12  -6   2   53.79   11.60
   6 -12   2   81.99    9.50
  12  -6   2   79.39    8.00
   6 -12  -2   81.59   10.40
  -6  12   2   72.09    8.80
   6 -12   2   80.89    9.60
   6 -12   2   70.99   10.60
  12  -6  -2   73.49   38.40
  -6  12  -2   73.39    7.90
  -6  -6   2  175.38   88.89
   6 -12  -2   79.49   11.40
   6 -12  -2   67.09    9.00
   6   6   2   73.09    8.00
  -6  -6  -2   73.59    7.00
  -6  -6  -2  -49.30   90.19
  -6  12   2   77.79    8.90
   6   6   2   73.89    6.70
   6   6  -2   82.19    7.30
  -6  12  -2   68.49    8.40
  12  -6   2   68.39    9.70
 -12   6   2   77.59    8.80
   6   6  -2   75.29   10.70
   6 -12   2   84.59   10.50
 -12   6  -2   81.29   10.00
 -12   6  -2   82.29   10.00
 -12   6  -2   76.69    9.40
  12  -6   2   73.09    9.00
  -6  -6  -2   60.89   10.60
   6   6   2   77.99    9.40
  12  -6  -2   73.59    7.60
   6 -12   2   71.59   11.50
   6 -12   2   72.09   10.20
  -6  -6   2   57.69    8.80
  12  -6   2   59.29    7.60
  12  -6   2   65.49    7.90
   6 -12   2   90.99   15.90
   6   6  -2   77.09    8.40
   6 -12  -2   80.79   10.20
 -12   6   2   82.89    9.10
  12  -6  -2   74.29    9.10
   6   6  -2   82.19    8.20
  -6  -6  -2   71.99   19.20
  -6  12   2   65.79    8.40
   6   6   2   81.99    8.30
   6   6  -2   73.89    9.10
 -12   6   2   75.99    9.00
  -5  -7   2   20.30    5.50
  12  -5   2   32.50    5.60
  -5  12  -2   25.10    5.60
  12  -5   2   28.30    5.70
  -5  -7   2   47.80   57.49
  -7  -5  -2   14.20    5.80
 -12   5   2   49.40   18.80
  -5  12  -2   31.10    6.20
  12  -5   2   25.10    5.10
  12  -5   2   19.10    8.20
  12  -7  -2   23.30    5.10
  12  -7  -2   29.30    6.00
  12  -7  -2   29.80    6.00
  12  -5   2   29.90    5.80
  -7  -5  -2   21.60    4.50
  -7  -5  -2   12.70   13.70
  12  -7  -2   22.40    5.10
  -7  12   2   26.60    5.50
  12  -7  -2   12.90   27.80
  -5  12  -2   27.10    5.90
  -7  12   2   21.90    5.70
  -7  12   2   22.50    5.90
  -5  -7   2   28.20   13.90
  12  -7  -2    0.50   21.80
  -7  -5  -2   21.00    4.50
  12  -7  -2   25.80    5.50
  -5  -7  -2   52.09   15.20
   7   5   2   34.50    5.30
   5 -12   2   18.80    5.50
 -12   7   2   23.70    5.50
  -7  -5   2   25.20  101.69
   5 -12   2   24.80    9.10
  -5  -7  -2   30.70   81.99
  -7  -5   2   58.99   17.40
   5 -12   2   18.70    6.20
   7 -12  -2   32.10    7.70
   7 -12  -2   23.10    6.20
   5 -12   2   34.90    7.20
   5 -12   2   40.40    7.60
  12  -7   2   47.50   10.60
   7 -12  -2   32.20    6.80
   5   7  -2   32.60    4.90
 -12   5  -2   30.40    6.70
   5   7  -2   30.90    5.80
 -12   5  -2   21.30    5.80
   7 -12  -2   33.30    7.40
 -12   7   2   34.30    6.90
 -12   7   2   30.20    6.00
   5   7  -2   22.00    6.00
   7   5   2   32.90    6.50
   7 -12  -2   29.10    6.60
   5 -12   2   26.40    5.60
   7   5   2   30.90    4.20
   7 -12  -2   20.60    8.20
   5 -12   2   26.50    6.50
   5   7  -2   42.20    7.80
   4 -12  -2   47.80   39.90
 -12   4   2  130.89   30.40
   8   4  -2   83.59    7.90
  -4  -8  -2  118.79   22.30
  -8  -4   2   87.19    8.70
  -4  -8  -2  166.08  103.59
  12  -4  -2  157.98   51.19
  -8  -4   2  115.49   24.70
   3 -12  -2   70.69    8.90
   9 -12   2   82.19   10.00
  12  -3   2   23.10   26.70
 -12   3   2   84.29   10.20
  -3  -9   2  -13.50   40.50
   3   9   2   75.59    7.70
   3 -12  -2   56.49   33.80
   3   9   2   72.39    9.30
   3   9   2   71.29    8.20
   9 -12   2   63.29   10.20
 -12   3   2   53.79   21.40
   9 -12   2   74.79   10.80
 -12   9  -2   83.69    8.00
   3   9   2   77.49    8.20
   3 -12  -2   81.59   10.70
   3 -12  -2   68.69   10.70
 -12   9  -2   77.59    8.00
   3 -12  -2   67.99   14.20
 -12   3   2   64.09    8.80
   9 -12   2   80.69   10.70
   9   3  -2   47.20   55.89
   3 -12  -2   63.29    9.90
 -12   3   2   77.19    8.80
   9 -12   2   76.09   11.90
   9   3  -2   79.79    9.80
   9 -12   2   73.49    9.20
   9   3  -2   86.09    8.10
   9 -12   2   76.99   14.00
   9 -12   2   72.59    9.20
 -12   3   2   71.89    9.20
  12  -3  -2   59.39    7.10
  -3  -9  -2   53.39   12.20
  12  -9   2   72.09    8.40
 -12   3  -2   75.09   23.30
  -3  12   2   65.69    7.80
  -3  -9  -2  -34.30   48.00
  -9  -3   2   60.49    6.90
  12  -3  -2   50.99   34.30
  -3  -9  -2   52.49    9.00
  -3  -9  -2   76.19   18.50
  -3  12   2   68.59    8.50
  12  -9   2   70.99    8.30
  -3  12   2   66.69    8.70
  -9  -3   2   39.50   17.50
  12  -3  -2   72.09    8.60
  -9  -3   2   51.59    9.80
  -3  12   2   66.49    7.80
  12  -9   2   65.09    8.50
  -9  -3   2   67.99    7.50
  12  -9   2   61.59    9.10
  12  -3  -2   69.29    8.00
  12  -9   2   68.39   11.00
  12  -9   2   84.09   10.10
  10   2  -2   46.30    6.80
 -12   2   2   55.09    7.50
   2 -12  -2   42.90    7.20
  12  -2   2   30.10   36.10
   2 -12  -2   40.60   11.10
  10 -12   2   58.09    9.50
  12 -10  -2   43.70    7.70
  10   2  -2   51.29   52.39
  10   2  -2   47.50    6.20
  10 -12   2   67.09   10.60
   2 -12  -2   44.00    9.30
 -12  10  -2   41.60    6.20
  12  -2   2   43.60    6.70
   2  10   2   40.90    7.60
  -2  12  -2   42.70    6.50
 -12  10  -2   49.70    6.20
  -2  12  -2   51.19    7.10
 -10  -2  -2   41.30    6.90
  10 -12   2   44.90    7.80
 -12   2   2   40.30    7.50
   2  10   2   47.30    7.20
  12  -2   2   48.60    6.80
 -10  -2  -2   34.50    8.10
  -2 -10   2   33.30    9.70
 -12   2   2   43.10    8.50
   2  10   2   54.79    7.10
  12 -10  -2   48.80    7.50
  12 -10  -2   38.10    6.30
   2 -12  -2   46.40    9.00
   2 -12  -2  -11.70   37.50
   2 -12  -2   53.79    9.00
 -10  -2  -2   40.40    7.50
 -10  -2  -2   20.00   28.10
  10 -12   2   36.40    9.70
  12 -10  -2   57.29    9.40
  10 -12   2   50.09   11.00
 -10  12   2   58.09    7.00
  12  -2   2   45.90    6.40
 -10  -2  -2   50.39    7.40
  -2  12  -2   54.89    7.70
  10   2  -2   59.29    8.50
  -2  12  -2   41.00    6.20
  10 -12   2   48.30    9.90
 -12   2   2   52.29    8.10
  10 -12   2   51.99    8.10
  10 -12   2   58.09    8.00
   2  10   2   53.39    6.70
  12 -10  -2   44.00    7.10
  12 -10  -2   52.39    8.50
  12 -10   2   47.40    7.10
  10 -12  -2   46.90    8.50
  12 -10   2   40.30    8.40
  10   2   2   44.50    6.10
  12 -10   2   49.50    7.30
  12  -2  -2   44.80    6.60
  -2  12   2   49.50    7.10
  12  -2  -2   -2.20   38.20
 -12   2  -2   38.30    7.90
 -10  -2   2   48.60    6.50
  -2 -10  -2   58.69   64.39
  -2  12   2   49.99    7.00
   2  10  -2   61.79    8.50
  10 -12  -2   47.10   11.50
 -12  10   2   47.60    6.10
  12 -10   2   43.00    7.60
  -2  12   2   52.39    8.10
 -10  -2   2   40.20    7.70
  12  -2  -2   44.60    6.90
  10 -12  -2   52.29    8.20
   2 -12   2   41.90   11.70
 -12   2  -2   38.00    8.20
  12 -10   2   52.69    8.10
  10 -12  -2   50.99    7.70
   2  10  -2   52.29    7.20
 -10  -2   2   39.80    6.60
 -10  -2   2   47.70   29.20
   2 -12   2   57.39    8.30
   2  10  -2   55.49    6.80
  10 -12  -2   45.90    8.50
  12 -10   2   47.50    8.30
 -10  12  -2   54.49    7.20
  10   2   2   45.70    7.50
   2  10  -2   53.99    7.20
  -2  12   2   41.80    6.70
  10 -12  -2   49.99    9.60
 -12   2  -2   49.00    8.20
 -12  10   2   37.10    5.90
  12 -10   2   42.60    7.80
   2 -12   2   42.90    8.50
  12  -2  -2   47.10    6.10
   2 -12   2   48.10    9.30
 -12  10   2   56.69    7.40
   2 -12   2   48.50    8.90
 -10  -2   2   46.10    9.00
  -2 -10  -2   31.50   11.50
 -11  -1  -2    0.40    3.60
  11   1  -2   13.90    4.30
   1 -12  -2   13.20    6.10
 -11  -1  -2    3.00    5.10
  -1 -11   2    5.00    5.30
   1 -12  -2   16.50    6.10
 -11  12   2    5.90    3.20
   1 -12  -2    8.30    4.00
  11 -12   2   14.20    5.40
  11 -12   2   13.90    4.20
  12 -11  -2    3.60    3.00
  -1  12  -2    7.90    3.80
  12  -1   2    3.70   40.70
  12 -11  -2    7.20    3.80
 -12   1   2   10.70    4.90
 -12   1   2   10.10    3.70
   1  11   2   15.50    4.10
  12 -11  -2    6.40    3.50
  -1  12  -2    4.40    2.90
  -1  12  -2    5.60    3.00
  11 -12   2   11.10    4.20
 -11  12   2    7.10    4.10
  12 -11  -2    1.50    2.90
 -12   1   2   11.90    4.40
  11 -12   2   17.00   10.00
  -1  12  -2    5.90    2.80
  12 -11  -2   10.50    4.10
   1 -12  -2   52.09   45.30
 -11  -1  -2    6.90    4.10
 -11  -1  -2    2.10    3.00
   1  11   2   11.10    3.90
   1  11   2   13.60    3.90
  -1 -11   2    2.90    4.70
  12  -1   2    5.20    3.10
  11   1  -2   14.90    4.80
  12 -11  -2    5.40    4.70
 -12  11  -2   10.30    3.00
   1 -12  -2   10.40    7.00
   1  11   2   11.80    4.90
  12  -1   2    9.10    3.30
 -12   1   2   11.10    3.80
  11 -12   2   15.70    5.00
  11 -12   2   17.60    5.70
  11 -12   2   14.60    5.30
  11   1  -2   51.79   49.90
   1 -12   2   -1.90    4.30
   1 -12   2    3.50    4.10
  11 -12  -2    5.60    4.00
  12  -1  -2   10.60    3.80
  12 -11   2   14.90    5.00
 -11  -1   2   11.60    4.30
  11 -12  -2    6.20    3.80
  12 -11   2   13.60    4.60
 -11  -1   2   12.70    4.40
 -12   1  -2    4.60    4.20
  -1 -11  -2    8.40    5.10
  -1 -11  -2  -61.59   55.39
  -1  12   2   11.40    3.80
   1  11  -2    6.50    3.90
  -1  12   2   13.20    4.60
  12 -11   2    7.70    3.40
  12  -1  -2   10.30    4.20
 -12  11   2    7.30    2.80
  11   1   2    5.10    3.20
  11 -12  -2    7.00    3.80
   1  11  -2    7.80    3.10
  12 -11   2   12.30    4.50
  11 -12  -2    5.30    3.80
 -12   1  -2    1.30    3.80
  11 -12  -2    8.20    3.60
   1 -12   2    3.70    3.30
 -11  -1   2   17.30    6.10
  11   1   2    3.80    3.30
 -11  -1   2   11.40    3.40
  12  -1  -2    1.80    4.30
   1 -12   2    7.70    5.40
   1  11  -2    5.20    3.10
   1  11  -2    6.30    3.20
 -12   1  -2    4.80    3.80
  12  -1  -2   10.20   36.50
 -12  11   2    7.90    3.90
  -1  12   2   13.20    4.30
  -1  12   2   12.60    3.70
  12 -11   2   11.70    4.00
  12 -11   2   13.60    6.00
  11   1   2  -39.40   39.80
  11 -12  -2    6.90    9.20
 -11  12  -2   12.00    3.50
  12 -11   2   17.10    5.30
 -12  11   2    7.20    3.90
 -12   1  -2    8.10    5.60
  -1 -11  -2   14.80    5.90
  12   0   2    2.40    2.70
   0  12  -2   -0.40    2.60
 -12  12   2    1.40    2.60
  12   0  -2    1.60    2.80
  12 -12  -2   -0.40    2.40
 -12   0   2    2.80    2.60
 -12   0  -2    7.50    4.00
 -12   0  -2    5.50    4.20
  12 -12   2    3.90    3.70
   0 -12   2   -1.70    3.90
   0 -12  -2   -0.70    5.20
 -12   0  -2   -0.60    4.30
   0 -12  -2    2.90    4.30
   0  12  -2    0.50    2.10
  12 -12   2    3.40    2.70
   0  12  -2    1.10    2.30
   0 -12  -2   56.19   53.39
  12 -12  -2   -1.80    2.30
 -12   0   2   -2.40    3.10
   0 -12  -2    4.70    5.10
   0 -12   2    0.10    3.00
   0  12   2    2.00    2.70
   0 -12   2   -1.10    3.80
   0  12  -2    0.80    2.00
  12   0   2    1.60    2.50
  12 -12   2   -1.50    3.30
   0 -12   2    4.20    4.40
   0  12   2    3.70    2.60
  12 -12  -2    1.90    3.20
   0  12   2    4.20    2.60
  12   0  -2    5.00    2.70
 -12  12   2   -3.20    3.20
  12 -12   2    2.90    3.50
  12   0  -2    1.20    2.20
   0  12   2    2.90    2.50
 -12   0   2    2.40    3.90
 -12   0  -2    0.10    2.60
  12 -12  -2    3.70    3.50
  12 -12   2    2.00    2.90
  12 -12  -2    1.10    2.70
 -12  12  -2    4.50    3.30
   0 -12  -2    2.00    3.00
 -12   0   2    0.70    3.10
  12 -12   2    3.00    2.70
   7   6  -2   37.20    7.50
   6 -13  -2   45.40   12.30
   6   7   2   33.80    4.50
   7 -13   2   55.59    9.10
   7 -13   2   23.40   10.30
  13  -6   2   39.90    5.90
   7 -13   2   25.00    6.90
   7   6  -2   37.40    6.20
   6   7   2   35.00    7.10
   7 -13   2   40.80    7.00
  13  -7  -2   45.50    7.30
  -7  13   2   39.50    6.50
  -7  13   2   38.30    6.20
  -6  -7   2   33.90    6.70
  13  -6   2   44.30    7.10
   6 -13  -2   44.40    9.50
  -7  -6  -2   33.00    7.20
  13  -7  -2   35.70    6.80
   7 -13   2   25.40    6.60
 -13   7  -2   47.30    8.60
 -13   6   2   41.40    6.60
  13  -6   2   37.50    6.10
   7 -13   2   47.70    7.60
  -6  13  -2   40.50    6.50
 -13   7  -2   37.50    7.00
  -6  -7   2    9.00   15.00
  13  -7  -2   43.70    6.20
   7 -13   2   37.90    7.40
  13  -7  -2   40.80    5.80
   6 -13  -2   43.70    7.40
   7   6  -2   40.30    4.70
  -7  -6  -2   14.10   13.80
  13  -6   2   41.40    6.20
 -13   6   2   39.10    7.00
   6 -13  -2   42.50    7.00
  -6  13  -2   29.20    5.50
   6 -13  -2   38.90    7.30
 -13   6   2   51.99    7.00
   6 -13  -2   44.60    9.10
   6   7   2   37.40    6.10
   6   7  -2   32.90    6.20
  13  -7   2   41.00    5.80
  -6  13   2   41.70    7.00
  13  -6  -2   25.80   24.10
   6 -13   2   41.80    8.30
 -13   7   2   42.50    6.50
  -6  -7  -2   26.20   15.20
   7 -13  -2   43.70    8.20
  13  -6  -2   36.50    5.90
 -13   6  -2   48.40    7.70
   7   6   2   33.80    7.30
   7 -13  -2   37.90   11.20
  -7  -6   2   28.40   15.60
   6   7  -2   39.50    6.30
  13  -7   2   46.20    8.40
   6 -13   2   36.30   10.90
  13  -7   2   37.40    6.30
   7 -13  -2   57.49    9.80
   6 -13   2   42.50    8.20
 -13   6  -2   44.90    7.10
  -6  13   2   31.10    6.00
   7 -13  -2   37.00    8.20
  -6  13   2   41.40    6.10
   6 -13   2   38.80    7.30
   6 -13   2   27.90    7.40
  13  -6  -2   36.60    6.80
  13  -6  -2   41.00    5.70
  -7  -6   2   34.00    7.20
   6   7  -2   38.90    5.30
   7 -13  -2   44.70    7.30
 -13   7   2   28.40    5.70
  13  -7   2   40.70    6.20
   7   6   2   40.50    6.10
   7 -13  -2   39.20    6.30
  13  -7   2   45.20    7.00
   6 -13   2   23.80    6.50
 -13   7   2   41.00    6.40
  -7  13  -2   43.10    6.70
  -6  -7  -2   31.70    6.90
   6 -13   2   39.20    7.10
 -13   6  -2   37.70    6.50
   5   8   2   14.40    4.30
 -13   5   2    8.80    3.40
   5 -13  -2   12.20    5.80
  -8  -5  -2   27.50   14.30
   8 -13   2    8.80    4.10
   5   8   2    0.20    6.10
  13  -5   2   30.00   14.30
   5 -13  -2    7.10    3.70
  -5  -8   2   17.30    4.40
 -13   5   2    6.70    3.70
 -13   5   2    8.20    4.30
   5   8   2    4.80    3.40
 -13   8  -2   10.80    5.00
   5   8   2    3.50    2.80
 -13   5   2   12.80    4.50
   8 -13   2    4.70    5.30
  -5  -8   2   35.20   17.10
 -13   8  -2   13.70    3.80
  13  -5   2   10.80    3.90
  -8  -5  -2   17.20    5.90
   8 -13   2    4.30    3.50
  13  -5   2    2.70    7.60
   8 -13   2    5.30    4.40
   5 -13  -2   15.80    5.20
 -13   8  -2    6.10    3.40
   5 -13  -2    7.30    7.30
   5 -13  -2   14.10    5.60
   5 -13  -2   10.40    4.90
   5   8   2    8.10    2.60
   8   5  -2    4.80    4.20
  -5  -8   2 -107.49   67.89
   8 -13   2    7.40    4.00
   8 -13   2   11.70    5.90
   8 -13   2   11.60    5.10
   8   5  -2    8.20    3.60
  13  -5  -2    7.70    2.90
  -5  13   2    6.60    3.60
  -5  13   2    4.60    2.80
  13  -8   2    7.40    3.60
   5 -13   2   30.10   11.00
  13  -8   2    7.60    3.60
  13  -5  -2    4.20    3.30
  13  -8   2    6.50    4.10
  13  -8   2    6.30    2.90
  -8  13  -2    8.80    3.30
  13  -5  -2   17.50   27.80
   8 -13  -2   19.50    8.10
  13  -8   2   11.10    3.60
  -5  13   2    8.10    3.20
  -5  -8  -2   10.60    4.80
  -8  -5   2    2.10    3.90
  -8  13  -2   13.10    3.60
  13  -5  -2   15.00    3.90
  -5  13   2    2.90    2.80
  -8  -5   2   -9.70   12.50
   5 -13   2   24.80    6.70
  -5  -8  -2   27.90   15.90
  -5  -8  -2   51.19  100.49
   5 -13   2   24.10    6.70
  -8  -5   2    8.60    4.50
   4 -13  -2   11.50    5.10
  -9  13   2   23.90    5.70
 -13   4   2   14.80    4.20
 -13   9  -2   15.20    3.60
 -13   9  -2   18.10    4.60
   9 -13   2   20.50    6.20
   9 -13   2   12.00    7.40
   4 -13  -2    8.20    8.20
   9   4  -2   20.90    4.50
  13  -4   2  -27.20   23.30
   4 -13  -2   13.00   30.60
   9 -13   2   16.10    5.60
   9   4  -2  152.98  126.69
  13  -9  -2    1.30    5.90
   4 -13  -2   12.20    4.40
  -9  -4  -2   14.90   26.70
  -9  13   2   14.80    5.40
   4   9   2   15.40    9.30
  13  -9  -2   21.60    5.10
   9   4  -2   10.30    4.50
 -13   4   2   17.30    5.30
   9 -13   2   23.60    6.20
   4 -13  -2    8.20    5.60
 -13   4   2    9.90    4.40
   4   9   2   18.00    4.00
 -13   4   2   12.40    4.70
  -4  -9   2   -0.40   66.69
   4   9   2   13.30    5.30
  13  -4   2   22.10    4.00
   4   9   2   17.80    4.70
   4 -13  -2   11.20    5.20
   9 -13   2   19.40    7.00
  13  -4   2   25.60    5.10
   4   9   2   14.50    3.70
   9 -13   2   19.90    5.50
  -9  -4  -2   25.90    6.90
  -4  13   2   17.00    5.40
 -13   4  -2   17.80    5.90
   9 -13  -2   24.00    8.90
 -13   4  -2   24.40    5.80
  13  -4  -2  -11.00   30.70
   4 -13   2   31.90    7.60
  -4  -9  -2    0.60    6.40
  -9  -4   2   13.10    3.30
   9 -13  -2   22.80    6.10
   4 -13   2   36.70   10.70
  13  -9   2   13.10    4.00
  13  -9   2   11.90    3.90
  13  -9   2   17.60    5.20
  13  -9   2    9.50    3.90
   9 -13  -2   29.40    6.30
  -4  -9  -2   17.40   84.39
   9 -13  -2   29.90    7.00
  13  -4  -2   14.20    5.60
  -9  13  -2   12.90    4.10
  13  -4  -2   14.00    4.50
   4   9  -2   25.00    8.20
   9 -13  -2   23.40    5.80
   4   9  -2   30.10    7.20
 -13   4  -2   21.60    5.30
  -4  13   2   13.90    4.50
  -4  13   2   13.10    4.70
  -4  13   2   10.90    3.90
  -9  -4   2   11.90    5.30
  13  -9   2   11.30    4.70
   9 -13  -2   25.90    7.50
 -13   4  -2   18.10    5.60
 -13   3   2   66.39    9.30
  13  -3   2   61.09    7.30
  10   3  -2   61.19    7.20
  -3  13  -2   61.59    7.40
  10   3  -2   63.39   11.80
  13 -10  -2   60.89   10.30
   3 -13  -2   60.69    9.60
  10 -13   2   69.09   12.00
  -3  13  -2   63.79    8.20
 -10  -3  -2   39.80    9.30
  13 -10  -2   54.19    6.90
 -10  13   2   64.39    7.10
  10 -13   2   67.09   12.40
 -13  10  -2   65.99    6.80
   3  10   2   69.59    7.60
  13 -10  -2   43.70    7.80
 -10  13   2   66.39    7.10
   3 -13  -2   66.39    9.80
 -13  10  -2   70.59    7.20
   3 -13  -2   48.60   17.90
  10   3  -2   70.19    7.70
   3 -13  -2   69.99    8.50
  10   3  -2   59.89   73.79
  13  -3   2   73.19   45.40
 -13   3   2   61.89    8.30
   3 -13  -2   70.39   10.50
 -10  13   2   46.30    7.70
  13  -3   2   60.99    7.30
 -10  -3  -2   57.79    6.60
 -13   3   2   76.29    8.40
  13 -10  -2   60.39    9.40
  13  -3   2   58.19    6.70
 -13   3   2   76.39   12.70
  10 -13   2   72.09   13.00
  -3  13  -2   59.29    7.10
   3  10   2   64.99    9.60
  13 -10   2   64.29    9.50
 -13  10   2   68.59    6.90
   3  10  -2   59.29    7.50
   3 -13   2   42.80   12.10
 -10  -3   2   61.49    6.70
   3 -13   2   68.49    9.40
  10 -13  -2   55.39   13.50
  -3  13   2   67.09    7.90
 -13   3  -2   56.09   10.20
  -3  13   2   59.69    8.60
  13  -3  -2   60.89    8.10
  -3 -10  -2   89.59  103.79
   3 -13   2   65.29   11.60
  13 -10   2   68.49    9.50
 -13   3  -2   61.89    8.30
  13 -10   2   67.59    8.60
 -10  13  -2   72.09    7.20
   3  10  -2   52.99   10.60
  13  -3  -2   58.79    6.70
   3 -13   2   45.90    8.90
   3 -13   2   65.79    9.80
  -3  13   2   52.69    7.10
   3  10  -2   59.09    8.90
  13  -3  -2   58.79    8.50
  -3  13   2   65.89    7.80
 -13   3  -2   65.59    9.60
 -10  -3   2   62.39    6.60
  13 -10   2   63.49    7.60
 -13  10   2   66.99    8.10
 -10  13  -2   54.99    7.40
  10 -13  -2   63.19    9.20
  13  -3  -2  -18.10   46.90
  10   3   2   56.99    6.40
  -2 -11   2    1.10    4.10
 -13   2   2    2.90    3.30
  11 -13   2   11.50    5.10
  -2  13  -2    4.80    3.40
 -13   2   2    7.30    4.30
 -11  13   2    0.20    3.10
  11 -13   2    2.30    3.50
  13 -11  -2    8.30    3.10
 -13   2   2    9.90    3.60
 -13   2   2    7.40    3.70
  11   2  -2    6.60    2.90
  11 -13   2    5.80    3.60
   2  11   2    5.60    2.90
 -11  13   2    7.40    3.50
  11   2  -2    2.30    2.90
   2  11   2    7.80    3.00
  11   2  -2    6.20    2.90
  11 -13   2    7.00    3.60
   2 -13  -2    7.20    3.70
 -13  11  -2    6.30    3.20
   2 -13  -2    3.20    5.80
   2  11   2   13.80    4.60
  13  -2   2    4.40    2.80
  11 -13   2    7.90    5.30
 -11  -2  -2    2.00    4.60
   2 -13  -2    5.90    4.40
  -2  13  -2    4.60    2.70
  13 -11  -2   -0.60    3.00
  -2 -11   2    5.40    5.30
  -2  13  -2    7.10    3.30
  13 -11  -2    4.10    2.80
   2 -13  -2    3.90    4.20
 -11  -2  -2    3.50    2.60
  13  -2   2    3.00    2.50
  13 -11  -2    2.60    3.00
   2 -13  -2   10.70    3.90
  13 -11  -2    2.20    4.40
  13  -2   2  -34.70   48.10
  -2  13  -2    5.40    2.90
  11 -13   2    6.70    4.90
  13 -11  -2   10.00    3.90
   2  11   2    8.20    2.80
 -11  -2  -2    2.60    3.30
 -13   2  -2    4.00    4.40
  -2  13   2    4.60    2.90
 -11  -2   2    6.60    2.90
 -11  -2   2    6.00    2.70
 -11  13  -2   10.30    3.40
  11 -13  -2    2.60    2.60
 -13   2  -2   10.50    5.00
  11 -13  -2    2.80    3.20
 -11  -2   2    5.00    4.50
   2  11  -2    6.10    2.90
  13 -11   2    5.90    3.90
   2 -13   2    8.00    4.10
   2  11  -2    2.00    2.90
  13  -2  -2   -4.00   51.59
  11 -13  -2    4.00    3.50
  -2  13   2    5.80    2.60
  13 -11   2    7.60    4.10
  -2  13   2    7.60    3.10
   2  11  -2    3.40    2.80
  13 -11   2    3.70    2.70
  11 -13  -2    7.00    4.30
  13  -2  -2    6.60    2.50
  -2 -11  -2    8.70    5.30
  11 -13  -2    4.00    3.60
  -2 -11  -2   -1.60    4.20
 -13  11   2   10.00    4.00
  11   2   2    2.80    3.40
  13 -11   2    7.10    3.30
 -13  11   2    6.70    2.80
   2  11  -2    7.60    3.80
  13  -2  -2    8.30    3.40
  11   2   2    2.50    3.10
   2 -13   2    5.90    5.50
  11 -13  -2    7.10    4.50
 -13   2  -2    1.70    3.40
  -2  13   2    6.60    2.90
  13  -2  -2    5.00    2.70
  13 -11   2   10.70    4.00
 -13   2  -2    4.30    3.40
 -11  -2   2   -2.90    4.80
   2 -13   2    4.80    4.00
  13 -11   2    8.00    4.30
   2 -13   2    6.20    4.30
 -13  11   2    6.80    2.70
   2 -13   2    4.00    3.30
  12   1  -2   14.60    3.30
   1  12   2   13.20    4.00
  12 -13   2   12.80    4.80
   1  12   2   15.90    3.70
 -13  12  -2   14.20    3.90
 -13   1   2   13.90    4.30
  12 -13   2   16.80    5.00
 -13   1   2   11.70    4.50
   1  12   2   11.90    3.70
 -12  13   2   24.50    5.20
   1 -13  -2   10.40    5.30
   1 -13  -2   10.20    4.20
  12 -13   2   13.60    4.40
  13 -12  -2   26.80    6.00
  12 -13   2   13.00    5.50
  -1 -12   2   22.80    7.30
 -13   1   2   15.20    4.20
  12   1  -2    9.30    3.70
   1 -13  -2   14.90    5.20
   1 -13  -2   15.20    4.00
 -13  12  -2   16.30    3.30
  12 -13   2   12.10    4.30
  13 -12   2   11.40    4.50
  13 -12   2   13.10    3.90
 -12  -1   2   11.90    3.30
  13  -1  -2   10.60    3.60
  13  -1  -2   13.30    3.00
  13 -12   2   20.40    5.50
  12 -13  -2   29.10    6.90
  -1  13   2   16.80    4.50
  -1 -12  -2    9.90    5.20
 -12  -1   2    9.80    5.20
 -13   1  -2   26.80    5.80
  -1  13   2   16.60    4.00
  -1  13   2   10.90    3.40
  13 -12   2   15.10    4.70
 -12  -1   2   11.50    4.70
  13  -1  -2   16.10    4.00
  13 -12   2   13.70    4.80
  12 -13  -2   28.60    6.00
 -13   1  -2   29.30    7.10
  -1  13   2   11.80    4.00
 -12  -1   2   15.80    3.80
  -1 -12  -2   24.10    6.70
  13 -12   2   14.60    4.50
  13 -13   2   42.70    7.30
  13   0  -2   39.60    5.90
   0  13   2   35.20    6.80
   0  13   2   39.40    5.60
   0  13   2   44.20    6.00
  13   0  -2   32.80    4.40
   0  13   2   39.40    5.20
   0 -13  -2   41.00    8.00
  13 -13   2   39.60    7.00
   0 -13  -2   26.50    7.20
 -13  13  -2   34.20    6.70
 -13   0   2   30.40    6.40
 -13   0   2   42.20    5.50
  13 -13   2   37.70    5.90
 -13   0   2   36.00    5.10
  13   0  -2   41.60    5.60
  13 -13   2   34.00    7.30
  13 -13   2   41.70    6.80
  14  -7   2   14.40    3.70
  -7  14   2   13.20    4.30
  -7  14   2    8.30    3.10
 -14   7  -2   13.20    4.40
   7 -14  -2   14.70    4.80
   7 -14  -2   14.80    5.60
  14  -7   2   16.50    4.30
   7   7   2   11.20    4.70
  14  -7   2   16.20    4.80
   7   7  -2   15.90    3.20
  14  -7  -2   18.00    3.80
 -14   7  -2   16.50    4.00
 -14   7  -2   11.60    4.30
   7 -14   2   11.00    5.60
  -7  14   2   14.40    4.20
   7 -14   2   13.00    5.80
   7 -14  -2   15.10    3.90
   7 -14   2   15.90    5.30
  -7  14  -2   16.30    4.00
 -14   7   2   19.70    5.00
   7 -14  -2   11.90    5.00
  14  -7   2   13.00    4.30
   7 -14   2   16.50    5.40
   7 -14   2   10.30    4.20
 -14   7   2   18.10    4.30
  14  -7  -2   14.70    4.50
  -7  14   2   13.80    3.70
  14  -7  -2   13.80    3.70
   7 -14  -2    7.10    6.10
   7 -14   2    9.50    6.30
  -7  14  -2   13.10    3.30
   7   7   2   14.40    3.80
  -7  -7   2   13.60    4.00
  -7  -7  -2    8.00    4.20
   7   7  -2   12.80    3.90
 -14   7   2    9.90    3.50
  -7  14  -2   16.70    4.40
   7   7  -2   12.50    4.70
 -14   7   2   14.20    4.30
   7 -14   2   14.40    4.30
   7 -14  -2   14.20    5.30
 -14   6   2   73.99    8.10
   6 -14  -2   62.89    8.20
   6 -14  -2   61.19    9.70
 -14   8  -2   72.19    8.10
   8   6  -2   65.89    7.80
   8 -14   2   72.39    8.90
   8 -14   2   70.29   13.70
   8 -14   2   65.89   10.60
 -14   8  -2   58.49    7.50
   6   8   2   61.09    8.10
   8 -14   2   67.19   10.30
   6   8   2   60.19    5.60
 -14   8  -2   65.99    7.60
   6 -14  -2   76.99   11.30
   6 -14  -2   56.39    8.80
   6   8   2   65.19    7.50
 -14   6   2   73.99    8.10
 -14   6   2   68.39    8.00
   6 -14  -2   64.89   15.40
   8 -14   2   68.89    8.70
   8 -14   2   69.39   11.20
 -14   6   2   72.89    8.60
   8   6  -2   52.89    8.40
   8 -14   2   48.20   10.10
  14  -8   2   53.19    7.50
  14  -8   2   72.79    8.70
  -6  14   2   65.89    8.40
  -6  14   2   58.49    7.20
  -6  14   2   71.19    7.80
  14  -8   2   64.79    7.00
  -8  14  -2   62.69    8.00
  -8  14  -2   88.19   13.40
  -6  14   2   55.49    7.00
  14  -6  -2   66.09    6.90
  14  -6  -2   70.09    7.30
  -6  -8  -2   55.39    8.10
  -8  -6   2   48.60    7.70
  14  -8   2   67.69    7.70
  14  -6  -2   73.79    8.70
 -14   5   2  112.79    9.90
 -14   5   2   94.69   10.00
 -14   5   2   97.69   10.60
   5 -14  -2  106.69   13.10
   5   9   2   84.89    9.90
   9 -14   2   98.89   12.40
   9 -14   2  104.89   15.60
 -14   5   2   91.69    9.60
   5 -14  -2   84.19    9.70
 -14   9  -2   84.19    8.30
   5 -14  -2   84.49    9.70
   9   5  -2  101.39    9.20
   9 -14   2  101.89   10.80
   5 -14  -2   93.69   11.90
   5   9   2   78.39    8.90
   5   9   2   92.39    7.50
   9 -14   2   99.89   10.40
   9 -14   2   91.99   12.10
   9   5  -2   91.49   10.40
   5 -14  -2   97.49   16.60
   9 -14   2  109.79   13.90
   5   9   2   94.59    9.40
 -14   9  -2   98.29   10.40
  -9  -5   2   79.79    9.80
  -5  14   2   98.99    9.30
  14  -9   2   80.69   10.00
  -5  14   2   91.99   10.20
  -9  14  -2   80.99   11.10
  -5  14   2   81.09    8.60
  14  -9   2  105.59    9.60
  14  -9   2   81.79    9.60
  -9  14  -2   96.79    9.20
  14  -9   2   89.79    8.90
  14  -5  -2  100.39   10.30
  14  -5  -2   98.49    8.30
  -5  14   2   97.99    9.60
  14  -9   2   95.49   10.40
  14  -5  -2   87.39    8.50
  10   4  -2  126.79   10.10
   4 -14  -2  118.79   13.70
 -14  10  -2  113.69    9.10
   4 -14  -2  105.89   12.10
 -14  10  -2  117.19   10.10
  10 -14   2   88.59   14.40
   4  10   2  113.69    8.80
   4 -14  -2  124.39   18.30
   4  10   2  103.39   14.90
 -14  10  -2  112.09    9.00
   4  10   2  106.99    9.50
  10 -14   2  116.69   13.30
  10 -14   2  117.19   13.80
 -14   4   2  125.89   10.80
  10 -14   2  116.99   12.90
  10 -14   2  117.89   11.80
  10   4  -2  112.69    9.50
  10 -14   2  135.09   12.50
 -14   4   2  116.89   13.50
 -14   4   2  120.99   10.70
 -14   4   2  124.59   11.00
   4  10   2  118.19   10.50
   4 -14  -2  111.89   10.90
   4  10   2   91.29    9.90
  10   4  -2  106.19   11.30
  14 -10   2  101.89   11.60
  14 -10   2  117.59   10.30
  -4  14   2  115.19   10.50
  14  -4  -2  111.89    9.50
  -4  14   2  112.99   10.00
 -10  -4   2   92.59   10.80
 -10  14  -2   96.49   10.20
  -4  14   2  102.29    9.40
  14  -4  -2  111.79    9.00
 -10  14  -2   90.59    9.30
  14 -10   2  112.49   11.50
  14  -4  -2  120.59   10.90
  14 -10   2  113.89   10.30
 -11  -3  -2   20.40    5.90
  -3  14  -2   20.10    4.20
   3 -14  -2   38.40   10.80
  -3  14  -2   22.40    5.30
  14  -3   2   19.20    4.60
 -11  14   2   15.30    4.90
  -3 -11   2   17.60    6.40
  14 -11  -2   22.20    5.50
 -11  -3  -2   21.30    4.10
  14  -3   2   24.90    4.40
   3 -14  -2   36.50    6.80
  11 -14   2   25.80    6.90
   3  11   2   31.90    7.30
  -3  14  -2   22.80    4.80
 -11  -3  -2   14.30    5.30
  14 -11  -2   21.30    5.40
  14 -11  -2   24.40    4.50
 -11  14   2   18.40    4.40
  -3  14  -2   21.30    4.30
  14 -11  -2   24.70    4.70
 -11  14   2   19.40    4.00
   3  11  -2   21.40    6.10
  11 -14  -2   21.40    6.40
  11 -14  -2   24.40    6.40
   3  11  -2   24.00    5.00
  11   3   2   20.10    4.80
  11 -14  -2   18.10    5.60
   3 -14   2   26.90    6.00
 -14   3  -2   21.80    5.10
 -14  11   2   22.50    4.50
   3  11  -2   24.20    4.30
 -11  14  -2   35.10    6.20
   3 -14   2   24.50    5.50
 -14  11   2   25.70    5.40
  11   3   2   20.10    4.40
 -14  11   2   18.70    3.80
 -11  -3   2   35.80    6.70
   3  11  -2   18.40    4.30
  11 -14  -2   12.30    5.70
   3 -14   2   29.50    9.40
 -14   3  -2   21.00    5.30
  11 -14  -2   23.20    5.40
 -14   3  -2   15.80    4.30
   3 -14   2   16.00    4.90
 -14   3  -2   14.60    4.70
  11 -14  -2   24.20    5.70
  12   2  -2   11.70    3.70
  14 -12  -2   10.20    7.10
 -12  -2  -2    6.90    4.20
  12 -14   2   12.40    5.00
  -2 -12   2   15.00    5.40
  12 -14   2   11.90    4.60
   2  12   2    9.80    4.90
 -12  -2  -2    9.70    3.10
  14  -2   2   12.70    3.80
   2  12   2   12.40    3.40
  14 -12  -2    8.50    4.00
  14 -12  -2    8.80    3.90
  14 -12  -2    7.20    2.80
  12 -14   2   11.30    3.60
 -14   2   2   14.80    3.60
 -14   2   2   11.10    4.20
 -12  14   2    8.80    3.70
   2 -14  -2   13.30    4.00
  12 -14   2   13.00    4.20
 -12  14   2    8.40    3.00
  12 -14   2   12.90    4.40
 -14  12  -2   10.10    3.20
 -12  -2  -2   11.40    3.30
  14 -12  -2    9.00    3.70
   2 -14  -2    7.40    4.10
 -14  12  -2    8.70    4.00
   2  12   2   15.90    3.30
  -2 -12   2    3.30    8.80
   2 -14  -2   19.20    4.90
 -14   2   2   14.00    4.10
   2 -14  -2    7.40    4.10
   2 -14  -2   15.70    6.00
  -2  14  -2   11.60    3.40
 -14   2   2   14.60    3.90
  12   2  -2   13.40    2.70
  -2  14  -2   11.40    3.50
  -2  14  -2    6.30    4.00
  14  -2   2    7.10    2.60
  -2  14  -2    6.20    2.70
   2  12   2   13.40    3.30
 -14   2  -2    6.40    3.30
  12 -14  -2    8.80    3.90
  12   2   2    9.90    3.00
  -2  14   2   15.40    3.80
  12 -14  -2   10.90    4.40
  -2  14   2   13.70    4.40
 -14  12   2    7.00    2.50
 -14  12   2    2.30    3.80
   2  12  -2   11.00    3.40
   2  12  -2    4.30    4.00
 -12  14  -2   17.60    4.10
 -14   2  -2    4.40    3.20
  14 -12   2   13.00    3.60
   2 -14   2    8.40    3.30
  12 -14  -2   14.40    4.30
  12 -14  -2    6.30    4.00
 -14   2  -2    6.10    4.10
  14 -12   2   19.10    5.00
  -2  14   2   14.90    3.50
   2 -14   2    4.00    4.50
 -12  -2   2   14.20    4.70
 -12  -2   2   14.10    2.90
   2 -14   2    9.00    4.20
   2  12  -2   10.60    2.90
  14 -12   2   11.50    4.10
  14  -2  -2   16.60    4.50
  -2 -12  -2   20.60    6.00
   2  12  -2    9.60    3.30
  12 -14  -2    7.00    3.30
  -2  14   2   16.10    3.50
  12 -14  -2    1.40    8.20
  14 -12   2   10.10    4.10
   2 -14   2   13.50    4.60
 -14   2  -2    8.00    3.90
  12   2   2    5.50    3.00
 -14  12   2    6.90    3.00
 -14   1   2   30.70    4.40
  13 -14   2   28.80    5.90
  13 -14   2   37.40    7.00
   1  13   2   23.10    6.10
   1 -14  -2   17.90    6.70
 -14   1   2   25.30    5.50
   1  13   2   33.90    5.00
  13 -14   2   31.80    5.70
  13 -14   2   30.10    5.40
  13   1  -2   28.10    4.90
 -14   1   2   33.80    4.90
  13 -14   2   23.60    5.80
   1  13   2   29.30    4.20
 -14  13  -2   17.80    4.10
   1  13   2   36.20    5.00
 -14   1   2   28.10    5.60
   1 -14  -2   35.90    7.30
  14 -13   2   31.30    5.70
 -13  -1   2   22.10    5.00
 -13  -1   2   13.00    6.70
  -1 -13  -2   14.60    5.60
  -1  14   2   29.10    4.50
  14 -13   2   27.20    9.70
  14 -13   2   26.30    5.40
  -1 -13  -2   34.90    6.20
  14 -13   2   34.60    6.40
  14 -13   2   42.90    6.60
 -13  14  -2   18.20    4.70
  -1  14   2   27.10    4.60
 -13  -1   2   30.50    3.70
  -1  14   2   34.20    6.50
  14  -1  -2   28.00    5.60
  14  -1  -2   33.00    4.80
  -1  14   2   35.80    5.80
 -13  14  -2   25.80    4.90
  14   0  -2    2.50    2.10
  14 -14  -2   -0.20    1.80
 -14   0  -2   -0.60    1.80
 -14   0  -2    2.00    2.80
  14 -14   2    2.70    2.10
 -14   0  -2   -0.10    2.10
 -14   0   2    5.00    1.90
   0  14  -2   -0.60    1.40
  14 -14   2    5.80    2.90
   0  14  -2   -1.60    2.40
  14 -14  -2    1.20    1.90
   0  14  -2    0.10    1.40
  14 -14  -2   -4.10    4.40
  14 -14  -2   -0.20    1.40
   0 -14   2    8.40    4.10
  14 -14   2    3.90    3.70
   0  14   2    4.70    2.40
   0  14  -2   -0.90    3.50
  14 -14   2    7.10    3.40
  14   0   2   -1.70    2.40
  14 -14   2    4.90    3.20
   0  14   2    2.30    2.30
   0 -14   2   -3.90    3.10
   0 -14  -2    1.70    3.40
  14 -14  -2    3.20    2.70
   0  14   2    4.30    2.20
 -14   0   2    4.10    3.00
   0 -14  -2    9.50    4.00
   7 -15  -2    5.10    3.10
 -15   7   2    4.00    2.70
   7   8   2    6.50    3.30
  15  -7   2    0.50    2.30
   8 -15   2    9.00    4.40
  -7  15  -2    2.30    2.00
  -8  15   2   -1.50    2.10
  -7  -8   2    1.80    2.40
   8   7  -2    4.70    2.80
   8 -15   2    2.00    3.30
 -15   7   2    8.20    3.10
   7 -15  -2    3.90    4.50
  -8  -7  -2    1.30    2.70
  -7  15  -2    3.10    2.90
 -15   8  -2    1.30    2.50
   7 -15  -2    4.30    5.10
   8   7  -2    4.30    3.10
  15  -8  -2    1.00    2.10
  15  -8  -2    1.00    1.70
 -15   8  -2   10.00    3.20
   8 -15   2    4.40    3.20
  15  -7   2   -0.30    1.90
  -8  15   2    1.00    2.30
 -15   7   2    7.70    4.80
   8 -15   2    7.10    5.30
  15  -8  -2    0.50    1.70
   8 -15   2    6.80    4.00
  -7  15  -2    3.20    2.10
   7 -15  -2    7.10    3.90
   7 -15  -2    2.40    4.60
   7   8   2    4.80    2.70
  15  -8   2    8.10    2.60
   7 -15   2    0.00    3.30
   7   8  -2    2.20    2.40
 -15   7  -2   -0.20    2.60
  -8  15  -2    8.20    3.00
   8 -15  -2    1.30    3.20
 -15   7  -2    2.80    2.70
  -7  15   2    9.70    3.00
   8 -15  -2    0.10    2.70
  15  -7  -2    6.70    2.80
  -7  -8  -2    5.60    2.90
   7 -15   2    0.60    2.70
   8   7   2    0.60    2.40
   8 -15  -2    2.60    2.40
 -15   8   2    3.50    3.20
  -7  15   2    8.90    3.00
   8 -15  -2   -1.40    3.40
  15  -8   2    6.10    2.80
 -15   8   2   -0.90    2.20
   8   7   2    1.00    2.10
  -8  15  -2    5.80    2.80
   7 -15   2    3.20    3.00
 -15   7  -2    2.40    2.30
 -15   7  -2   -3.30    4.60
   8 -15  -2    1.70    3.40
 -15   8   2   -1.50    2.20
  15  -8   2    6.30    3.00
   7   8  -2   -2.20    2.60
 -15   8   2    1.40    2.20
   7 -15   2    0.90    2.60
   7 -15   2   -3.50    5.40
  -8  -7   2    3.80    2.80
  -8  15  -2    7.80    3.00
   7 -15   2    3.50    3.30
   9   6  -2   20.40    5.30
 -15   6   2   32.60    5.00
   6 -15  -2   16.20    7.30
   9   6  -2   21.30    4.30
   9 -15   2   17.70    6.10
   9 -15   2   13.00    6.10
   9 -15   2   24.30    5.60
   6 -15  -2   24.70    6.60
   6 -15  -2   19.20    5.40
   9 -15   2   23.30    6.20
 -15   6   2   33.80    7.80
 -15   6   2   21.80    4.50
   6 -15  -2   18.70    4.60
   6   9   2   21.30    4.40
 -15   9  -2   18.60    4.50
 -15   9  -2   18.90    3.90
   9 -15   2   18.20    6.10
   6   9   2   16.60    5.60
 -15   6   2   24.90    4.90
   9 -15   2   25.50    5.00
  15  -9   2   21.10    4.20
   6 -15   2   14.30    4.90
  -9  15  -2   22.90    4.50
  -6  15   2   18.50    6.30
  -9  15  -2   21.40    4.00
  15  -9   2   27.70    5.30
  -6  15   2   21.30    4.20
  15  -9   2   24.60    4.50
  15  -6  -2   26.20    5.00
  -9  -6   2   14.50    3.90
  -6  15   2   25.00    4.70
  -6  15   2   22.10    3.90
  15  -6  -2   23.10    5.00
  15  -6  -2   21.00    4.00
  10 -15   2   11.80    4.70
  10 -15   2   14.60    5.00
  10 -15   2    9.70    4.10
  15 -10  -2    4.80    2.30
 -15   5   2   10.30    3.60
   5  10   2   13.80    3.60
   5 -15  -2   12.20    3.50
  10 -15   2    9.40    3.30
  15  -5   2    6.50    3.00
 -10  15   2    1.70    2.80
  10   5  -2   14.10    4.30
  10 -15   2    9.50    5.00
 -15  10  -2   10.60    2.80
  -5  15  -2    3.30    2.30
  -5 -10   2    8.20    4.30
  10   5  -2    6.10    3.10
   5 -15  -2   17.30    4.90
 -15   5   2   12.50    4.20
   5 -15  -2   13.20    6.20
  -5  15  -2    4.10    2.90
  15 -10  -2    8.60    3.50
 -10  15   2    2.40    2.30
 -10  -5  -2    0.80    3.00
  15  -5   2    8.10    3.00
   5  10   2    8.70    3.50
   5 -15  -2   13.20    4.30
  -5  15  -2   -1.60    3.10
  15 -10  -2    4.80    2.40
 -15  10  -2   10.10    3.60
  10 -15  -2    5.40    3.30
   5 -15   2    4.80    2.70
   5 -15   2    2.20    4.10
   5 -15   2    5.00    3.70
 -15  10   2    6.70    3.70
  15 -10   2   15.70    4.30
   5  10  -2    2.30    2.50
 -15   5  -2    4.50    3.10
  10 -15  -2    3.50    3.40
  10 -15  -2    0.40    2.10
  10   5   2    5.50    2.50
   5 -15   2    6.40    4.20
  10   5   2    6.60    2.80
  10 -15  -2    2.30    3.90
  10 -15  -2    4.80    2.30
 -15  10   2    5.50    2.40
 -15  10   2    7.70    2.70
   5  10  -2   12.70    4.40
   5  10  -2    4.90    4.00
 -15   5  -2    4.60    2.70
 -15   5  -2    3.90    3.10
  10 -15  -2    5.10    3.50
 -10  -5   2    9.70    3.60
 -15   5  -2    5.60    3.10
   5  10  -2    5.70    2.20
  10   5   2    2.40    2.70
   5 -15   2    5.10    5.30
  11 -15   2   26.70    6.00
  11 -15   2   20.00    6.60
  -4  15  -2   13.70    3.90
  -4  15  -2   10.50    3.10
   4  11   2   21.30    4.60
 -11  15   2   10.60    2.90
  15 -11  -2   10.50    3.70
 -11  -4  -2   12.20    4.10
  11   4  -2   22.20    4.70
  15  -4   2   14.40    4.70
 -15   4   2   19.50    6.50
  -4  15  -2   15.40    4.20
  15  -4   2   11.80    2.80
 -15  11  -2   10.90    3.90
 -11  15   2   10.60    3.50
  15 -11  -2   10.80    4.20
  15 -11  -2   10.70    4.20
   4 -15  -2   19.80    6.60
  11 -15   2   23.80    5.60
  -4 -11   2   12.00    4.90
 -15  11   2   10.60    2.60
  11 -15  -2   10.20    3.30
  11 -15  -2    6.30    5.10
   4 -15   2    9.10    4.60
   4  11  -2   15.30    3.10
 -15   4  -2   12.70    3.80
   4 -15   2    5.70    4.70
 -15  11   2   13.20    3.50
   4 -15   2    8.00    4.00
   4 -15   2   12.30    4.00
 -15   4  -2    9.20    3.30
 -15   4  -2    9.70    3.70
 -15  11   2   12.60    4.70
  11 -15  -2   11.90    4.60
 -15   4  -2    6.50    3.60
  11 -15  -2   11.40    4.30
  11 -15  -2   12.50    4.40
  11 -15  -2   19.50    4.80
  11   4   2    9.90    3.60
   4 -15   2   14.80    4.90
  11   4   2   10.80    2.90
   4  11  -2   12.90    3.50
  -3  15  -2    7.80    2.70
  12 -15   2    8.50    5.40
   3 -15  -2    6.10    4.40
 -15   3   2    5.10    3.20
  15  -3   2    8.80    3.90
  -3 -12   2   10.50    4.60
  15 -12  -2    6.70    4.50
   3 -15  -2   11.90    3.80
  12 -15   2   15.70    4.60
 -15   3   2    9.30    5.90
 -15  12  -2   11.30    4.10
   3 -15  -2    4.70    4.60
 -15   3   2   13.20    3.40
  12   3  -2    8.20    3.10
 -12  -3  -2    3.90    4.20
  15 -12  -2    7.00    2.90
  15 -12  -2    7.10    3.30
  12 -15   2   10.10    3.40
  12 -15   2    4.30    6.90
 -12  15   2    6.20    2.50
   3  12   2    9.00    3.30
  12 -15   2    9.70    4.10
 -15   3   2   10.70    5.10
   3  12   2   10.80    3.80
  12 -15   2   10.40    4.10
  -3  15  -2    8.70    2.80
  -3  15  -2    6.90    2.90
   3 -15  -2    9.20    3.80
   3  12   2   12.20    2.50
  -3  15  -2    9.40    3.60
 -15  12  -2    4.60    2.80
  15 -12   2    5.00    3.90
   3 -15   2    4.00    4.60
   3 -15   2    4.80    2.50
   3  12  -2    6.40    2.70
  12 -15  -2    7.40    3.80
 -12  -3   2    7.70    3.40
  15 -12   2   12.50    3.80
  12 -15  -2    7.30    3.70
  12 -15  -2   13.60    4.90
 -15   3  -2    6.40    3.20
  -3 -12  -2   16.00    5.00
 -15   3  -2    7.40    3.60
 -15   3  -2    8.60    3.70
   3  12  -2    8.80    3.10
 -12  15  -2    8.30    5.50
  12   3   2    7.20    3.80
  -3  15   2   10.50    3.40
   3 -15   2    3.10    3.50
 -15  12   2   12.00    4.20
  15 -12   2   11.50    3.00
  -3  15   2   11.50    2.90
  12 -15  -2   13.00    4.20
 -15   3  -2    7.40    2.80
  12 -15  -2    3.00    7.10
  12 -15  -2   10.90    3.30
  12   3   2    7.30    2.40
  -3  15   2   12.90    3.10
  15 -12   2    9.80    2.70
   3 -15   2    7.60    3.10
   3  12  -2    8.90    2.40
 -15  12   2    9.70    2.90
  -3  15   2   16.90    4.30
 -15  12   2    5.70    2.50
  -2  15  -2    5.10    3.70
 -15   2   2    7.10    2.40
  13 -15   2    5.40    2.60
   2  13   2    5.90    2.50
  -2  15  -2    1.90    1.70
 -15   2   2    6.50    2.50
 -13  -2  -2   -0.20    2.40
  15 -13  -2    1.60    2.00
 -13  15   2    3.10    2.10
 -13  15   2   -2.30    2.00
  -2 -13   2    3.40    3.20
  13 -15   2    4.40    3.00
   2 -15  -2   -2.30    3.20
  13   2  -2    3.90    2.20
 -15  13  -2    1.10    3.70
 -15   2   2    6.20    3.10
  15  -2   2   -1.10    1.60
  13 -15   2    8.50    3.00
  15 -13  -2   -0.30    1.90
  -2  15  -2    0.40    1.50
  15 -13  -2    1.80    1.80
  13 -15   2    2.80    3.20
  13 -15   2    6.50    3.20
  -2  15  -2    1.20    3.00
   2  13   2    8.90    4.60
   2 -15   2   -3.50    2.40
  -2  15   2    5.70    2.20
 -15  13   2    3.90    2.00
 -13  -2   2   -2.60    7.10
  13   2   2    1.70    1.70
  -2  15   2    4.40    3.20
 -15   2  -2    3.00    2.40
  13   2   2    4.90    2.50
  -2  15   2    5.70    2.90
  15 -13   2    7.90    3.10
  13 -15  -2    4.30    2.80
   2  13  -2    3.80    2.10
   2  13  -2    2.10    2.00
  13 -15  -2    3.60    1.90
  13 -15  -2    2.30    2.00
 -15   2  -2   -3.00    2.10
  -2  15   2    6.00    3.90
 -15   2  -2    2.10    2.30
 -13  -2   2    6.30    3.00
   2 -15   2   -1.70    3.50
  13 -15  -2    0.80    2.30
   2  13  -2    1.60    1.50
  -2 -13  -2    3.10    3.80
  13 -15  -2    0.10    2.60
  15 -13   2    5.50    2.80
  14 -15   2    6.30    2.80
   1  14   2    1.30    1.70
  -1  15  -2    0.70    1.60
  15 -14  -2    0.70    2.00
   1  14   2    2.10    1.50
  -1  15  -2    0.20    1.70
   1 -15  -2   -0.40    2.40
  15 -14  -2    2.40    1.80
  -1 -14   2   -0.30    2.30
 -15   1   2    1.60    2.30
  14 -15   2   -1.10    2.40
  15 -14  -2    0.50    1.50
  14 -15   2    2.00    2.10
  14 -15   2    1.20    1.80
  14 -15  -2   -3.70    2.20
  -1  15   2    2.90    1.90
  15 -14   2    1.60    1.70
  14 -15  -2   -0.20    1.50
   1  14  -2    0.50    3.10
  -1  15   2    3.40    1.90
 -14  -1   2    0.30    3.30
   1  14  -2    0.30    1.60
 -15   1  -2    0.70    2.10
  14   1   2    0.10    1.10
  14 -15  -2    0.80    3.10
  14 -15  -2    3.20    2.80
  15 -14   2    1.70    2.30
   1 -15   2    0.00    2.40
 -15   1  -2    2.10    1.60
   1  14  -2   -0.30    1.80
  14 -15  -2    0.70    2.30
   1 -15   2    1.40    3.00
  15 -14   2    3.60    2.90
 -15  14   2   -2.80    1.90
  15 -15  -2   11.50    2.40
  15 -15  -2    9.70    2.40
  16  -8   2   11.00    3.10
  -8  16   2   13.80    5.10
  -8  16  -2    4.50    2.20
  -8  16  -2    6.60    3.60
   8 -16   2    3.00    3.50
 -16   8  -2    8.50    2.70
   8 -16   2    5.70    3.90
   8 -16  -2   14.20    3.90
 -16   8   2    3.80    2.40
 -16   8  -2   11.60    3.40
  -8  16   2    8.60    3.20
   8 -16   2    7.80    3.90
   8   8  -2    9.20    3.20
   8 -16  -2    9.10    4.20
   8   8  -2    6.40    2.50
  16  -8   2    8.70    2.40
   8 -16   2    6.80    2.90
   8 -16   2    8.10    3.80
   8   8   2    8.90    2.50
 -16   8   2    2.70    3.10
 -16   8   2   10.60    3.10
 -16   8   2    9.50    2.90
   8 -16  -2    3.40    3.90
  -8  -8  -2    2.30    3.50
   8 -16  -2    4.90    3.20
  -8  16  -2   11.50    2.90
  -8  16   2   11.70    2.70
   8   8   2    8.60    3.20
   8 -16  -2    5.50    2.60
  16  -8  -2    9.10    3.00
 -16   8  -2   12.00    2.90
  16  -8  -2    9.50    2.50
   7 -16  -2    2.50    2.40
   9 -16   2   -0.50    2.50
 -16   7   2    4.80    2.90
 -16   9  -2    0.70    2.20
   9 -16   2    1.20    2.90
  -7  16  -2    2.80    1.90
   7   9   2    0.10    2.20
   7   9   2    1.60    1.90
  -9  16   2    3.00    2.20
  16  -9  -2    1.10    1.90
   9 -16   2    3.20    3.20
 -16   7   2    2.00    2.30
   9 -16   2    1.10    2.10
  -9  -7  -2    2.20    2.10
   7 -16  -2    0.10    2.60
   9 -16   2    0.80    2.50
  -9  16   2   -0.20    1.70
   9   7  -2    0.50    1.70
   7 -16  -2    2.90    3.80
 -16   7   2    0.40    1.80
  16  -7   2    3.40    2.10
   7 -16  -2    3.10    2.10
  -7  -9   2    0.30    3.30
   9   7  -2    1.00    1.90
  16  -9  -2    4.20    2.10
   9   7  -2    7.20    3.50
  -7  16  -2    2.60    1.70
  -9  16   2    6.20    3.40
   7 -16   2    1.30    2.90
   9   7   2    3.50    2.80
   9 -16  -2    2.30    2.60
 -16   9   2    2.50    1.90
  16  -7  -2    2.80    2.00
   9 -16  -2    1.20    3.00
  -7  16   2    1.80    1.80
 -16   7  -2    1.80    2.30
   9   7   2    1.90    2.00
   9 -16  -2    0.60    3.20
  -9  -7   2    1.50    2.20
 -16   9   2    3.40    3.10
   7 -16   2    2.60    3.80
  16  -9   2    0.60    1.60
   7   9  -2    3.00    2.10
   9 -16  -2    0.70    1.90
 -16   7  -2    4.40    2.70
 -16   9   2    0.90    2.30
   9 -16  -2   -3.20    2.40
   9   7   2    2.60    2.00
  -9  16  -2    2.10    2.20
  16  -9   2    1.90    2.20
  -7  16   2    3.30    2.30
  -9  16  -2    3.40    2.40
  -7  16   2    2.20    2.60
   7 -16   2    0.20    2.70
 -16   7  -2    0.90    2.10
 -16   7  -2    8.60    2.60
  16  -7  -2    3.00    2.30
   7 -16   2    3.70    2.60
  10 -16   2    2.30    2.60
 -16   6   2   -0.40    1.90
  16 -10  -2    8.80    2.80
 -16  10  -2    1.90    2.50
  10   6  -2    3.20    2.40
   6 -16  -2    3.50    2.80
  16 -10  -2    7.60    3.20
  10 -16   2   -0.30    3.20
  -6  16  -2    6.30    2.50
 -16   6   2    7.10    4.90
  10 -16   2    2.40    3.30
  16  -6   2    4.60    2.70
  -6 -10   2    6.60    3.80
   6 -16  -2    1.20    3.70
 -16  10  -2    5.70    2.10
   6 -16  -2    3.40    2.00
  -6  16  -2    3.10    4.20
 -10  -6  -2    4.30    2.60
  16  -6   2    8.70    3.00
  10 -16   2    2.30    2.60
   6  10   2    2.00    2.00
  10   6  -2    0.30    1.80
 -16   6   2    2.10    2.30
   6 -16  -2    4.40    3.10
 -10  16   2    7.80    2.80
 -16  10  -2    3.10    3.20
   6  10   2   -1.90    2.50
 -16   6   2    3.30    2.20
  10   6  -2    1.20    2.10
  10 -16   2    5.10    2.70
 -16  10   2    8.50    3.00
   6  10  -2    6.80    2.60
   6  10  -2    6.10    2.90
  -6  16   2   -2.30    4.00
 -10  16  -2   -1.30    2.30
 -16   6  -2    3.20    2.60
 -16   6  -2    7.70    2.90
  10   6   2    8.40    3.10
 -10  16  -2    6.90    4.20
  16 -10   2    2.50    2.20
  10 -16  -2    7.80    3.40
  10 -16  -2    9.10    3.70
  -6  16   2    1.20    2.20
  10 -16  -2    5.60    3.60
   6 -16   2    3.10    3.50
  -6  16   2   -1.50    2.10
  10 -16  -2    2.90    3.50
 -16   6  -2    4.20    3.50
   6 -16   2    5.00    3.20
 -16  10   2    9.20    6.90
  16 -10   2    1.50    2.80
  -6 -10  -2    1.60    3.60
  16 -10   2    2.10    1.80
 -10  -6   2    0.10    3.20
 -16   6  -2    5.70    2.90
   6 -16   2    9.40    3.70
  -6  16   2    2.20    1.80
  10 -16  -2    8.40    3.10
  16  -6  -2    2.00    2.00
  11 -16   2    7.10    3.30
   5  11   2    4.40    2.10
   5  11   2   -1.10    4.50
  -5  16  -2   10.40    3.70
   5 -16  -2    2.00    4.90
  16  -5   2    6.20    2.00
  16 -11  -2   10.90    2.80
   5 -16  -2    2.60    1.80
  11   5  -2    3.80    2.20
   5 -16  -2    6.40    4.20
  -5 -11   2    6.80    3.90
  11 -16   2    6.10    5.10
  11 -16   2    3.50    3.00
 -16  11  -2    1.20    2.20
 -16  11  -2    2.90    2.00
 -11  -5  -2    5.90    2.70
  11 -16   2    5.70    3.30
  11 -16   2    3.40    2.50
  -5  16  -2   11.80    3.10
 -16   5   2    3.30    2.60
  16 -11  -2    9.20    3.10
 -16   5   2    1.70    2.20
 -11  16   2    7.20    2.40
   5 -16  -2    3.10    2.60
 -16   5   2    6.10    2.30
  16 -11  -2    6.90    3.60
  -5  16   2    3.50    2.20
  11 -16  -2    9.50    3.50
  -5  16   2    6.40    2.20
   5  11  -2    4.10    2.20
  16  -5  -2    7.30    2.60
 -16  11   2    9.90    2.30
   5 -16   2    4.80    3.90
  -5 -11  -2    3.20    3.50
 -11  -5   2    2.40    2.40
  11   5   2    7.20    2.10
  16 -11   2    5.10    2.40
  11 -16  -2    8.80    3.10
   5 -16   2    4.20    3.10
   5 -16   2    6.80    3.70
 -16   5  -2    9.80    3.10
  -5  16   2    1.80    2.00
 -16  11   2    7.90    2.80
  11 -16  -2   10.20    3.50
 -16   5  -2    8.70    3.90
   5 -16   2    6.90    2.70
 -16   5  -2    5.30    2.70
  16 -11   2    7.00    2.80
  -5  16   2    5.20    3.10
  16 -11   2    5.40    2.30
  11 -16  -2    5.30    3.60
  11 -16  -2    7.70    5.40
  11   5   2    6.20    2.50
 -16   4   2    0.40    2.00
  12 -16   2    0.10    2.50
  12 -16   2    1.30    2.00
  12 -16   2    0.10    2.20
  -4 -12   2    8.80    4.60
  16 -12  -2    8.00    2.50
 -16   4   2    0.70    1.80
 -12  -4  -2    3.10    3.00
  12   4  -2    0.50    1.70
   4 -16  -2    0.30    2.80
  -4  16  -2    7.30    2.60
 -16   4   2    0.80    2.00
  16 -12  -2    6.60    2.50
   4 -16  -2    4.20    2.30
  16 -12  -2    5.90    2.80
 -12  16   2    2.80    2.40
  12 -16   2   -0.50    1.70
  12 -16   2    2.00    2.10
   4  12   2    1.20    1.90
  12 -16  -2    8.90    2.70
  16 -12   2    0.60    1.90
  12 -16  -2    7.80    3.90
  16  -4  -2    0.30    3.10
 -16  12   2    7.70    2.40
  -4  16   2    0.60    1.60
  12   4   2    4.60    1.80
  12   4   2    6.50    2.30
  16 -12   2   -2.30    2.80
   4 -16   2    2.70    2.00
 -16   4  -2    2.60    2.50
   4 -16   2    2.90    4.60
  12 -16  -2    7.50    2.00
  16 -12   2    3.60    2.00
 -16   4  -2    6.00    2.40
 -16   4  -2    5.60    2.50
 -12  -4   2    2.50    2.00
  -4  16   2    0.50    2.10
  -4 -12  -2    4.00    3.50
  13 -16   2    3.60    2.40
 -13  -3  -2   -1.00    1.80
  13 -16   2    0.00    1.40
   3 -16  -2   -0.10    2.20
  13 -16   2   -0.20    1.60
   3  13   2   -0.70    1.50
  16 -13  -2    0.50    1.90
  -3 -13   2    1.10    2.30
 -16   3   2    2.90    2.80
  13 -16   2   -1.70    2.10
  13   3  -2    1.20    1.30
 -16   3   2    0.50    1.50
  -3  16  -2    0.30    1.90
  -3  16  -2    1.30    1.40
  16 -13  -2    2.50    1.80
  13 -16   2    1.60    2.20
  16 -13  -2    1.50    1.30
  -3  16   2   -0.50    1.30
   3  13  -2    3.40    1.50
  -3  16   2   -1.90    1.60
 -16   3  -2    1.00    1.70
   3  13  -2    0.40    1.60
  13 -16  -2    1.30    1.60
  13   3   2    0.20    1.40
  13 -16  -2    1.10    1.70
 -16   3  -2   -1.80    2.10
 -16   3  -2    2.10    1.70
  13 -16  -2    1.60    2.40
  16 -13   2    1.30    1.70
  13 -16  -2    0.20    1.90
   3 -16   2   -2.40    2.20
  16 -13   2   -2.30    2.50
  -3 -13  -2   -0.10    3.20
 -13  -3   2    2.70    2.30
  13 -16  -2    1.10    1.90
  -3  16   2    1.60    1.40
   9 -17   2   -0.90    2.50
   8 -17  -2    1.30    2.50
   8   9   2    3.20    1.60
   9 -17   2    2.50    1.90
   8 -17  -2   -2.50    1.90
   8 -17  -2    1.90    1.40
   9   8  -2    4.10    2.00
   8   9   2   -0.30    1.60
  -9  17   2    0.50    1.60
   9   8  -2    1.40    1.60
  17  -8   2   -0.90    2.60
 -17   8   2    3.60    2.30
  -9  17   2    3.20    1.40
  -8  -9   2   -0.20    2.50
  17  -9  -2   -1.70    2.20
 -17   9  -2    4.00    2.60
   9 -17   2    0.60    2.30
   8   9   2    1.40    1.60
   9 -17   2    0.90    2.70
 -17   8   2    3.80    2.20
   9 -17  -2    3.00    2.50
  -8  17   2    2.60    1.50
  17  -8  -2    1.30    1.50
  17  -9   2    0.70    1.70
   9   8   2    0.10    1.30
  -8  -9  -2    6.30    3.40
   8   9  -2    3.10    1.80
   8   9  -2   -1.40    1.30
 -17   9   2    1.00    2.00
  -9  -8   2    2.50    3.20
   9   8   2    2.30    1.50
   9 -17  -2   -1.60    2.40
 -17   8  -2   -0.80    1.90
 -17   9   2    0.10    1.60
  -8  17   2    2.30    2.50
   8 -17   2    1.40    1.80
   8 -17   2    0.10    2.10
   8 -17   2    1.50    2.00
   9 -17  -2    0.60    2.30
 -17   8  -2   -1.30    1.60
   8 -17   2    5.10    2.90
   9 -17  -2   -2.50    2.00
   7 -17  -2    3.50    2.30
   7 -17  -2    1.20    1.50
  -7 -10   2    0.70    2.60
  10 -17   2    1.10    1.60
   7 -17  -2    0.00    2.40
  17 -10  -2   -0.20    1.80
  10   7  -2    1.00    1.60
  10 -17   2    2.80    2.00
  -7  17  -2    1.90    1.30
 -17  10  -2    1.40    1.50
   7 -17  -2    1.40    2.40
  10 -17   2    0.40    2.10
   7  10   2   -2.10    1.60
  -7  17  -2    1.60    1.80
 -17   7   2    1.00    2.50
  10 -17   2   -1.80    1.90
   7  10   2   -0.90    1.20
 -17   7   2   -0.10    2.00
  10 -17   2    1.70    2.30
  -7 -10  -2    0.50    3.00
   7  10  -2    1.00    1.60
   7 -17   2    4.00    2.70
 -17  10   2    0.30    2.40
 -10  -7   2    1.80    2.70
  -7  17   2    1.10    1.30
  10 -17  -2   -4.40    3.30
   7 -17   2    3.20    1.90
  10   7   2    2.30    1.60
  17 -10   2    0.80    1.50
 -17   7  -2    4.60    1.90
  10 -17  -2    1.60    1.90
 -17  10   2    2.60    1.50
  10 -17  -2   -1.20    2.10
   7 -17   2   -1.10    2.20
   7 -17   2    0.10    2.30
  10 -17  -2    0.40    2.10
  10   7   2    0.50    1.70
  10 -17  -2   -3.30    1.90
  17  -7  -2    3.60    1.90
  -7  17   2    1.40    2.50
   6  11   2    1.40    1.40
 -17   6   2   -0.80    1.90
  11 -17   2    0.30    2.50
  11   6  -2    1.50    1.50
  17 -11  -2    0.10    1.30
   6 -17  -2    0.70    2.20
  -6  17  -2    2.90    1.50
   6 -17  -2    1.90    3.00
  11 -17   2    1.40    1.90
  11 -17   2    1.40    1.80
 -17   6   2   -0.20    1.50
  -6 -11   2    3.10    2.80
  11 -17   2   -0.20    1.70
  -6 -11  -2   -0.40    2.40
  11 -17  -2    2.50    1.90
 -17  11   2    2.00    1.50
  17 -11   2    1.00    1.40
   6 -17   2    1.10    1.50
  11 -17  -2   -0.50    2.00
   6  11  -2    1.00    1.40
  11 -17  -2    1.70    2.30
  -6  17   2    2.80    1.50
  -6  17   2    0.30    1.80
  11   6   2    0.80    1.30
 -17   6  -2    0.70    1.60
   6 -17   2    2.20    2.60
 -17   6  -2    1.30    1.90
  11 -17  -2    0.10    1.30
 -11  -6   2    2.80    2.80
   6 -17   2    0.70    1.60
   0   0  -3 8588.14  466.65
  -1  -1  -3 1732.03  102.99
  -1  -1  -3 1644.04   89.29
  -1   2  -3 1588.54   87.19
  -1  -1   3 1453.15  102.09
   1  -2  -3 1640.34   99.99
   1  -2  -3 1594.74   88.79
  -2   1   3 1608.34   89.69
   2  -1   3 1603.94   88.59
   1  -2  -3 1630.44   89.09
  -2   1  -3 1604.74   87.79
   1  -2   3 1585.54   88.29
  -1   2   3 1595.14   88.89
   2  -1   3 1645.14   93.99
  -1  -1   3 1625.04   89.59
  -1  -1   3 1598.54   87.69
   2  -1  -3 1697.03   99.29
   1   1   3 1649.83   89.39
  -1  -1  -3 1603.34   89.39
  -1  -2   3 8307.97  425.36
  -2  -1  -3 8326.37  446.16
  -2  -1  -3 7815.02  425.36
  -1  -2   3 6848.21  441.46
   3  -2  -3 8481.75  437.76
  -1  -2   3 7942.21  422.96
   3  -2  -3 8220.38  423.46
  -2  -1  -3 7919.61  424.66
  -2   3   3 7818.72  423.96
  -1   3  -3 7811.62  422.46
   3  -1   3 8333.67  436.06
   3  -2  -3 8085.09  423.96
   2  -3  -3 7263.27  423.96
   2   1   3 8187.08  424.96
   1  -3   3 7904.21  422.26
   2  -3  -3 8178.98  438.16
   2  -3  -3 7500.35  423.76
   2   1   3 7820.92  424.16
   1  -3   3 7064.69  432.56
  -3   2   3 7867.81  424.96
  -2   4  -3 1108.99   62.89
  -4   2   3 1148.99   66.19
   4  -2  -3 1214.18   79.09
   2   2   3 1199.38   65.79
   2  -4  -3 1148.79   79.29
  -2  -2   3 1146.29   66.29
   4  -2   3 1134.69   64.29
  -4   2  -3 1071.69   63.29
   2   2   3 1170.48   64.69
  -2   4   3 1126.19   64.69
   2  -4  -3 1091.19   63.79
  -2  -2  -3 1179.58   88.79
  -2  -2  -3 1104.49   65.29
  -2  -2   3 1039.80   86.59
  -2  -2   3 1109.59   64.09
   2  -4   3 1130.19   62.89
   2  -4   3 1005.50   70.29
   4  -2   3 1181.28   74.39
   4  -2  -3 1156.38   63.59
   1  -4  -3  294.17   20.20
   4  -3  -3  299.77   19.80
  -1   4  -3  261.77   21.40
  -4   1   3  319.77   18.70
  -3  -1  -3  291.17   21.10
  -4   1   3  316.37   22.50
   4  -1   3  322.67   33.30
  -1  -3   3  261.77   33.80
  -1  -3   3  294.27   19.20
   1   3   3  312.97   19.10
   3   1  -3  316.97   18.20
  -1  -3   3  309.07   21.60
   3  -4   3  305.57   19.30
   1  -4  -3  337.47   35.00
   1   3   3  335.77   21.70
  -3  -1  -3  273.97   18.70
   4  -3  -3  301.07   30.40
   4  -1   3  304.17   20.30
   4  -3  -3  320.77   20.00
  -3   4   3  295.87   20.50
  -3  -1  -3  317.57   39.00
   1   3  -3  267.67   19.10
   4  -3   3  342.67   22.80
   3   1   3  268.37   19.90
  -4   3   3  269.67   20.70
   1  -4   3  234.38   28.40
  -3  -1   3  354.86   23.20
  -3  -1   3  318.07   20.80
   3  -4  -3  258.07   29.00
   4  -3   3  342.07   20.20
  -3   4  -3  333.57   19.50
   1  -4   3  267.07   18.50
   4  -1  -3  367.46   34.80
  -4   1  -3  268.17   19.90
  -1  -3  -3  362.66   39.60
  -1   4   3  312.97   18.30
   3  -4  -3  255.67   19.00
  -1   4   3  339.77   21.20
  -3  -1   3  298.17   38.30
   4  -1  -3  352.76   19.60
  -1  -3  -3  339.07   21.50
  -4   4   3  172.98   13.60
   0  -4   3  160.38   26.30
  -4   4   3  163.28   13.20
   0   4  -3  175.48   12.50
   0  -4   3  168.68   13.60
   0   4  -3  159.78   10.90
   4  -4  -3  172.18   12.30
   0  -4   3  173.48   12.00
   4  -4  -3  189.48   22.60
   4   0   3  170.78   13.20
  -4   0  -3  173.68   14.10
  -4   0  -3  134.49   31.50
  -4   0  -3  162.28   11.60
  -5   2   3 1721.53   93.99
   2   3   3 1707.43   96.39
  -5   2   3 1671.83   98.69
   2   3   3 1668.03   93.79
   2  -5  -3 1870.21  117.79
   2   3   3 1729.13   97.89
   3   2  -3 1732.43   93.29
  -5   3  -3 1765.02   97.29
   3  -5   3 1712.23   94.89
   2  -5  -3 1618.24   95.39
   3  -5   3 1470.95   99.39
   5  -3   3 1845.32  106.49
  -3  -2   3 1808.72   99.49
   5  -3   3 1697.03   95.89
  -3   5  -3 1712.73   94.99
  -2  -3  -3 1738.43   94.59
  -2  -3  -3 1787.22  127.49
  -2  -3  -3 1688.63   97.69
   5  -2  -3 1755.12   95.39
  -2   5   3 1688.53   96.89
   5  -2  -3 1851.61  115.79
  -3  -2   3 1413.46  123.49
  -4  -1  -3 1246.68  103.99
  -1   5  -3 1286.77   71.79
   5  -4  -3 1354.16   71.69
  -4   5   3 1357.46   73.79
  -1   5  -3 1196.08   69.49
   5  -4  -3 1135.59   95.69
   5  -1   3 1326.77   96.99
  -1  -4   3 1328.97   74.69
   5  -1   3 1349.16   73.09
  -1  -4   3 1208.98   71.79
  -4   5   3 1124.79   68.89
   5  -4  -3 1284.27   72.39
   5  -4  -3 1280.27   87.99
  -4  -1  -3 1268.27   70.89
  -1  -4   3 1096.59   96.49
   1  -5   3 1186.18   90.79
  -5   4   3 1304.87   73.49
  -5   4   3 1255.67   70.29
   1   4  -3 1326.17   72.19
   4   1   3 1277.47   75.79
  -5   4   3 1262.97   73.69
   1  -5   3 1231.68   71.19
   4  -5  -3 1356.46   89.39
  -5   1  -3 1286.57   73.69
  -5   1  -3 1272.27   70.49
   1   4  -3 1253.67   70.09
   0  -5   3  301.47   40.70
   5   0   3  354.96   23.40
   0  -5   3  354.46   24.70
  -5   5   3  341.97   23.80
   5  -5  -3  336.47   35.90
  -5   0  -3  339.87   21.20
  -5   5   3  291.27   19.40
   0   5  -3  339.57   20.40
  -5   0  -3  314.17   56.69
  -5   5   3  330.87   22.90
   0   5  -3  343.97   22.50
  -3  -3  -3  306.77   23.00
  -6   3  -3  281.37   21.10
   6  -3   3  269.37   32.80
  -6   3   3  283.97   18.30
   3  -6  -3  316.97   36.80
  -3   6   3  276.87   17.60
  -3  -3   3  305.27   24.00
   6  -3  -3  311.27   20.50
   3   3   3  289.37   18.20
  -6   3   3  286.07   23.30
   6  -3  -3  285.77   20.20
  -6   3  -3  271.07   17.70
   6  -3   3  279.07   20.50
  -3  -3   3  273.67   19.10
  -3   6  -3  299.17   20.10
   3   3   3  284.87   20.80
   3   3  -3  294.37   18.50
  -3  -3  -3  304.17   19.20
  -3   6   3  307.07   22.10
  -3  -3   3  261.47   41.40
   3  -6  -3  284.57   19.60
  -3  -3  -3  277.77   48.80
   2  -6  -3  327.17   44.80
   2  -6  -3  296.47   21.10
   2   4   3  302.07   19.30
  -6   2   3  314.57   19.60
  -6   4  -3  249.97   21.40
   2   4   3  321.07   23.80
   4   2  -3  302.27   19.00
   2   4   3  301.47   21.90
   4   2  -3  308.47   19.50
  -6   2   3  298.97   24.60
   4  -6   3  295.37   20.80
  -4   6  -3  323.67   21.30
  -2   6   3  296.07   19.00
   6  -4   3  315.67   21.80
  -4  -2   3  303.47   25.10
   6  -4   3  318.27   28.80
   6  -2  -3  264.47   34.80
  -2   6   3  305.77   22.80
  -2  -4  -3  303.27   45.20
  -4  -2   3  289.87   49.10
   6  -2  -3  319.87   21.10
  -2  -4  -3  344.37   24.20
  -4  -2   3  325.67   19.60
  -5  -1  -3 1002.10  104.89
  -5   6   3  973.10   58.49
   6  -5  -3 1101.99   80.59
   6  -1   3 1104.99   63.39
  -5  -1  -3 1117.59   63.49
  -5  -1  -3 1122.69   66.19
  -1   6  -3 1090.99   59.79
  -5   6   3 1162.48   64.89
   6  -1   3 1076.89   98.59
  -1   6  -3 1128.99   62.89
   6  -5  -3  924.21   88.39
  -1  -5   3  974.40   92.79
  -5  -1  -3 1114.39   61.29
  -1  -5   3 1192.18   65.99
   1   5  -3 1095.09   62.79
   1  -6   3  917.61   84.59
  -6   5   3 1043.00   63.89
   1   5  -3 1071.09   60.09
   5   1   3 1060.59   62.99
  -6   1  -3 1032.60   60.59
  -6   5   3 1049.70   63.89
  -6   5   3  971.10   58.99
   5  -6  -3 1061.19   79.49
  -6   1  -3 1064.49   66.79
   0   6   3  228.78   19.90
   0   6   3  199.78   14.90
  -6   0   3  221.78   15.40
   6  -6   3  224.18   17.70
   0  -6  -3  213.58   38.80
  -6   6  -3  214.98   20.80
   0   6   3  233.38   19.90
  -6   0  -3  233.08   64.09
   0  -6  -3  232.48   19.20
  -6   0   3  230.18   22.20
   6   0  -3  233.48   16.60
  -6   0   3  234.88   15.90
   4  -7   3  145.39   17.00
  -4  -3  -3  134.69   15.30
  -4  -3  -3  179.18   48.00
   4   3  -3  160.68   10.60
  -3  -4   3  134.49   16.10
   4   3  -3  162.58   10.60
   7  -3   3  134.39   33.00
   7  -4  -3  130.89   23.70
  -3  -4   3   67.79   39.50
   3  -7  -3  169.18   12.70
   7  -4  -3  130.79   12.80
  -7   3   3  143.99   17.20
   4   3  -3  167.58   11.60
  -7   3   3  166.88   12.80
  -3   7  -3  129.59   12.80
   3   4   3  157.88   10.40
  -4  -3  -3  122.49   10.90
  -4   7   3  135.49   14.50
   3   4   3  161.58   13.90
   7  -4  -3  129.49   11.80
  -3   7  -3  136.19    9.70
  -4  -3  -3  135.39   11.80
   3  -7  -3  176.28   29.70
   7  -3   3  128.59   12.90
   7  -4  -3  173.88   42.90
  -7   3   3  144.29   11.10
   3   4   3  174.88   11.40
  -4   7   3  133.79   10.30
  -7   4  -3  150.58   15.20
  -4  -3   3  114.99   39.70
  -4  -3   3  162.08   11.20
  -3  -4  -3  169.68   42.90
   7  -3  -3  169.28   13.50
   7  -4   3  181.58   26.10
  -3   7   3  158.98   15.10
   4   3   3  126.99   10.60
  -7   3  -3  115.39   14.30
   4  -7  -3  136.29   25.10
  -4   7  -3  162.58   13.50
  -7   4   3  113.59   15.30
   7  -4   3  162.98   20.20
  -3  -4  -3  155.78   12.10
  -7   3  -3  125.99   11.00
   7  -3  -3  165.48   28.20
   3  -7   3  100.49   21.00
   4   3   3  118.79   12.60
  -3  -4  -3  154.38   11.40
  -3  -4  -3  150.88   15.70
   3   4  -3  127.69   10.90
   7  -3  -3  150.18   13.20
   7  -4   3  155.68   13.80
  -4  -3   3  162.28   17.40
  -3   7   3  146.99   10.80
  -5   7   3 1804.92   99.19
  -5   7   3 1621.64   92.29
  -2  -5   3 1487.45  133.99
   7  -5  -3 1623.84  142.99
  -5  -2  -3 1691.63  100.69
   7  -5  -3 1663.03  116.79
  -2   7  -3 1717.23   96.69
  -5  -2  -3 1399.46  142.09
  -5  -2  -3 1912.91  102.39
   7  -2   3 1604.74   96.79
  -2   7  -3 1594.14   92.79
   7  -2   3 1767.72  130.99
  -2  -5   3 1754.22  100.89
  -5  -2  -3 1625.74   93.39
   7  -5  -3 1661.23   96.79
  -7   5   3 1756.62   98.99
   5  -7  -3 1835.62  118.29
  -7   2  -3 1813.42   94.89
  -7   2  -3 1682.13   99.79
   2   5  -3 1744.63   93.79
   2   5  -3 1691.43   92.99
   2  -7   3 1426.36  117.79
  -7   5   3 1642.74   92.89
   5   2   3 1780.82   97.19
  -6  -1  -3  198.38   18.90
  -6   7   3  173.88   11.70
  -6   7   3  191.48   17.30
  -6  -1  -3  172.58   59.59
   7  -1   3  185.08   15.90
  -6  -1  -3  165.28   13.10
  -1  -6   3  194.08   18.10
  -1   7  -3  193.58   15.70
  -1   7  -3  190.58   13.00
   7  -6  -3  202.98   28.60
  -1  -6   3  121.99   38.30
   7  -6  -3  159.88   37.60
  -1   7  -3  179.18   12.40
  -6  -1  -3  194.38   14.40
  -7   1  -3  182.28   18.70
   1  -7   3  135.19   30.20
  -7   6   3  169.38   12.90
   6   1   3  187.48   16.00
  -7   1  -3  167.08   13.70
  -7   6   3  192.58   17.30
   1   6  -3  170.18   12.30
  -7   1  -3  156.08   13.00
  -1  -6  -3  286.47   49.20
   6  -7  -3  186.58   27.80
  -7   6   3  152.08   17.00
   1   6  -3  181.18   13.10
  -7   0   3    1.70    2.00
  -7   0  -3    0.20    4.50
  -7   7  -3    2.00    4.10
   0  -7   3   -4.90   11.20
   7   0  -3    5.20    3.30
  -7   0   3    3.90    4.50
   0   7  -3   -3.50    3.20
  -7   0  -3    1.20    2.70
   0   7   3    4.60    2.50
   7  -7  -3    4.90    9.90
   7   0   3    2.90    3.30
   7  -7  -3   -6.60   20.10
  -7   0   3    3.20    2.40
   0  -7  -3   18.60   17.90
   0   7   3    8.20    5.20
   0   7  -3    0.40    1.40
  -7   0  -3    4.10    2.60
   0   7   3    2.00    1.60
   0   7  -3   -0.20    1.20
  -7   7   3    1.50    1.40
  -7   7   3   -2.60    3.20
   7  -7   3    1.00    2.80
   0  -7  -3    5.40    3.80
  -8   4   3  317.67   27.90
   8  -4   3  293.57   23.20
  -8   4  -3  283.27   25.70
   8  -4  -3  232.78   61.19
   4   4   3  341.67   20.70
  -4  -4  -3  292.77   54.19
  -4  -4   3  278.27   19.40
   8  -4  -3  314.57   23.30
   4  -8   3  252.37   29.40
  -4  -4  -3  328.27   20.20
   4  -8  -3  334.37   43.60
  -8   4   3  289.37   19.60
   4   4  -3  333.67   20.90
  -4  -4  -3  301.17   26.40
  -4  -4  -3  264.47   22.50
  -4  -4   3  307.57   27.90
  -4   8  -3  298.67   23.50
   8  -4  -3  320.77   40.50
   4   4   3  325.47   19.40
   8  -4   3  354.86   35.50
   8  -4  -3  339.47   21.90
   8  -4   3  285.57   41.10
  -4  -4   3  289.17   56.89
  -4   8   3  269.87   19.90
  -8   4  -3  319.67   20.60
   4   4   3  318.07   23.30
  -4   8   3  318.77   25.50
   4   4  -3  326.47   19.60
  -8   4   3  318.27   20.20
  -8   3   3   57.39   14.10
   3   5   3   87.19    7.00
  -8   5  -3   87.89    7.80
   5   3  -3   86.49    7.40
   8  -3   3   92.49   31.50
   3   5   3   72.09    9.70
   5   3  -3   78.29    8.10
   3  -8  -3   78.09   25.50
   3   5   3   88.69    7.80
  -8   5  -3   68.59   13.30
   5   3  -3   84.79    7.20
  -8   3   3   76.49    7.50
  -8   3   3   86.09    7.80
  -3   8   3   69.29    7.30
   8  -5   3   73.99   13.80
  -3  -5  -3   79.89   12.00
  -5  -3   3  111.09   49.70
  -5  -3   3   79.39    7.50
  -3   8   3   58.19   10.80
   8  -5   3   81.09   17.50
  -3   8   3   66.09    6.80
  -5   8  -3   72.19    9.90
  -3  -5  -3   71.09    8.20
   8  -5   3   67.09    9.60
  -5  -3   3   71.19    6.90
   8  -3  -3   41.40   18.60
   8  -3  -3   75.59    9.50
  -5  -3   3   83.69   14.20
  -3  -5  -3   47.10   35.80
   8  -3  -3   66.89    9.10
   2   6   3   82.89   10.80
  -8   2   3  100.49    8.80
  -6  -2  -3  118.79    9.50
   2   6   3   89.99    8.20
  -8   2   3   86.39    9.00
   8  -2   3   94.09   11.20
   8  -2   3   75.59   58.69
  -8   2   3   80.59   14.60
   6   2  -3   93.69    8.30
   6   2  -3   88.59    9.30
  -6  -2  -3  103.99   14.50
  -2   8  -3  115.29    8.80
  -2   8  -3   87.59    9.50
  -6   8   3  111.59    8.00
   2   6   3   86.09   13.00
  -6  -2  -3  113.99   10.30
  -6   8   3   84.99    7.10
   8  -6  -3   40.10   33.90
  -2  -6   3   64.69   32.20
  -2  -6   3  108.59   15.20
   8  -6  -3  103.39   23.60
   2   6   3   92.49    8.90
  -6   8   3  119.39   20.80
   2  -8  -3   69.69   27.40
  -8   6  -3   68.59   13.00
  -6  -2  -3  100.69   60.29
   8  -2  -3   83.49   10.20
  -8   6   3   98.99   12.80
  -8   6   3  108.09    8.30
   2  -8   3   86.69   27.50
  -8   2  -3  111.89   15.00
  -8   2  -3  103.19    9.70
  -6  -2   3   94.49   40.70
   2   6  -3  104.19    8.30
   6   2   3  100.59   11.30
  -2   8   3   79.59   12.80
   8  -2  -3   74.29   26.20
  -6   8  -3   96.09   11.70
  -8   2  -3   89.39    9.00
  -2  -6  -3   86.69   13.10
  -8   6   3  103.39   13.60
  -6  -2   3   91.79    8.40
  -6  -2   3   82.29   15.70
   6  -8  -3  120.79   22.80
   8  -6   3   81.09   14.10
  -6  -2   3   99.89    9.00
  -2   8   3   89.89    8.80
  -2  -6  -3   71.79   34.90
   2   6  -3  100.29    9.00
  -2   8   3   89.29    8.20
  -8   1   3  150.38   12.30
   1   7   3  155.38   12.00
   7  -8   3  152.38   15.20
  -8   7  -3  166.78   16.70
   7  -8   3  143.09   12.20
  -8   1   3  142.69   12.80
   1  -8  -3  168.18   16.60
   1   7   3  148.19   22.50
  -8   1   3  180.48   21.10
   1   7   3  151.38   12.60
   1   7   3  132.19   13.10
   7   1  -3  148.79   13.50
   7  -8   3  142.69   13.60
   7  -8   3  162.48   12.90
   7  -8   3  129.39   12.80
   7   1  -3  162.68   13.20
   7  -8   3  147.39   18.50
   7  -8   3  143.49   12.10
   8  -1  -3  206.78   38.30
  -1  -7  -3  184.78   19.10
  -7   8  -3  189.38   17.30
   8  -7   3  169.28   12.50
   8  -7   3  159.68   12.90
  -7  -1   3  177.78   21.30
   8  -1  -3  175.58   14.80
   8  -1  -3  194.78   12.90
  -1   8   3  187.58   12.70
   8  -7   3  163.88   13.50
  -7  -1   3  203.38   15.30
  -7  -1   3  170.38   13.20
  -1   8   3  185.78   13.50
   8  -7   3  188.48   13.30
  -7  -1   3  182.68   12.60
  -1  -7  -3  145.19   43.20
   8  -7   3  166.58   15.70
  -8   8  -3   67.49   10.80
   8   0  -3   61.99    8.50
   8  -8   3   60.99    8.00
   8  -8   3   52.09   10.30
   8  -8  -3    9.10   23.00
   0   8   3   55.79    7.00
  -8   0   3   58.99    7.70
   0   8   3   49.50   11.60
   0   8   3   61.59    7.50
   8  -8   3   68.99    9.60
  -8   0   3   71.29    7.70
   0   8   3   50.09    6.30
   0   8   3   63.79    7.80
   8  -8   3   61.49    7.00
  -8   0   3   65.79   10.50
   0  -8  -3   54.99   12.00
   8   0  -3   52.89    6.50
   0  -8  -3   45.90   25.00
  -8   0   3   52.89   13.70
   8   0  -3   50.89   24.50
   8  -8   3   56.39    9.40
   9  -4   3  134.79   24.50
  -5   9   3  143.19   16.70
  -4   9  -3  153.78   15.10
   9  -4   3  135.59   12.40
   9  -4   3  129.09   59.49
  -5  -4  -3  146.39   11.60
  -5   9   3  136.59   10.40
  -5  -4  -3  111.19   53.69
   9  -4   3  130.69   10.80
   9  -5  -3  138.89   12.30
   9  -5  -3   30.00   54.59
  -4  -5   3  114.09   48.10
   9  -5  -3  146.79   29.40
  -4   9  -3  141.59   10.70
   9  -5  -3  126.19   14.10
  -4  -5   3  157.18   13.30
  -5  -4  -3  153.28   12.50
  -4  -5   3  150.08   19.10
  -5  -4  -3  143.19   18.30
   9  -4   3  124.19   14.30
   4   5  -3  145.19   11.10
   5  -9  -3  118.39   11.70
   4  -9   3  140.89   14.60
   4  -9   3  133.09   12.90
   5  -9  -3  132.79   11.50
  -9   5   3  125.39   10.60
   4   5  -3  146.79   12.10
   5  -9  -3  126.19   13.30
   5   4   3  135.49   10.20
   4  -9   3  130.19   17.60
   5  -9  -3  136.69   12.40
   5   4   3  128.49   13.50
   5   4   3  143.29   14.90
   4  -9   3  123.09   12.60
   4  -9   3  145.39   12.10
  -9   5   3  142.89   11.40
   5  -9  -3  174.38   31.50
  -9   4  -3  130.39   18.90
   5   4   3  139.99   10.80
   4   5  -3  154.58   10.90
   4  -9   3  147.89   19.90
   4   5  -3  133.79   10.40
  -9   4  -3  147.89   12.50
   5   4   3  132.39   12.30
   4  -9   3   92.59   19.90
   5   4   3  124.09    9.70
  -9   4  -3  138.99   11.40
   4  -9   3  128.39   12.10
   6  -9   3   36.00    6.10
   3  -9  -3   52.89    7.90
  -6  -3  -3   93.39   68.39
   6  -9   3   29.20   10.20
   9  -3   3  -12.10   40.50
   6  -9   3   50.59    8.10
   6  -9   3   44.10    7.50
   3  -9  -3   43.50    6.90
  -9   3   3   47.90    6.20
   6   3  -3   40.90    6.40
  -9   3   3   46.20    6.80
   3  -9  -3   44.60    6.30
   6   3  -3   51.19    6.90
   6  -9   3   51.69    6.60
   6  -9   3   62.89   11.70
   3   6   3   42.90    7.20
   6   3  -3   42.10    4.90
   6  -9   3   47.40    7.30
   3   6   3   46.30    5.50
  -9   6  -3   51.19    6.50
   3   6   3   49.50    6.40
   9  -6  -3   -5.20   38.60
   6  -9   3   47.20    6.90
   3   6   3   39.90    8.00
   6   3  -3   39.80    6.60
   6   3  -3   42.10    6.40
   6   3  -3   48.60    5.60
  -9   3   3   38.10   12.00
   3  -9  -3   47.90   24.20
   3   6   3   49.80    8.30
  -6   9  -3   41.00    9.20
   9  -6   3   41.00    8.60
  -3  -6  -3   33.00    9.90
  -6  -3   3   47.90    6.40
   9  -6   3   42.40    5.50
   9  -3  -3   37.30   25.40
   9  -6   3   49.99    9.00
   9  -6   3   49.70    6.50
  -6  -3   3  103.29   50.29
   9  -3  -3   38.40    5.30
  -6  -3   3   49.30    5.60
  -3   9   3   36.90    9.80
   9  -6   3   41.10    6.30
   9  -3  -3   46.40    8.30
  -6  -3   3   45.30    6.00
  -3  -6  -3   36.30   37.50
   9  -6   3   42.00    5.80
   9  -3  -3   41.70    8.10
  -3   9   3   48.00    5.70
  -3   9   3   52.99    6.60
  -6  -3   3   57.69   10.30
  -6  -3   3   35.60   11.10
   7  -9   3  141.89   11.80
   2   7   3  142.39   11.40
  -7   9   3  151.88   17.80
   9  -2   3  121.49   14.10
   7  -9   3  175.88   18.90
  -2   9  -3  137.19   11.40
  -9   2   3  143.99   11.30
  -2  -7   3  124.19   12.20
   9  -7  -3  130.59   11.90
   7  -9   3  134.69   13.30
  -7  -2  -3  153.88   19.60
   9  -7  -3  139.99   11.90
   9  -7  -3  134.49   12.10
   9  -2   3  102.79   12.30
   7   2  -3  135.29   11.90
   7   2  -3  131.99   10.70
  -9   2   3  142.79   20.90
   2   7   3  136.79   14.40
   2   7   3  147.69   10.90
   7  -9   3  146.99   13.30
   2   7   3  149.49   10.70
   9  -7  -3   76.19   35.80
   2  -9  -3  135.39   13.50
   7  -9   3  141.49   11.50
   7  -9   3  142.99   11.30
   2   7   3  141.69   17.30
  -7   9   3  132.09   10.50
   7  -9   3  155.08   15.10
   7   2  -3  153.28   12.50
  -2  -7   3  117.69   16.30
  -9   2   3  144.19   12.20
  -7  -2  -3  139.29   12.80
   2  -9  -3  149.39   12.30
   2   7   3  146.79   11.90
  -7   9   3  116.29    9.40
   2  -9  -3  142.39   12.90
  -7  -2  -3  136.39   11.80
   9  -7  -3  117.09   10.20
  -9   2   3  166.18   13.60
   9  -7  -3  125.09   11.00
   7  -9   3  127.49   13.00
   7  -9   3  143.09   12.50
  -2   9  -3  133.19   10.60
   9  -2   3  141.99   10.80
  -9   7  -3  158.88   11.20
   7   2  -3  118.79    9.30
   7   2  -3  156.98   11.00
  -2  -7  -3  138.09   17.90
  -7  -2   3   89.79   56.09
   9  -7   3  149.19   13.40
  -9   2  -3  137.89   15.00
   2  -9   3  124.49   11.70
   9  -7   3  139.09   11.10
   2  -9   3  118.69   16.90
   7  -9  -3  120.39   11.80
  -2   9   3  125.49   16.40
   2  -9   3  108.79   11.30
   7  -9  -3  123.89   11.30
   9  -7   3  125.09   14.30
   2  -9   3  120.99   13.20
   2   7  -3  119.79   11.10
   7  -9  -3   72.79   26.70
   9  -2  -3  162.38   35.90
  -7  -2   3  140.49   11.60
   9  -7   3  139.89   11.40
   2  -9   3  109.69   15.80
  -7  -2   3  146.49   13.40
   9  -7   3  121.29   14.70
   7  -9  -3  122.59   12.10
   7   2   3  117.79   10.00
  -2   9   3  119.59   10.40
   7   2   3  106.09   13.80
   9  -7   3  132.99   12.00
   7  -9  -3  112.49   11.50
  -7   9  -3  153.88   15.80
  -9   2  -3  126.69   12.50
   9  -2  -3  109.59   14.80
  -7  -2   3  120.79   10.80
  -2  -7  -3  128.59   47.50
   7   2   3  136.59   11.40
   9  -2  -3  143.39   11.00
  -9   7   3  111.79   10.20
   9  -7   3  131.59   10.90
   7  -9  -3  120.19   12.90
  -9   7   3  144.79   16.50
  -2   9   3  139.49   11.90
  -2   9   3  143.69   11.50
  -2   9   3  127.59   11.40
   9  -7   3  148.99   11.90
   9  -7   3  141.89   14.60
   2   7  -3  127.39   10.50
  -7  -2   3  102.69   18.60
   1  -9  -3  143.99   44.20
   8  -9   3  138.79   14.80
   8  -9   3  146.79   11.90
   8  -9   3  143.29   11.60
   1   8   3  147.09   11.30
   1  -9  -3  136.69   18.20
   8   1  -3  141.59   11.00
   1   8   3  125.59   14.40
  -9   1   3  119.69   11.20
   8  -9   3  143.69   11.80
   1   8   3  133.59   17.80
  -9   1   3  125.39   11.90
   8  -9   3  147.49   14.00
   1  -9  -3  110.59   15.50
  -9   1   3  133.79   11.50
  -9   8  -3  130.59   16.20
   8  -9   3  130.49   12.30
   1   8   3  139.09   12.10
  -9   1   3  164.28   13.90
   8   1  -3  121.29   12.50
   8  -9   3  137.89   11.80
   1   8   3  126.99   10.70
   8  -9   3  146.19   13.30
  -9   1   3  129.29   20.60
   1   8   3  134.49   11.60
   8  -9   3  157.18   18.10
  -8  -1   3  138.39   12.10
  -8  -1   3  128.09   11.30
  -8  -1   3  136.69   11.10
  -1   9   3  124.49   11.50
  -8  -1   3  160.08   13.70
  -1  -8  -3  139.79   16.60
   9  -8   3  153.78   19.00
  -1   9   3  122.09   11.90
  -8  -1   3  124.99   20.40
  -1   9   3  137.49   11.30
  -1   9   3  121.59   16.70
   9  -8   3  151.18   15.10
   9  -8   3  122.99   11.10
  -1  -8  -3  121.09   17.10
   9  -8   3  114.99   14.30
   9  -8   3  147.99   12.10
  -1  -8  -3  161.48   13.70
  -1  -8  -3  125.49   12.10
  -8   9  -3  158.08   22.10
   9  -1  -3  128.09   46.00
   9  -8   3  120.99   13.00
  -1   9   3  119.09   10.60
   9  -1  -3  153.98   11.90
   9  -8   3  134.69   11.30
   9  -1  -3  130.59   13.50
   9  -1  -3  118.69   10.90
   9  -8   3  148.69   12.90
   9  -8   3  138.49   13.20
   9  -8   3  138.19   11.90
   0  -9   3  190.18   54.89
   0   9   3  217.98   16.70
   9  -9   3  222.38   17.40
   9   0  -3  252.77   16.70
  -9   9  -3  202.08   22.60
   0  -9  -3  197.08   22.20
   0   9   3  212.68   15.60
   9  -9   3  226.58   18.40
  -9   0   3  203.88   16.60
  -9   0   3  198.58   15.70
   0  -9  -3  199.38   17.70
   0   9   3  176.58   21.70
   9  -9   3  238.98   24.00
   9   0  -3  196.88   17.90
   9   0  -3  201.28   15.40
   0  -9  -3  186.58   16.10
  -9   0   3  213.28   15.70
   9   0  -3  214.98   15.20
   0  -9  -3  217.88   17.80
   0   9   3  205.48   15.30
   9  -9   3  213.48   17.60
   9  -9   3  222.38   16.60
   9  -9   3  211.58   15.80
   0  -9  -3  221.38   62.99
   9  -9   3  221.18   16.10
   9   0   3  261.07   21.10
   0   9   3  212.58   16.20
  -9   0   3  218.98   17.70
   9   0  -3  162.98   48.80
   9  -9   3  226.48   16.70
   0  -9  -3  225.08   22.40
   9  -9   3  237.58   20.40
   9  -9   3  231.38   18.20
  -5  10   3   -1.20    2.20
  -5  -5   3    3.30    3.00
  -5  10  -3   -1.30    2.70
   5   5  -3    2.70    2.40
   5 -10   3    2.50    4.90
  10  -5   3   -1.50    1.80
   5 -10  -3    1.90    2.80
  10  -5   3    1.00    3.20
   5   5  -3    1.10    2.60
   5   5  -3    0.00    1.90
 -10   5  -3    5.30    4.40
   5   5   3    3.70    2.10
   5   5   3    1.70    3.20
  10  -5   3    0.00   11.10
 -10   5   3    4.20    3.50
  10  -5   3    2.20    1.90
  -5  10   3    5.60    4.80
  -5  -5   3    1.70    4.00
   5 -10   3    0.60    2.20
   5 -10   3    5.00    3.40
  -5  -5   3  -42.50   37.00
   5   5  -3    0.20    2.80
   5   5   3    0.70    2.00
   5   5   3    0.20    4.70
   5 -10   3   -1.50    2.40
  -5  -5   3   -2.60    5.90
   5   5   3   -1.80    3.30
   5 -10  -3    1.10    2.40
   5 -10  -3    1.30    2.80
  10  -5   3   -1.80    4.80
  10  -5  -3    3.10    2.20
  -5  -5  -3  -36.40   31.70
 -10   5  -3   -3.40    3.60
  -5  -5  -3   -1.00    4.20
  10  -5   3    2.60    2.70
   5 -10  -3    2.90    2.50
  10  -5  -3    0.80    4.50
  10  -5   3    2.40    2.30
   5 -10  -3  -12.40   16.60
 -10   5   3    7.90    4.60
   5 -10  -3   -1.00    2.70
 -10   5  -3  -11.80   10.40
  -5  10   3   -2.00    2.70
  -5  10  -3    1.30    6.60
  -5  10  -3    0.50    2.10
  -5  -5  -3   -1.90    4.40
 -10   5   3   -9.60    8.60
  10  -5  -3  -10.20   12.80
   5 -10   3    3.60    4.10
  -5  10   3    4.40    6.70
   5   5  -3    1.50    1.70
   5 -10   3    3.90    3.90
 -10   5   3    1.90    2.40
  10  -5   3  -12.60   20.40
   5 -10   3    4.10    2.80
  -5  -5  -3   -0.40    5.40
  10  -5  -3   -0.70    2.30
   5   5   3    1.30    1.80
  10  -5   3   -0.30    4.10
  -4  10  -3   15.10    4.10
   6 -10   3   32.40    9.20
  10  -4   3   14.50   12.60
  10  -4   3   21.50    4.10
 -10   4   3   32.80    6.90
  10  -4   3   17.90    3.70
  10  -4   3   24.60    5.50
  -6  -4  -3   15.50    5.00
  10  -4   3   16.30    3.70
  -4  10  -3   17.40    8.70
 -10   4   3   34.70    6.20
   4   6   3   30.60    5.70
  10  -6  -3   16.80    4.60
  -6  -4  -3   22.90    9.90
  10  -4   3   17.30    6.60
  -4  10  -3   16.60    4.30
 -10   4   3   34.50   11.50
  10  -6  -3  129.09   57.29
   4   6   3   34.30    7.40
  10  -6  -3   27.80    6.10
   4   6   3   32.80    6.80
  -6  10   3   31.80    9.90
  -6  -4  -3   60.19   69.69
  -6  -4  -3   24.20    4.90
  10  -6  -3   21.30   18.10
  10  -6  -3   33.60    6.70
   4 -10  -3   -3.60   19.20
  -4  -6   3   15.00    8.60
  -6  10   3   19.80    4.20
 -10   4   3   27.70    5.80
   6 -10   3   33.50    6.90
  -4  -6   3   23.40    5.70
   4 -10  -3   27.90    5.90
  10  -4   3    2.30   36.70
   4 -10  -3   28.30    5.60
  10  -6  -3   22.60    4.60
   4 -10  -3   24.80    6.10
   4 -10  -3    9.30    7.80
   4   6   3   31.10    4.90
  -6  -4   3   85.69   43.30
  -6  -4   3   23.50    4.60
  10  -6   3   24.30    4.80
   6 -10  -3   19.80    5.40
  10  -4  -3   32.50    5.60
 -10   4  -3   41.90   12.20
  -4  -6  -3  -57.89   42.00
  -6  -4   3   23.90    4.70
   4 -10   3   20.70    5.90
  -6  -4   3   20.50   10.40
   4   6  -3   20.00    5.20
   6   4   3   15.90    4.10
  -6  -4   3   31.30    4.90
 -10   4  -3   15.90    4.90
   4   6  -3   20.20    4.20
 -10   6   3    3.90    9.00
   6   4   3   21.90    4.50
  -4  -6  -3   17.60    7.50
  -4  -6  -3   14.80    7.90
  10  -6   3   36.30    8.80
  -4  10   3   31.50    5.20
   6 -10  -3   12.60   15.90
   6 -10  -3   24.60    5.60
 -10   6   3   18.80    9.00
   6 -10  -3   23.60    5.80
   4 -10   3   18.00    4.90
   6   4   3   20.30    9.40
   6   4   3   16.80    4.90
 -10   6   3   10.50    5.40
  10  -4  -3   28.20    8.00
   6 -10  -3   16.40    4.60
  -6  10  -3   28.30    8.50
   4 -10   3   14.20    5.60
   4 -10   3   16.80    8.30
  10  -6   3   24.50    5.10
 -10   6   3   10.00    5.20
   4   6  -3   19.00    4.20
   6 -10  -3   22.00    4.90
 -10   6   3   14.40    4.80
  10  -6   3   27.90    5.10
   4 -10   3   14.70    4.40
 -10   4  -3   13.10    5.90
   6   4   3   19.70    3.60
  -4  10   3   22.80    4.70
  10  -4  -3   28.50    4.70
 -10   6   3   12.50    3.50
   4   6  -3   24.00    4.80
   4 -10   3   20.70    5.20
  -6  -4   3   30.70    6.50
   4   6  -3   11.40    6.30
  10  -4  -3   29.00    5.40
  10  -6   3   25.40    5.30
   4 -10   3   19.40    5.20
  10  -4  -3   29.40   19.70
  -7  10   3  145.39   11.10
  10  -7  -3  143.39   12.90
  -3  -7   3  140.19   12.70
  -3  -7   3  112.89   19.30
  10  -3   3  102.99   30.40
  -7  -3  -3  156.68   12.60
  10  -7  -3  121.49   27.70
  10  -7  -3  139.79   11.80
  -3  -7   3  117.79   17.30
  10  -7  -3  131.09   11.10
  -3  10  -3  151.28   14.40
  -3  10  -3  140.29   11.50
  -3  10  -3  120.19   17.10
  10  -3   3  124.39   11.00
  10  -3   3  144.29   12.50
  -7  -3  -3  172.18   32.00
  10  -3   3  109.69   14.70
  -3  -7   3  103.49   48.10
  10  -7  -3  153.28   13.20
  10  -7  -3  143.89   16.60
  10  -3   3  128.09   10.70
  -7  10   3  138.79   19.00
  10  -3   3  143.39   11.70
 -10   7   3  145.19   19.60
   7 -10  -3  157.18   12.80
   3 -10   3  159.98   14.70
   3   7  -3  133.29   16.50
   7   3   3  119.59   14.50
   3   7  -3  148.99   11.80
 -10   3  -3  145.09   13.90
   7   3   3  146.69   11.20
   7 -10  -3  128.29   12.00
   7 -10  -3  159.38   14.00
   3   7  -3  163.08   11.60
 -10   3  -3  156.28   14.90
   7   3   3  158.48   12.70
  -7  -3   3  201.98   79.59
   7 -10  -3  143.79   13.40
   3 -10   3  157.88   13.30
   3   7  -3  146.19   13.00
   7 -10  -3  141.89   27.30
   7 -10  -3  150.28   18.00
   7 -10  -3  143.19   15.00
 -10   7   3  161.58   12.80
   3 -10   3  174.68   14.70
   3   7  -3  149.79   12.10
   3 -10   3  138.69   13.70
   3 -10   3  181.78   20.90
   3 -10   3  145.59   15.30
   7 -10  -3  153.48   12.90
 -10   7   3  180.98   20.10
 -10   7   3  146.99   11.10
 -10   7   3  133.69   12.70
 -10   3  -3  161.98   23.50
   3 -10   3  152.18   13.00
  -2  -8   3   65.29   12.80
  -8  -2  -3   68.29   10.70
 -10   2   3   96.19   10.40
  -8  10   3   78.49    7.10
  10  -8  -3   61.49    7.30
  10  -2   3   58.69    7.10
  10  -2   3   75.39    7.50
   2   8   3   88.29    9.20
 -10   8  -3   80.09    8.00
   2 -10  -3   96.39   12.40
   2 -10  -3   99.89   14.00
  10  -8  -3   66.99    8.50
   2   8   3   85.29    8.20
  -2  10  -3   60.79    7.40
  -2  -8   3   77.79   44.30
   8 -10   3   82.99   10.10
 -10   2   3   76.19   19.70
  -2  -8   3   64.79    8.50
  10  -2   3   72.79    8.50
   2 -10  -3   76.69    9.80
   8 -10   3   77.19   11.40
 -10   8  -3   69.09   14.10
  10  -8  -3   72.29    8.40
  -2  -8   3   63.79   10.90
  10  -8  -3   68.59    8.70
  -2  -8   3   60.19   13.20
   2   8   3   91.29    7.90
   2 -10  -3   97.19   38.40
 -10   2   3   81.09    9.00
  -8  -2  -3   65.89    9.60
   8 -10   3   96.99    9.60
  -8  -2  -3   75.69    9.20
  10  -2   3   59.39   14.80
  10  -8  -3   64.49   36.30
   2   8   3   60.99   11.40
  -2  10  -3   56.89    7.40
   8 -10   3   89.59    8.70
 -10   2   3   90.19    9.70
  -8  10   3   78.99    8.40
   2   8   3   66.79   10.20
  -8  10   3   83.59   15.80
   8 -10   3   93.19    9.30
  -2  10  -3   69.29    8.30
  10  -2   3   49.00   25.00
   2 -10  -3   94.29    9.20
  10  -2   3   70.49    8.00
   2   8   3   86.69    8.30
   8 -10   3   93.29   10.50
  10  -8  -3   68.99    8.60
   8 -10   3   87.89   14.40
   8 -10   3   89.19    9.80
  10  -8  -3   62.29    8.00
 -10   2   3   89.69    8.60
   2 -10  -3   76.79   10.20
   8   2  -3   91.99    8.10
  -2  10  -3   62.09   14.30
   8   2  -3   71.59    8.60
 -10   2  -3   81.79   10.70
   8 -10  -3   56.79    7.70
  -8  -2   3   92.09    8.30
  10  -2  -3   57.49   30.70
   2   8  -3   58.39    7.50
 -10   2  -3   77.29   18.80
  -2  -8  -3   74.79   16.10
   8 -10  -3   56.79    9.50
  10  -2  -3   85.99    7.50
  10  -8   3   90.19    8.60
   2   8  -3   56.99    8.40
  -8  -2   3   90.59    8.10
   8 -10  -3   75.09    8.60
 -10   8   3   61.49   13.50
  10  -8   3   96.49    9.80
  10  -8   3   91.99    8.60
  -2  10   3   81.89    8.60
  10  -2  -3   93.09    8.30
   2 -10   3   68.29   10.50
 -10   2  -3   63.49    9.60
  10  -8   3   90.89   12.60
   8   2   3   76.09    8.40
  10  -8   3   75.39   10.00
   8 -10  -3   69.69    9.10
   2 -10   3   50.79    9.30
   8 -10  -3   60.39    8.80
  10  -2  -3   87.19   12.90
  -2  -8  -3   87.79   13.10
   2 -10   3   61.69    9.60
  10  -8   3   96.89    9.30
  -8  -2   3   59.89   16.70
   2 -10   3   68.09    8.50
  10  -8   3   93.69   10.40
  -2  -8  -3   51.19   39.20
   8 -10  -3   65.09   11.70
 -10   8   3   73.69    7.80
  -8  10  -3   97.89   16.20
   2 -10   3   61.39    9.50
  -2  10   3   96.09    8.90
   8 -10  -3   59.69    8.10
   2   8  -3   67.39    7.40
  -2  -8  -3   82.79    9.00
  -2  10   3   75.49   14.60
  -2  10   3   83.59    7.90
   8 -10  -3   68.49   15.10
  -2  10   3   94.79    9.60
   2 -10   3   59.39   12.40
  10  -2  -3   73.89   10.40
   2   8  -3   62.19    7.60
 -10   2  -3   67.49    9.10
   9 -10   3   76.89   11.50
   9   1  -3   79.49    8.00
   1 -10  -3   75.09   10.00
 -10   1   3   76.69    9.10
   9 -10   3   70.99   10.00
   9 -10   3   79.09    9.70
   1 -10  -3   68.99   42.20
   9   1  -3   67.39   40.60
   9 -10   3   73.69    8.90
   1   9   3   65.99   11.80
 -10   1   3   46.50   15.90
 -10   9  -3   61.39   14.10
  -1  -9   3   70.89   41.30
   1   9   3   80.19    8.30
   9 -10   3   78.99    8.60
   9 -10   3   73.89    9.80
   1   9   3   77.29    7.90
 -10   1   3   79.29    8.50
   1 -10  -3   74.89   11.10
 -10   9  -3   80.79    7.60
   1   9   3   77.19    9.00
 -10   1   3   82.59   10.20
   9 -10   3   78.89    9.00
   1 -10  -3   88.19   13.50
   9   1  -3   89.39    9.30
   1 -10  -3   68.29    9.70
   9 -10   3   78.19    9.50
   1   9   3   79.19    8.30
   1 -10  -3   68.69    8.30
   9 -10   3   87.09    9.40
   9 -10   3   87.09   14.60
 -10   1   3   84.39    8.90
  10  -1  -3  106.29   37.20
  10  -9   3   70.99    9.00
  -1  10   3   60.99   14.60
  10  -9   3   67.09    8.90
  -1  10   3   76.99    8.50
  -9  -1   3   82.39   10.00
  -1  10   3   72.79    8.00
  -9  -1   3   70.49    8.50
  10  -9   3   76.09    8.70
  10  -9   3   80.19   11.40
  -1  10   3   77.59    8.50
  -1  -9  -3   74.39   12.10
  -1  -9  -3   56.59   13.20
  -1  -9  -3   73.89    8.50
  10  -1  -3   90.09    8.90
  10  -9   3   81.49   10.30
  10  -9   3   83.39   10.30
  10  -9   3   87.09    9.90
  -1  -9  -3   20.80   35.60
  -9  -1   3   78.79    8.30
  -9  10  -3   64.29   14.80
   1 -10   3  112.09   39.00
  10  -1  -3   75.49    7.90
  10  -9   3   73.99    8.40
  10  -9   3   68.29    8.50
  -9  -1   3   75.89    8.40
  -1  -9  -3   90.89   10.50
  -1  10   3   73.69    8.90
   9   1   3   86.79   15.70
  10  -1  -3   65.09    7.70
   0  10   3   -0.60    2.10
   0  10   3    5.30   11.40
  10 -10  -3    1.80    7.00
  10   0  -3   -7.70   33.60
   0 -10  -3  -15.90   10.60
   0 -10   3    2.80    4.10
  10   0   3    2.80    3.00
 -10   0  -3   -4.80    4.20
  10   0   3    9.20    7.10
  10 -10   3    3.10    3.40
   0 -10   3   -0.60    4.30
  10 -10  -3   -0.70    2.60
 -10   0   3  -10.10   10.40
 -10   0   3   -0.60    3.40
   0 -10   3    8.20    6.10
   0 -10  -3    2.00    5.10
 -10   0  -3    8.00    4.60
   0 -10  -3    1.30    3.50
  10 -10   3    3.30    3.00
 -10   0   3    2.90    4.10
   0  10   3   -1.10    2.00
   0  10  -3    3.30    2.60
   0 -10   3   -0.20    3.30
   0 -10  -3  -16.70   32.60
  10 -10   3    0.90    3.80
   0 -10   3    2.10    3.90
 -10  10  -3  -13.70    9.40
  10 -10  -3    2.80    2.70
 -10  10   3    0.20    2.30
  10   0  -3    3.50    3.50
  10   0  -3   -0.10    3.20
   0  10  -3    2.00    2.40
 -10   0  -3    8.10    5.60
  10 -10   3    1.40    3.00
   0  10  -3    3.50    2.40
 -10  10  -3   -3.50    2.30
  10   0   3    3.50    3.80
   0 -10   3   -8.90   22.60
   0  10   3    2.50    2.50
  10 -10   3   -1.70    6.70
 -10   0   3    2.30    2.80
   0  10   3    0.00    2.20
  10 -10   3   -0.40    1.80
  10 -10   3    3.00    2.70
  10   0   3    4.00    3.30
 -10  10   3    1.10    3.40
 -10   0   3   -2.60    2.90
 -10  10   3   -2.20    9.30
   0  10  -3    1.40    2.50
  10 -10  -3    0.20    2.10
 -10   0  -3   18.00   13.10
  10   0  -3    5.90    3.60
  10 -10  -3    1.50    3.50
   0 -10  -3   -1.60    4.00
  10 -10  -3    0.80    2.50
  10 -10  -3    2.10    3.10
   6   5  -3  169.48   13.80
   6   5  -3  162.58   12.90
   5 -11  -3  175.88   15.40
   5   6   3  155.08   14.00
  -5  -6   3   50.59   49.80
   6 -11   3  158.58   14.20
   5 -11  -3  151.98   13.90
 -11   5   3  164.38   13.60
   6   5  -3  172.58   14.60
   6 -11   3  174.08   16.40
   5 -11  -3  149.59   13.60
   5   6   3  168.28   13.00
 -11   6  -3  177.28   14.40
   5 -11  -3  203.98   21.80
   6 -11   3  152.08   15.10
 -11   5   3  180.18   26.90
 -11   6  -3  146.99   13.40
   6 -11   3  169.08   17.50
   6 -11   3  183.38   14.70
   5   6   3  162.88   11.50
   5 -11  -3  174.08   17.00
   5   6   3  158.18   11.90
   6 -11   3  181.08   14.90
 -11   5   3  171.18   13.10
   6   5  -3  155.88   11.60
   6 -11   3  202.28   23.00
   6   5  -3  179.38   12.80
   5 -11  -3  161.68   13.70
 -11   5   3  177.88   13.60
  -6  -5   3  150.38   10.70
  -5  11   3  153.18   13.60
  11  -6   3  160.98   12.50
  11  -6   3  119.99   16.50
  -5  11   3  108.99   20.30
  -6  -5   3  107.09   22.20
  11  -6   3  156.68   13.30
  11  -5  -3  156.18   14.00
  -6  11  -3  117.89   20.70
  11  -5  -3  129.59   11.70
  -5  -6  -3  141.89   11.40
  -6  -5   3  140.19   13.90
  -5  11   3  134.09   12.60
  -5  11   3  149.29   12.40
  -6  11  -3  145.29   12.50
  -5  -6  -3  148.09   23.30
  -5  11   3  138.49   11.80
  -6  -5   3  177.78   74.59
  11  -6   3  163.28   14.00
  11  -5  -3  186.48   44.60
  11  -5  -3  157.08   13.30
  11  -6   3  157.08   14.30
  11  -6   3  160.68   12.70
  11  -6   3  149.79   12.60
  11  -7  -3   35.40   52.19
  -7  -4  -3  127.59   12.80
  11  -4   3  125.19   10.30
  11  -7  -3  155.98   13.30
  -4  -7   3  107.49   20.60
  11  -4   3  146.09   12.70
  -7  11   3  138.19   23.70
  11  -7  -3  143.89   12.10
  -4  11  -3  153.78   12.90
  11  -7  -3   77.19   34.60
  11  -7  -3  146.79   12.60
  11  -7  -3  154.28   14.00
  11  -7  -3  134.69   11.40
  11  -4   3  139.89   11.70
  11  -4   3  132.69   11.80
  11  -4   3  121.99   16.40
  11  -4   3  131.29   11.00
  -7  -4  -3  148.89   12.20
  -4  -7   3  105.09   61.39
  -4  -7   3  150.18   12.60
  -7  11   3  150.38   11.80
  -7  11   3  151.78   13.00
  -4  11  -3  153.38   12.00
   4 -11   3  125.19   19.10
   7 -11  -3  111.99   21.70
   7   4   3  146.79   11.50
   7 -11  -3  174.58   19.00
   4   7  -3  144.59   13.60
   7 -11  -3  149.79   14.30
 -11   4  -3  125.19   28.80
 -11   7   3  127.09   11.90
   7 -11  -3  125.49   12.40
   4 -11   3  145.69   14.10
 -11   7   3  148.89   12.40
   4 -11   3  149.59   15.90
   4   7  -3  162.18   12.30
   4 -11   3  141.89   13.00
 -11   4  -3  145.99   14.60
 -11   7   3  133.29   12.20
  -4  -7  -3   98.89   52.69
   7   4   3  146.59   14.10
 -11   7   3  149.88   21.80
 -11   4  -3  135.19   13.90
   4   7  -3  112.69   12.60
   4 -11   3  147.29   14.00
 -11   7   3  139.69   11.40
  11  -3   3    4.00    3.10
   3 -11  -3   -3.00    4.60
   3   8   3    2.90    2.40
   3 -11  -3    0.40    4.50
  -3  11  -3    5.80    2.70
   3 -11  -3    8.10    5.50
   3 -11  -3   10.10    5.70
  -8  11   3   -0.20    3.40
 -11   3   3    5.30    3.70
  -8  -3  -3    3.80    3.70
   8   3  -3    3.40    3.70
   8 -11   3    4.30    3.70
   8 -11   3    2.60    2.90
  11  -8  -3    3.60    3.10
   8 -11   3    3.20    3.20
  11  -8  -3    4.80    3.40
  11  -3   3   -1.00    3.00
   8 -11   3   -1.60    6.80
  -3  -8   3    1.70    6.70
  -3  -8   3    3.00   13.80
   3   8   3    3.40    2.60
  -8  -3  -3   -1.00    9.90
  11  -3   3    3.90    2.50
   8   3  -3    9.00    2.70
 -11   3   3    2.20    3.30
  11  -8  -3   -4.10    5.20
  11  -8  -3    4.30    2.90
  11  -3   3    2.30    6.80
  -8  11   3   -5.30   10.30
  11  -8  -3    6.60    4.30
   8 -11   3    5.10    3.70
 -11   3   3   -6.70   11.30
  -3  11  -3    4.90    2.90
  -3  -8   3    2.10    4.10
  11  -3   3  -17.80   18.40
  -3  11  -3    8.50    3.50
 -11   3   3   -0.30    2.60
  -3  11  -3    2.80    2.80
  -8  -3  -3   -1.60    5.70
  11  -3   3    2.70    2.90
 -11   3   3    2.10    6.10
  -8  -3  -3    5.50    4.20
   3   8   3    2.90    2.90
   8   3  -3    6.00    3.00
  11  -8  -3    6.40    2.50
   3 -11  -3    2.80   24.00
   8 -11   3    2.10    2.90
   8 -11   3    1.20    2.80
  11  -8  -3   10.20    3.60
 -11   8  -3   -3.10    9.20
  11  -8  -3    4.40   20.60
   3   8   3    0.20    2.30
   3   8   3    1.80    4.50
   8 -11   3    5.20    3.40
   3 -11  -3    3.80    3.70
   3 -11   3    9.80    6.50
   3   8  -3    5.90    3.20
  -3  -8  -3    2.40    5.70
   8 -11  -3    8.10    3.60
  -8  -3   3    5.90    2.70
  -3  -8  -3   16.60    7.60
   3   8  -3    6.60    4.00
   8 -11  -3    7.00    3.70
  11  -3  -3    3.40    2.50
 -11   3  -3    6.00    5.60
  11  -8   3    3.10    4.60
  11  -3  -3    2.50    2.40
 -11   3  -3   21.30   17.60
   8 -11  -3    6.10    4.00
  -3  11   3    3.10    3.20
 -11   8   3   -3.90    3.90
   8 -11  -3    0.70    5.70
  11  -8   3    6.00    3.30
  -3  11   3    7.30   20.80
  11  -3  -3    5.60    4.40
  -8  -3   3    1.00    4.30
 -11   8   3    5.40    3.40
   8 -11  -3    7.30    4.00
   3   8  -3    2.90    2.60
  11  -8   3    3.40    2.90
  11  -8   3    4.60    2.80
   8   3   3    3.70    7.40
  11  -3  -3    4.60    2.50
   3   8  -3    5.50    3.00
  11  -8   3    2.10    3.70
   3 -11   3    5.20    4.30
 -11   3  -3    8.40    5.00
 -11   8   3   23.20   10.90
  -8  11  -3    3.00   10.60
  -3  11   3    2.50    2.40
 -11   8   3    7.00    4.00
  11  -8   3    5.10    3.10
   3 -11   3    4.90    3.20
  -3  -8  -3   60.89   45.60
   8   3   3    5.80    3.60
 -11   3  -3    5.50    4.80
  -8  -3   3    7.00    3.20
  11  -3  -3   -7.60   23.40
 -11   8   3    3.50    2.60
   3 -11   3    3.40    5.90
  -3  -8  -3    1.00    7.80
  -8  -3   3    0.00    3.50
  -3  11   3    3.10    3.00
   3 -11   3    4.50    4.00
   9   2  -3   53.09   51.89
   9 -11   3  178.08   16.90
   2 -11  -3  187.18   20.80
   2   9   3  184.08   13.60
   2   9   3  175.88   13.80
   9 -11   3  173.58   15.50
   2 -11  -3  142.79   13.70
   9 -11   3  178.38   15.70
   9 -11   3  201.48   22.20
   2   9   3  178.08   14.70
   9 -11   3  169.58   16.10
   2 -11  -3  179.78   17.40
 -11   2   3  165.48   14.50
   2 -11  -3  156.68   16.20
 -11   2   3  169.38   15.50
 -11   2   3  168.78   13.80
   2 -11  -3  156.98   15.30
   9 -11   3  183.28   14.40
 -11   9  -3  159.28   12.70
   9   2  -3  184.68   14.80
   9 -11   3  174.18   14.80
   9 -11   3  168.88   17.60
   9   2  -3  187.88   13.40
   2 -11  -3   87.39   38.80
 -11   9  -3  136.39   12.60
   9 -11   3  188.88   15.30
   2   9   3  183.68   13.20
  -9  11  -3  165.58   12.50
  -9  -2   3  161.18   13.00
  -2  11   3  120.89   23.90
  -2  11   3  163.68   13.80
  -9  11  -3  129.89   24.90
  -9  -2   3  152.68   13.30
  11  -2  -3   92.09   37.70
  -2  -9  -3  141.19   66.79
  11  -2  -3  145.49   13.00
  -2  11   3  151.08   13.40
  11  -9   3  171.38   14.10
  -2  11   3  151.78   14.40
  11  -9   3  173.58   14.60
  -2  11   3  160.88   13.10
  11  -2  -3  146.39   23.50
  -2  -9  -3  152.88   18.80
  11  -9   3  159.28   15.70
  11  -9   3  165.68   16.40
  -9  -2   3  145.39   15.10
  11  -9   3  171.08   15.20
  -2  -9  -3  197.88   17.20
  11  -2  -3  169.08   13.50
  11  -9   3  172.98   14.20
  -9  -2   3  169.58   12.70
  11  -9   3  167.98   13.60
  -1  11  -3   25.10    6.30
  11 -10  -3   25.70    6.30
  11 -10  -3   21.00    5.80
  -1 -10   3   28.90    6.70
   1 -11  -3   12.50   38.30
 -10  -1  -3   24.10    6.20
  11  -1   3   31.60   46.00
  11  -1   3   27.80    5.70
  11  -1   3   26.80    5.80
 -11   1   3   45.70   18.70
  -1  11  -3   24.30    5.20
  11 -10  -3   29.10    5.40
 -10  -1  -3   22.10    6.30
 -10  -1  -3   17.10   13.40
  -1  11  -3   25.70    5.50
  -1 -10   3   16.90    6.00
  -1 -10   3   42.90   44.20
  11 -10  -3   25.20    7.50
  -1 -10   3   28.30    8.90
  11  -1   3   23.60    5.10
  -1  11  -3   26.70    5.30
 -10  11   3   31.50    6.60
  11 -10  -3   24.50    6.10
 -10  -1  -3   16.70    6.60
  11 -10  -3   30.90    6.50
  10   1  -3  128.29   74.89
  -1 -10   3   36.00    9.20
 -10  11   3   27.20    5.60
   1 -11   3   18.80   30.60
  10   1   3   26.70    5.80
  10 -11  -3   32.10    6.90
   1 -11   3   29.80    7.70
  10   1   3   13.80    8.10
   1 -11   3   27.70    7.20
  10 -11  -3   33.50    5.90
  10 -11  -3   33.80    8.40
   1  10  -3   35.40    6.20
 -10  -1   3   43.60   18.70
  10 -11  -3   29.10    9.40
 -11  10   3   23.70    5.50
 -11  10   3   32.90    6.10
  10   1   3   21.30    5.50
 -11   1  -3   17.20    7.00
 -11   1  -3   41.80   19.00
 -11   1  -3   23.00    6.70
  10 -11  -3   32.40    7.10
 -11   1  -3   27.00    6.20
   1  10  -3   30.80    5.50
  10 -11  -3   26.10    6.50
   1 -11   3   33.10    7.10
   1 -11   3   28.80    9.70
  11  -1  -3   57.19   64.49
  -1 -10  -3   50.29   15.40
 -11  10   3   41.30    6.30
   1  10  -3   34.20    6.90
   1 -11   3   21.70    6.80
   1  10  -3   30.80    5.70
  -1 -10  -3  -28.10   52.49
  10 -11  -3   33.00    6.50
   0  11  -3   16.00    4.90
  11 -11  -3   13.20    4.00
  11   0   3    3.40   34.40
  11 -11   3   10.90    5.50
  11 -11  -3   19.10    5.20
   0  11  -3   19.40    4.60
   0 -11  -3    5.10    5.10
  11 -11  -3   16.60    5.00
  11   0   3   20.10    5.40
  11 -11  -3   17.70    6.10
   0 -11   3   11.20    5.40
 -11   0  -3   16.90    7.10
   0 -11   3   14.30    5.80
 -11   0  -3   16.00   17.10
 -11  11   3   19.10    4.80
 -11  11   3   14.70    4.10
   0  11  -3   20.30    4.80
 -11   0   3    9.70   17.10
 -11   0  -3   18.30    5.30
  11   0   3   15.20    4.90
  11 -11  -3   15.10    5.00
  11 -11  -3   16.50    4.70
  11   0  -3   19.10   45.60
  11   0   3   21.20   10.40
   0  11  -3   15.10    4.10
   0 -11   3   18.60    8.50
   0 -11   3    9.20    4.10
 -11   0  -3   11.60    5.00
   0 -11  -3   50.49   41.00
  12  -6  -3   12.80    4.00
  -6  12  -3   11.60    4.30
   6 -12   3   19.40    5.40
   6 -12   3    9.60    7.50
 -12   6   3   12.70    5.30
  -6  12   3   12.30    3.90
   6 -12   3   10.60    4.90
   6 -12  -3   13.10    4.40
  12  -6   3    8.00    4.90
   6   6  -3   18.00    3.90
  12  -6  -3   14.30    3.60
  12  -6   3   11.70    4.40
  12  -6   3   12.50    3.90
 -12   6   3   11.30    4.60
 -12   6   3   20.30    4.90
 -12   6  -3   11.30    6.80
   6   6  -3   10.60    4.40
  -6  -6   3   11.00    4.30
   6 -12   3   10.00    4.90
  12  -6   3   17.10    7.50
   6   6   3   16.80    3.20
   6 -12   3   23.80    6.30
   6 -12  -3   15.90    5.00
   6   6   3   17.40    5.10
  -6  -6   3  124.09   78.19
   6   6  -3   12.90    3.90
  12  -6   3   17.60    4.40
   6 -12  -3   -4.20   16.50
   6   6  -3   14.80    5.00
   6 -12  -3   15.00    4.80
   6 -12   3   12.70    5.20
   6 -12  -3   25.70    6.70
  -6  12   3   15.40    5.00
 -12   6   3   12.40    4.00
  -6  12   3   15.10    4.30
   6   6   3   13.80    3.90
   6 -12   3   15.20    4.80
  12  -6  -3   21.80    5.10
   6 -12  -3   11.60    5.30
  -6  12  -3   11.90    4.30
  -6  -6  -3   10.90    5.60
  -6  -6  -3   18.70   12.70
  -6  -6  -3   15.80    3.70
   6   6   3    4.40    4.00
  -6  -6  -3  -20.00  101.99
 -12   6  -3   10.40    5.00
 -12   6   3  -10.40   18.90
   6   6  -3   13.20    5.10
  12  -6   3   15.80    3.90
   6 -12  -3   14.20    6.80
  12  -5   3   47.60   38.30
  12  -7  -3   52.09   44.70
  -5  -7   3    0.40   11.70
   5   7   3   26.00    6.50
  -5  -7   3  -47.10   58.29
 -12   5   3   22.70   18.90
  -5  -7  -3   43.80   14.70
 -12   5  -3   13.50    5.30
  -5  -7  -3  -96.99   89.59
   5 -12   3   22.40    5.60
  -7  -5   3   40.50   16.10
  12  -7   3   44.90   10.60
   4 -12  -3   42.20    8.20
 -12   8  -3   36.60    7.80
   4 -12  -3   49.10    9.40
   4   8   3   49.00    6.00
  12  -8  -3   69.99    8.90
   8 -12   3   43.30    9.20
  -8  -4  -3   63.09    7.50
   8 -12   3   46.40    7.90
 -12   4   3   48.20    7.70
  -8  12   3   63.99    7.00
  -8  -4  -3   63.19    8.70
   4 -12  -3   51.59    9.10
  12  -8  -3   67.39    8.20
   4 -12  -3   46.20   12.50
   8 -12   3   55.39    9.20
   4   8   3   37.60    7.30
   8 -12   3   55.49    9.30
   4 -12  -3   41.40    7.70
   4   8   3   44.70    6.50
   8 -12   3   61.99   11.00
  12  -4   3   29.10    9.30
   4   8   3   55.19    7.20
  12  -4   3   49.99   24.20
  -4  -8   3   54.09   17.30
 -12   4   3   64.29   18.40
   4 -12  -3   43.30    7.20
 -12   4   3   60.89    7.60
  -8  -4  -3   65.89   21.70
   8 -12   3   52.69   12.80
   8   4  -3   55.89    7.30
   8   4  -3   54.29    8.30
   8 -12   3   50.39    8.00
  -8  -4  -3   68.69   10.50
 -12   8  -3   55.39    7.50
 -12   4   3   52.09    8.50
   4   8   3   46.70    8.40
   8   4  -3   47.80    5.40
 -12   4   3   48.70    8.10
  -4  12  -3   54.29    7.50
  12  -8   3   47.80    7.90
  -8  -4   3   34.40   15.90
  -4  12   3   35.80    6.70
  -8  12  -3   34.20    6.20
   4 -12   3   68.49    9.20
   4 -12   3   66.89   10.40
  -4  -8  -3   24.20   12.50
   8 -12  -3   62.59    8.20
  -8  12  -3   38.70    7.00
  12  -4  -3   42.80    6.40
  12  -8   3   46.00    6.80
  -4  -8  -3   41.70    8.50
  -4  12   3   42.00    7.30
  -4  -8  -3  -81.49   96.49
  12  -4  -3   45.10    6.30
   4 -12   3   67.59   14.20
   4   8  -3   65.79    7.80
 -12   4  -3   69.89    9.60
  12  -8   3   43.70    6.70
   8   4   3   64.69    8.30
   8 -12  -3   73.19    9.70
  12  -8   3   45.10    7.10
  -8  -4   3   41.10    8.30
  -4  12   3   36.90    7.20
 -12   4  -3   56.89    9.00
   8 -12  -3   74.69    9.90
  12  -8   3   49.99    7.80
  12  -4  -3   30.80   30.30
   4 -12   3   65.79    9.90
  12  -8   3   44.30    8.10
   4   8  -3   37.60    7.90
  -4  12   3   42.80    6.50
 -12   8   3   62.39    7.10
  -8  -4   3   48.30    5.60
  12  -4  -3   47.00    7.30
   8 -12  -3   56.79   11.90
   9 -12   3   26.50    6.10
   3 -12  -3  -23.70   28.30
 -12   9  -3   22.10    4.70
   9 -12   3   26.90    6.90
 -12   3   3   41.10    7.30
   9   3  -3   32.80    7.10
   9 -12   3   36.40    9.20
 -12   3   3   43.50    7.70
   9 -12   3   32.50   10.90
   3 -12  -3   24.30    6.60
   9 -12   3   31.60    7.30
   3   9   3   39.70    6.00
   9 -12   3   29.20    6.60
 -12   9  -3   31.20    5.50
   3   9   3   33.70    5.50
   3 -12  -3   39.70    7.80
   3   9   3   27.80    6.60
   3 -12  -3   25.20    9.50
  -3  -9   3   36.90   17.40
   3 -12  -3   35.70    6.40
   9 -12   3   34.00    6.70
 -12   3   3   41.70    7.00
  -3  -9   3  139.79   60.89
   3   9   3   32.80    6.10
   9   3  -3   36.70    5.70
   3   9   3   34.50    7.40
   3 -12  -3   29.10    7.00
   9 -12   3   43.30    8.20
   9   3  -3  -63.99   52.89
 -12   3   3   45.00   18.20
 -12   3   3   36.90    6.50
  12  -3   3   57.69   32.20
  -3  -9  -3   20.00   13.60
  -3  -9  -3    0.00   51.09
  12  -9   3   26.00    6.40
  -9  -3   3   22.80    6.40
  12  -9   3   29.00    5.60
  12  -3  -3   24.70    5.40
  -3  12   3   27.80    6.10
  12  -3  -3   31.80   31.70
 -12   3  -3   44.80   27.30
  -3  -9  -3   24.80    6.10
  -3  12   3   30.90    6.50
  -3  12   3   23.30    5.10
  12  -9   3   24.00    6.70
  -9  -3   3    6.70   14.60
  -9  -3   3   25.20    4.90
  12  -3  -3   28.10    5.10
  -3  12   3   28.30    5.40
  12  -9   3   37.20    6.70
  -9  -3   3   32.10    5.10
  12  -3  -3   31.90    5.80
  -3  -9  -3   13.30    7.60
  12  -9   3   33.30    6.40
  12  -9   3   28.20    5.90
  -9  12  -3   27.20    5.70
  10 -12   3   11.20    4.00
  12 -10  -3    7.40    3.80
 -12   2   3   14.00    4.40
  -2 -10   3    5.60    4.20
  12  -2   3    0.40   35.20
  12 -10  -3    5.10    3.80
   2 -12  -3    8.50    4.00
  12 -10  -3    7.70    3.10
 -12  10  -3    5.80    3.60
  10 -12   3   11.40    4.60
   2  10   3   10.70    3.80
  -2  12  -3    8.00    3.10
  -2  12  -3    4.30    2.80
   2  10   3   10.40    3.60
  -2 -10   3   31.80   48.40
 -10  12   3    6.90    3.50
  12  -2   3    2.40    3.00
  -2 -10   3   -1.50    4.50
   2 -12  -3   16.80    5.60
  12  -2   3    4.30    2.70
 -10  -2  -3    2.70    5.20
   2  10   3   10.10    3.40
 -10  -2  -3    1.00    4.60
 -12   2   3   14.30    5.40
 -12   2   3    6.00    4.00
  10   2  -3    5.20    3.30
 -10  12   3    1.70    3.40
  -2  12  -3    5.40    3.20
 -10  -2  -3    4.10    3.50
  10 -12   3   12.40    4.70
   2 -12  -3    7.80    4.80
  12 -10  -3    8.80    4.70
  10 -12   3   14.10    5.80
  10 -12   3   11.00    5.60
 -12   2   3   -9.70   21.90
  -2 -10   3    6.30    5.40
  10   2  -3   15.10    3.80
   2  10   3   10.10    5.20
  10   2  -3   11.20    5.20
  10 -12   3    3.70    3.60
   2 -12  -3   10.30    4.70
  -2  12  -3    2.80    3.20
   2  10   3    7.70    4.70
  12 -10  -3    0.90    2.90
 -12  10  -3   10.40    3.00
  12  -2   3   -2.40   10.50
  12  -2   3    5.50    3.50
  10 -12   3    7.70    5.60
  12 -10  -3    5.10    3.50
 -12   2   3    5.30    3.50
   2 -12  -3    8.80    6.30
  10 -12   3    8.10    5.50
   2 -12  -3   13.60   38.20
   2  10  -3    6.70    2.90
   2 -12   3    2.10    3.70
  -2  12   3   11.00    3.90
 -10  -2   3   14.90    7.20
   2 -12   3    7.20    5.30
 -12   2  -3    4.90    5.30
  12 -10   3    8.40    4.40
 -12  10   3    7.20    3.10
  12 -10   3   13.60    4.30
 -12  10   3   10.70    4.30
  10 -12  -3    6.00    5.30
 -10  -2   3    7.80    3.50
  12 -10   3   11.40    4.40
 -12   2  -3    7.00    4.90
  12 -10   3   21.20    5.90
  -2 -10  -3   14.30   56.79
  10 -12  -3   10.00    4.40
  10   2   3    1.00    3.40
  -2  12   3   12.10    4.00
  10 -12  -3    3.40    3.10
 -12   2  -3  -12.10   30.10
  12  -2  -3    5.20    3.10
  -2  12   3   11.00    4.80
  -2 -10  -3   13.90   20.70
  12 -10   3    9.80    3.80
 -10  -2   3  -11.60   14.70
  -2  12   3    9.90    3.60
   2 -12   3    3.30    3.30
  12  -2  -3   11.20    3.70
  10 -12  -3    9.60    5.20
   2  10  -3    4.10    2.80
  12 -10   3   11.40    4.80
  -2 -10  -3   13.50    7.50
  12  -2  -3   10.00    3.10
   2  10  -3    1.00    3.50
  12 -10   3   11.00    4.50
  12  -2  -3  -32.00   32.80
 -10  -2   3    7.50    3.20
 -10  -2   3   10.90    4.80
   2 -12   3    8.20    4.20
   2 -12   3    4.50    5.00
   2  10  -3    2.00    2.80
  10 -12  -3    6.00    3.70
  10 -12  -3    0.30    3.00
 -12   2  -3    1.00    3.50
   1 -12  -3   26.60    8.10
  -1 -11   3   17.60    6.20
   1 -12  -3   43.40   13.30
  12 -11  -3   17.10    4.70
  -1  12  -3   25.80    6.30
   1 -12  -3   39.60    9.90
 -11  12   3   27.00    5.70
   1 -12  -3  -11.40   42.40
  11 -12   3   30.50   10.30
  12  -1   3   18.40    4.30
  12 -11  -3   21.80    5.60
  12  -1   3   42.40   41.00
 -11  -1  -3   15.30    6.30
  -1  12  -3   17.10    4.20
  11 -12   3   25.20   11.60
  12 -11  -3   19.90    5.30
 -11  -1  -3   17.30    5.30
  11   1  -3  -43.90   45.40
  12 -11  -3   26.40    6.60
  12  -1   3   22.40    4.90
 -11  12   3   18.50    4.30
 -11  -1  -3   16.40    4.60
  -1  12  -3   17.00    4.30
  12 -11  -3   16.80    4.80
  12 -11  -3   21.30    6.30
  -1  12  -3   16.90    4.30
 -11  -1  -3   10.10    4.60
  -1 -11   3   11.20    6.60
 -12   1   3   30.40    6.40
  11 -12   3   30.40    7.20
 -12   1  -3   16.00    5.20
   1 -12   3   11.70    4.60
  11 -12  -3   15.80    4.80
  11 -12  -3   17.20    5.30
 -12   1  -3   12.40    6.40
   1 -12   3   10.40    6.40
  11   1   3   18.50    4.90
   1 -12   3   20.90    8.20
 -12  11   3   24.40    5.10
  -1 -11  -3   33.80    9.70
  11 -12  -3   16.80    8.20
  11   1   3   -6.80   45.30
   1 -12   3   15.80    5.50
   1  11  -3   16.40    4.10
  11 -12  -3   18.80    5.70
 -12   1  -3   12.70    5.50
  12  -1  -3  -46.30   35.40
  12 -11   3   32.30    9.90
   1  11  -3   16.90    5.10
  -1 -11  -3  121.69   63.69
  11 -12  -3   18.90    5.40
 -12  11   3   17.30    3.90
   1  11  -3   17.50    4.50
  11 -12  -3   25.70    7.10
 -12  11   3   12.90    4.90
   1 -12   3   24.60    6.80
   1  11  -3   17.90    4.50
  11   1   3   23.70    5.50
   0  12  -3   67.19    7.30
  12 -12  -3   51.19    8.50
  12   0   3   59.29    7.40
   0  12  -3   68.79    7.90
  12 -12  -3   54.99    8.50
 -12   0  -3   44.70    9.60
  12 -12  -3   54.59    7.90
   0  12  -3   63.09    8.70
   0 -12   3   53.69   10.00
 -12   0  -3   61.39    8.10
 -12  12   3   62.19    6.10
 -12  12   3   73.19    7.10
   0 -12   3   53.79    8.70
  12   0   3   55.59    7.20
 -12   0  -3   55.89    8.40
   0 -12  -3   55.89   56.69
   0 -12   3   64.39    8.20
  12   0   3    1.50   47.90
   0 -12   3   39.50   10.30
  12 -12  -3   62.89    8.20
   0  12  -3   62.89    7.10
  12   0  -3  -38.50   69.59
 -12  12   3   54.99    8.20
  12 -12  -3   53.89    9.70
  -7  13   3   29.90    6.00
  -6  13  -3   35.20    6.30
   7 -13   3   53.59    9.20
  13  -7  -3   25.40    5.60
   6 -13  -3   39.40    6.90
   6 -13  -3   57.99    8.10
   7 -13   3   51.99   10.30
   6 -13  -3   48.90    9.00
   7 -13   3   52.29    9.30
  -7  13   3   36.70    6.40
 -13   7  -3   37.50    8.90
  -6  13  -3   27.80    5.80
  -6  -7   3   11.40   14.80
 -13   7  -3   33.00    7.10
   6   7   3   42.40    7.60
   6 -13  -3   45.10   11.40
  -6  13  -3   29.40    7.40
   6 -13  -3   50.09    7.50
 -13   6   3   49.90    7.40
   6 -13  -3   51.69   10.10
  13  -6   3   44.80    7.00
  -7  13   3   26.50    5.40
 -13   7  -3   47.10    7.40
  13  -6   3   31.70    6.00
  13  -6   3   29.90    5.90
   7 -13   3   33.50   10.40
  13  -7  -3   36.20    6.80
   7   6  -3   42.60    8.00
   7 -13   3   48.30    7.80
  -7  -6  -3   22.00    6.70
 -13   6   3   56.49    9.90
   7   6  -3   47.80    5.10
  13  -7  -3   45.10    6.40
  -7  13   3   39.40    8.20
  13  -7  -3   40.60    7.30
  -6  -7   3   29.80    6.10
 -13   6   3   50.39    7.20
  -7  -6  -3   28.80   16.20
  13  -6   3   26.40    5.80
   6   7   3   46.80    4.80
 -13   6   3   54.29    7.00
   7 -13   3   57.29    8.90
   7   6  -3   51.19    6.80
   6 -13   3   45.20    8.10
 -13   6  -3   43.20    8.40
  -7  -6   3   27.10   20.00
 -13   6  -3   36.20    6.90
  13  -7   3   24.20    8.10
   7 -13  -3   41.10    7.10
 -13   7   3   44.90    6.50
   7 -13  -3   30.90    6.00
  -6  -7  -3   31.20    7.30
   6 -13   3   37.50    7.00
   6 -13   3   32.20   10.50
  -6  13   3   47.90    6.80
   6   7  -3   21.40    7.50
  -6  13   3   46.10    6.50
  -6  -7  -3 -131.39  151.08
   7 -13  -3   41.70    8.20
  13  -7   3   46.40    6.40
  -6  13   3   44.60   11.40
  13  -7   3   51.29    6.80
 -13   7   3   42.40    6.50
   6 -13   3   32.00    7.90
  -7  13  -3   46.30    6.90
 -13   7   3   45.10    9.30
   6   7  -3   28.90    6.10
 -13   7   3   31.00    6.20
 -13   6  -3   31.80    6.70
  13  -7   3   57.09    8.00
  -7  13  -3   55.19    7.50
  13  -6  -3   59.99   27.30
   7 -13  -3   33.90   10.70
   6 -13   3   39.10    8.50
  13  -6  -3   52.99    6.30
   6 -13   3   44.20    7.20
  -6  -7  -3   27.60   15.50
  -7  -6   3   38.90    7.20
  -6  13   3   55.49    7.60
   7   6   3   34.70    5.70
   7 -13  -3   36.10    7.80
  13  -6  -3   51.19    7.50
   6   7  -3   34.90    6.30
   7 -13  -3   44.00    9.80
   6 -13   3   45.00    8.80
  13  -6  -3   47.20    6.60
  13  -7   3   34.90    6.20
   6   7  -3   36.90    5.30
   5   8   3    9.20    2.80
  -8  13   3   22.60    5.60
   8 -13   3   13.30    5.30
   8 -13   3    9.40    4.20
 -13   8  -3    7.20    3.90
  -5  13  -3   18.40    4.80
  -8  -5  -3   -0.20    6.80
 -13   5   3   12.60    4.60
   8 -13   3    5.70    5.90
  -8  13   3   17.40    4.10
   5 -13  -3    9.60    5.00
   5   8   3    5.00    3.70
 -13   5   3   10.40    3.80
 -13   5   3   12.50    4.50
   8 -13   3    6.50    3.80
   8   5  -3    8.10    3.80
 -13   8  -3   -0.10    6.10
   8 -13   3   10.30    4.20
  13  -5   3    6.40    7.60
   8 -13   3    9.50    4.80
  13  -5   3   17.80    4.20
  -8  -5  -3   14.60    3.70
   8   5  -3    8.60    4.00
  -8  -5  -3   17.30    6.20
  -5  13  -3   18.00    4.90
  -8  -5  -3    6.30   12.70
   5 -13  -3   12.60    4.70
   5 -13  -3    8.60    4.70
 -13   5   3    7.70    4.20
   5 -13  -3   14.00    4.50
  -5  -8   3   12.70    3.90
  13  -8  -3   25.50    5.60
  13  -8  -3   21.70    5.20
  -5  13  -3   16.10    4.10
   5   8   3    9.40    3.40
  13  -8  -3   19.30    4.50
  13  -8  -3   19.30    4.20
  -5  -8   3   13.50   17.80
  13  -5   3    9.20    4.00
 -13   8  -3   14.70    4.00
  13  -5   3   24.30    5.40
   5   8   3   12.20    3.40
   5 -13  -3   15.70    7.80
   8 -13   3   13.90    5.70
   8 -13  -3   25.30    7.10
 -13   5  -3   21.60    5.80
   5 -13   3   22.20    8.90
   8   5   3   17.20    5.70
  -8  -5   3   -0.80   15.30
   5   8  -3   21.10    5.00
   8 -13  -3   24.90    6.30
  13  -8   3   14.20    4.20
  -8  13  -3   13.10    4.20
  13  -8   3   20.10    4.70
  -5  13   3   10.80    4.40
  13  -5  -3   11.20    4.20
  -5  -8  -3    2.50    4.50
   5 -13   3   24.40    7.40
  13  -8   3   12.50    4.50
 -13   5  -3   17.70    5.00
 -13   8   3   20.00    4.60
  -5  -8  -3  150.28  116.19
   8 -13  -3   22.30    6.20
  -5  13   3   12.00    3.50
  13  -8   3   14.60    4.10
   5   8  -3   26.20    7.40
  -8  -5   3    7.90    4.40
   5 -13   3   21.30    5.40
   5 -13   3   25.60    7.30
   5 -13   3   28.60    6.70
  -5  13   3   14.20    4.30
  13  -5  -3   26.40   32.10
 -13   5  -3   23.80    5.60
 -13   5  -3   14.50    5.10
  13  -8   3   15.40    5.30
   8 -13  -3   15.50    8.40
  -8  13  -3   16.00    4.10
   5   8  -3   21.50    5.00
  -5  -8  -3   -9.80   14.30
   8 -13  -3   24.40    5.70
  13  -5  -3    9.80    3.10
  -5  13   3   13.20    4.00
   8   5   3   20.00    4.40
   5 -13   3   21.90    6.00
   5   8  -3   20.80    4.10
  -9  -4  -3   49.20   10.40
  -9  -4  -3   58.69    6.80
  13  -4   3   53.59    6.20
  13  -4   3   63.19    9.00
  13  -4   3   60.09    7.40
  -9  -4  -3   62.99    7.30
   4 -13  -3   46.50   30.70
  -9  13   3   63.89    8.50
  13  -9  -3   67.29    8.80
  -4  13  -3   58.09    7.20
  -9  13   3   62.19    7.80
  -4  13  -3   57.69    7.20
  13  -9  -3   63.39    9.10
  13  -9  -3   67.89    8.10
  -4  13  -3   63.19    8.30
  13  -4   3   20.60   25.80
  -9  13   3   75.19    8.90
   4 -13   3   77.39   10.30
   4   9  -3   67.29    8.00
   9   4   3   62.99    8.60
   9 -13  -3   59.89    8.60
   4   9  -3   66.29    7.70
   9 -13  -3   75.89   11.50
 -13   4  -3   57.49    9.20
 -13   9   3   66.49    8.10
   9   4   3   62.59    7.80
 -13   9   3   60.89    7.90
   4   9  -3   68.29    7.10
  -4  -9  -3  -31.60   96.99
   9 -13  -3   78.79   10.30
 -13   4  -3   69.09    9.30
   9 -13  -3   75.49   12.80
   9 -13  -3   72.59    9.00
   9 -13  -3   68.29    9.90
   4   9  -3   49.50    8.40
   4 -13   3   57.89   10.10
   4   9  -3   61.89    9.70
 -13   4  -3   69.69    9.20
   4 -13   3   72.39   14.40
   4 -13   3   63.19    8.70
 -13   4  -3   56.79   12.60
  13  -4  -3    8.80   35.10
 -13   9   3   65.29    7.10
   4 -13   3   65.99   10.50
  13  -3   3    5.70    3.10
  13  -3   3    3.10    2.50
  13  -3   3  -22.20   52.49
 -10  13   3    2.60    2.90
  13 -10  -3    2.80    2.70
  13 -10  -3    4.00    2.90
 -10  13   3    0.00    2.70
 -10  -3  -3   -3.50    4.40
   3  10   3   10.90    4.20
  -3  13  -3    1.80    2.60
 -10  13   3    6.20    3.00
  13 -10  -3    3.00    4.30
  10   3  -3  -98.79   76.69
  13  -3   3    3.40    2.20
  10 -13   3   16.30    7.10
 -10  -3  -3    2.50    3.70
  -3  13  -3    2.90    2.50
 -10  -3  -3    6.20    8.70
   3 -13  -3   24.10    8.80
   3 -13  -3   16.40    5.70
  -3  13  -3    4.90    3.20
  10 -13   3   14.70    5.70
  10   3  -3   10.50    3.60
  -3 -10   3    0.90    6.90
  13 -10  -3   -1.20    3.50
   3 -13  -3   13.60    4.50
  -3  13  -3    3.90    2.30
 -10  -3  -3    3.90    2.80
  13 -10  -3    5.40    2.50
   3  10  -3    3.00    3.70
   3  10  -3    6.40    4.20
  -3 -10  -3 -106.79   71.19
  10   3   3    2.00    2.70
  10 -13  -3    2.40    3.60
 -10  -3   3   19.40    6.90
 -10  -3   3   -2.80    2.70
 -13   3  -3    1.00    4.00
   3  10  -3    4.60    3.40
 -13  10   3    8.30    3.70
   3 -13   3    2.00    3.50
  10 -13  -3    2.60    4.00
  10 -13  -3    2.70    2.80
  10   3   3    2.70    3.50
   3 -13   3    4.30    3.90
  10 -13  -3    4.40    5.20
   3  10  -3    2.00    2.80
 -13  10   3    4.00    2.80
 -13   3  -3    1.30    3.90
   3 -13   3   -2.00    3.40
 -13  10   3    4.70    2.60
   3 -13   3    1.30    4.90
 -13   3  -3   -0.40    3.70
 -13   3  -3    1.90    3.50
   3 -13   3   -0.50    3.50
  10 -13  -3    7.00    4.30
  10 -13  -3   -0.10    3.80
  13 -10   3   16.20    5.60
 -11  13   3   63.49    7.10
  13 -11  -3   48.40    6.60
  13 -11  -3   54.19    7.40
  13 -11  -3   52.69    7.90
  -2  13  -3   49.00    6.40
 -11  -2  -3   42.70    8.80
  13 -11  -3   33.70    7.40
  -2  13  -3   51.89    6.60
 -11  -2  -3   43.80   11.40
 -11  -2  -3   50.29    6.70
 -11  13   3   48.70    7.40
  -2  13  -3   52.89    6.80
  13  -2   3   49.20    6.60
  -2  13  -3   59.49    8.00
  13 -11  -3   36.70    6.40
 -11  -2  -3   41.30    6.90
  -2 -11   3   60.19   10.50
  13  -2   3   46.70    5.90
  13 -11  -3   46.30    7.90
  11 -13  -3   57.79    9.20
  11 -13  -3   54.59    7.90
  11 -13  -3   52.49   10.60
   2  11  -3   55.59    7.10
   2 -13   3   51.59    8.80
 -13  11   3   61.99    8.00
   2  11  -3   42.80    8.00
   2  11  -3   59.89    6.60
  11   2   3   56.19    7.40
   2 -13   3   54.69    9.30
 -13  11   3   67.89    6.70
  11 -13  -3   52.09    7.60
  11   2   3   47.10    7.00
  11 -13  -3   49.50    8.20
   2 -13   3   58.99    9.00
 -13   2  -3   39.10    7.90
   2 -13   3   56.99    8.30
 -13   2  -3   39.50    7.80
 -13   2  -3   59.59    8.10
 -13  11   3   56.19    5.80
 -13   2  -3   51.99    9.10
   2  11  -3   58.99    7.20
  11 -13  -3   53.39    8.60
   2 -13   3   40.90   10.70
  12 -13   3    2.90    2.70
  12 -13   3    1.70    2.90
  13 -12  -3    1.90    3.90
  -1 -12   3    7.00    4.90
  13  -1   3    5.90    3.00
  12 -13   3    2.30    2.60
  12 -13   3    0.90    3.30
  12   1  -3    2.80    2.10
   1  12   3    4.80    3.50
   1  12   3    1.80    2.40
  -1 -12   3   13.00    5.80
  -1 -12   3    5.60    4.00
 -13   1   3    1.60    2.70
 -13  12  -3    1.60    2.90
  -1  13  -3    9.10    4.30
   1 -13  -3    3.00    4.20
  13  -1   3    7.80    3.10
  13 -12  -3    5.90    3.80
 -12  13   3    9.40    3.20
  13 -12  -3   10.00    3.90
 -13   1   3    0.80    2.60
 -12  -1  -3    2.20    3.90
 -12  13   3    7.80    2.60
  13 -12  -3    7.80    3.80
 -13   1   3    1.20    3.20
  -1  13  -3    6.20    2.90
   1  12   3    2.70    2.30
 -12  -1  -3    7.30    5.10
  13 -12  -3    8.90    3.50
   1 -13  -3    6.90    2.70
  -1  13  -3    5.30    4.60
   1 -13  -3    7.50    4.10
   1 -13  -3    8.40    4.70
 -12  -1  -3    3.50    3.50
 -12  -1  -3    5.90    3.00
  12   1  -3    1.70    2.60
  12 -13   3    0.10    3.00
   1  12   3    3.30    2.60
  12 -13   3    6.60    4.10
 -13   1   3    0.50    3.60
  -1  13  -3    8.80    3.10
  12   1  -3    2.80    2.80
   1 -13   3    8.10    3.60
  12   1   3    5.70    3.20
  13 -12   3    5.70    3.80
  12 -13  -3    3.40    3.00
  13 -12   3    0.70    2.10
   1 -13   3    8.30    5.40
 -12  -1   3   -0.70    2.20
 -13   1  -3    6.20    5.30
   1  12  -3    9.20    3.50
   1  12  -3    9.50    3.10
  -1 -12  -3    8.30    4.00
   1  12  -3   12.80    6.60
  12 -13  -3    6.10    3.50
  -1  13   3    3.00    3.00
  13  -1  -3    2.80    2.80
 -13   1  -3    9.80    4.30
 -12  -1   3    2.60    4.60
 -12  -1   3    3.30    2.50
  13 -12   3    4.50    3.40
  -1  13   3    2.90    2.40
  13  -1  -3    0.40    3.70
  12 -13  -3   11.30    4.10
  12 -13  -3    9.40    4.30
  -1  13   3    2.10    2.30
 -13   1  -3    9.60    4.30
   1 -13   3    9.70    5.00
 -13  12   3    5.50    4.40
  12 -13  -3    9.80    4.60
   1  12  -3    4.60    3.60
 -13   1  -3    5.90    4.50
  13 -12   3    3.20    2.90
  -1 -12  -3   -2.60    4.40
  13  -1  -3    5.60    2.50
 -12  -1   3    4.20    3.80
   1 -13   3    9.50    3.90
  -1  13   3    3.60    3.20
 -13  12   3    7.60    3.00
  12   1   3    9.80    3.60
  13 -12   3    3.20    3.00
  13 -12   3    0.70    2.40
  13 -13   3    2.40    3.60
  13 -13  -3    6.20    3.60
   0  13  -3   16.10    5.60
  13 -13  -3   10.50    4.20
   0  13  -3   11.00    3.30
 -13  13   3    7.00    2.50
  13   0  -3    3.90    2.80
  13   0   3   10.10    3.10
   0 -13   3    3.10    3.20
 -13   0  -3    5.50    3.50
 -13   0   3    2.90    2.60
 -13   0   3    2.20    4.20
   0  13   3    3.30    2.60
  13 -13  -3    5.20    2.90
  13 -13   3    2.10    2.50
 -13  13  -3   -3.00    4.60
  13 -13   3    2.60    2.40
  13 -13   3    3.40    3.60
   0  13  -3    7.20    2.70
   0  13   3    3.10    3.50
 -13   0   3    3.00    3.30
   0 -13  -3    3.80    3.90
   0  13   3    3.50    2.50
  13 -13  -3    7.40    3.50
  13 -13   3    5.40    3.60
 -13   0  -3    5.60    4.00
 -13   0  -3    7.20    4.00
   0 -13   3    6.40    4.20
  13 -13  -3    5.00    3.50
 -13   0  -3    4.10    2.80
   0 -13   3    4.30    3.60
   0  13   3    3.50    2.40
   0  13  -3    7.80    2.70
 -13   0   3    3.00    2.40
  13   0   3    5.40    2.60
  13   0  -3    4.70    2.60
  -7  14   3    2.50    2.60
   7 -14  -3    5.30    2.90
   7   7   3    5.40    2.60
 -14   7  -3    8.40    4.10
   7 -14   3    4.20    4.30
 -14   7  -3    1.40    2.90
   7 -14   3    8.70    4.60
  -7  14  -3    3.70    2.60
  14  -7  -3    6.50    3.70
   7 -14   3    8.80    5.70
  14  -7   3    5.00    2.60
   7 -14  -3    6.80    3.60
   7 -14   3    3.00    3.20
 -14   7   3    4.10    3.00
   7   7   3    4.40    3.70
   7 -14  -3    4.40    4.00
  14  -7  -3    5.70    2.60
  14  -7   3    2.10    2.70
  -7  14  -3    5.70    3.10
 -14   7  -3    1.90    3.70
 -14   7   3    7.20    3.10
   7 -14  -3    3.90    4.00
  -7  -7  -3    4.60    3.90
  -7  14   3    1.90    2.60
  -7  14   3    7.00    3.10
 -14   7   3    5.00    3.40
   7   7  -3    5.90    2.10
   7 -14   3    4.00    3.20
   7 -14   3    0.10    3.80
   7 -14   3    6.10    4.70
   7   7  -3    9.30    3.80
  -7  14   3    4.80    3.00
 -14   7  -3    0.80    3.00
  14  -7   3    1.00    2.70
 -14   7   3    3.70    3.10
   7 -14  -3    8.50    6.10
  -7  -7   3    2.50    2.80
  -7  14  -3    0.50    2.60
  14  -7  -3    5.70    2.60
   7   7  -3    6.10    3.00
  14  -7   3    5.40    2.60
  -8  -6  -3    6.20    4.50
 -14   8  -3    2.70    2.90
  14  -8  -3    6.50    3.60
   8   6  -3    2.80    2.90
   8 -14   3   -1.90    2.80
   8 -14   3    0.80    3.60
 -14   8  -3    1.50    2.60
  14  -6   3    5.30    3.00
   8 -14   3    0.70    3.30
  14  -8  -3    3.10    3.10
   6 -14  -3    2.40    3.60
 -14   6   3   -1.90    2.90
  14  -6   3   -0.40    2.90
  -8  14   3    0.90    2.40
  -6  -8   3    1.00    2.80
  -8  14   3    0.70    2.60
  -6  14  -3    6.60    2.90
   8 -14   3    0.40    2.50
  -6  14  -3    0.30    2.10
   6   8   3   -1.30    2.60
   6   8   3   -2.40    2.20
   6 -14  -3    0.90    2.90
  14  -8  -3    4.00    2.50
   8 -14   3   -0.20    2.70
   8 -14   3   -1.70    4.80
  14  -6   3    2.60    2.70
  -8  14   3    1.70    3.20
 -14   6   3   -0.70    2.90
   8 -14   3    1.60    4.20
   6 -14  -3   -0.10    2.80
   6 -14  -3    1.10    4.80
 -14   6   3   -0.60    3.00
   6   8   3   -1.80    1.70
  14  -8  -3    6.00    2.50
   6 -14  -3   -2.20    2.30
   8   6  -3    0.80    2.50
  -6  14  -3    6.00    3.00
 -14   6   3   -1.60    2.20
  14  -6  -3   -0.60    1.80
  -8  14  -3   -1.50    2.20
  -6  14   3    0.70    2.50
  -6  14   3    1.10    2.20
  14  -8   3   -0.10    1.70
   6   8  -3    2.70    2.20
  -8  14  -3    0.00    3.30
  14  -8   3    2.50    2.40
   6 -14   3    7.60    4.00
  -8  -6   3    0.20    2.60
 -14   8   3    2.90    2.60
   6   8  -3    2.00    2.70
   8   6   3    3.30    3.20
  -6  14   3   -1.30    2.00
  14  -8   3   -5.70    3.30
  14  -8   3   -2.60    1.90
 -14   6  -3   -0.10    2.90
   8   6   3    4.30    2.60
   8 -14  -3    2.70    4.20
   6 -14   3    4.10    3.80
  14  -6  -3    2.50    2.60
   6   8  -3    5.30    3.50
   6   8  -3    0.70    2.70
   8 -14  -3    5.20    4.10
   6 -14   3   -1.40    3.60
   6 -14   3    3.30    3.50
  -6  14   3   -1.20    2.30
 -14   8   3    3.20    3.00
   8 -14  -3    6.60    3.70
 -14   8   3    3.80    3.00
   6 -14   3    5.40    3.50
 -14   8   3    6.00    3.20
   8 -14  -3    1.20    2.60
   8 -14  -3   10.20    4.30
   6 -14   3    2.10    5.20
  -6  -8  -3    0.90    3.50
  14  -8   3    1.00    3.00
   8 -14  -3    5.30    4.20
 -14   6  -3    4.40    3.20
 -14   6  -3    5.20    3.50
  -9  14   3    4.40    4.00
   5 -14  -3   11.10    4.10
 -14   5   3    3.90    3.00
   9   5  -3    1.00    3.20
   5   9   3    1.50    1.90
   9   5  -3    0.90    2.60
  14  -9  -3    5.60    3.70
  -5  14  -3   10.50    3.40
   9 -14   3    0.70    3.80
  -9  14   3    2.80    3.00
   9 -14   3   -0.50    3.20
  14  -9  -3    8.20    2.70
   9 -14   3    2.50    3.90
   5   9   3    1.20    3.00
  -9  -5  -3    7.50    2.40
 -14   5   3   -0.70    3.20
 -14   5   3   -1.50    3.40
  14  -5   3   11.00    3.50
  -9  -5  -3    6.70    4.60
   9 -14   3    1.70    5.10
 -14   9  -3    2.10    2.50
 -14   5   3    0.60    2.40
  -9  14   3   12.30    5.60
  14  -9  -3   11.40    4.30
   9 -14   3    3.00    2.90
   9 -14   3    3.70    5.00
   5 -14  -3   -3.00    3.10
   9 -14   3    3.50    3.60
  -5  14  -3   12.00    4.20
 -14   9  -3    2.00    3.10
   5   9   3   -0.80    5.20
   5 -14  -3   -2.30    3.70
   5 -14  -3    1.20    3.70
  14  -9  -3   11.20    3.70
   5   9   3    3.70    2.80
  -5  14   3    0.80    2.40
   5   9  -3    8.90    3.50
 -14   5  -3   11.00    4.30
  14  -9   3    3.60    2.20
   9   5   3   10.70    4.20
  14  -9   3   -1.10    3.20
   9 -14  -3   10.80    3.70
   9 -14  -3   10.70    5.00
   5 -14   3   11.50    4.40
 -14   5  -3    8.20    4.40
   9 -14  -3    7.00    4.30
  -5  -9  -3    4.40    3.50
   9 -14  -3   11.80    6.80
  -9  14  -3    0.10    2.30
   5 -14   3   13.90    4.90
 -14   9   3    7.10    2.90
  -5  14   3   -0.10    2.00
  14  -9   3    0.10    3.10
  14  -9   3    1.00    2.50
  14  -5  -3    1.90    2.10
  14  -5  -3    0.70    2.50
   5 -14   3   10.10    3.90
   5   9  -3   11.20    6.10
   5 -14   3    5.30    4.60
   9 -14  -3   11.40    4.70
   5 -14   3    4.60    5.00
  14  -9   3    2.00    2.80
  -5  14   3   -1.60    2.00
 -14   9   3    8.10    4.00
  -5  14   3    1.80    2.60
  -9  14  -3    1.80    2.80
  -9  -5   3   -0.10    3.00
   5   9  -3   10.30    3.70
 -14   5  -3   12.90    4.40
 -14   5  -3    7.20    3.50
   5 -14   3   11.80    5.30
   9 -14  -3    9.70    3.70
 -14   4   3   44.40    7.40
   4  10   3   48.60    5.40
  10 -14   3   49.70    9.60
  10 -14   3   57.69    8.00
  10 -14   3   52.09    8.00
   4  10   3   54.09    6.80
   4 -14  -3   41.10   10.80
   4  10   3   46.50    6.20
  10 -14   3   50.59    8.90
   4 -14  -3   48.00    6.90
   4  10   3   34.00    6.60
 -14  10  -3   55.89    6.00
  10   4  -3   40.80    5.80
   4 -14  -3   48.40    8.40
 -14  10  -3   50.79    6.20
  10   4  -3   44.80    7.70
 -14   4   3   53.89    7.20
  10 -14   3   51.29    9.30
   4 -14  -3   46.10    8.90
  10   4  -3   48.40    6.00
 -14   4   3   44.00    7.40
  10 -14   3   37.80   10.10
 -14   4   3   47.70    6.80
  -4  14   3   53.69    8.90
  14  -4  -3   55.99    7.20
  -4  14   3   55.79    7.70
 -10  14  -3   36.20    6.20
  14 -10   3   58.89    8.30
  14  -4  -3   62.99    8.40
  14 -10   3   50.19    7.00
  -4  14   3   46.40    6.10
 -10  -4   3   39.80    7.20
  14 -10   3   47.80    7.60
  14 -10   3   58.29    6.90
  14  -4  -3   53.49    6.20
  -4  14   3   60.99    6.90
  14 -10   3   57.69    8.00
  11 -14   3    8.40    4.40
 -11  -3  -3   13.80    5.50
  14 -11  -3   12.20    3.10
  11   3  -3    8.20    3.50
   3  11   3    8.80    2.80
 -14   3   3    5.50    3.10
  -3 -11   3    7.50    4.50
   3  11   3    3.50    5.90
  14 -11  -3    9.60    3.20
 -14  11  -3    5.40    3.10
  -3  14  -3   13.50    3.10
 -14   3   3    9.00    3.60
  14  -3   3   17.90    4.00
  11   3  -3    9.00    3.90
   3 -14  -3    4.30    4.80
  14 -11  -3   10.90    3.50
  11 -14   3    5.70    4.10
  -3  14  -3   14.30    4.50
 -11  14   3    8.30    3.50
 -11  -3  -3   12.40    5.10
   3  11   3    9.70    3.20
   3 -14  -3    8.20    3.90
 -14   3   3    5.50    3.70
  11 -14   3    9.10    3.90
  -3  14  -3   15.70    3.90
  -3  14  -3   11.80    3.40
  11 -14   3    1.80    5.20
   3  11   3    8.20    3.20
   3 -14  -3    6.50    2.80
   3 -14  -3    3.30    3.20
  11 -14   3    8.50    3.50
 -14  11  -3   13.60    3.20
  14  -3   3    1.20    3.50
 -14   3   3    4.40    3.90
 -11  -3  -3   10.40    3.10
 -11  14   3   11.90    4.40
  14 -11  -3   16.70    4.70
   3  11   3    7.70    3.80
  14 -11  -3    6.50    4.20
  11 -14   3   11.10    4.70
 -11  -3   3    7.00    2.90
  11   3   3   11.00    3.50
   3 -14   3   10.00    6.00
  11 -14  -3   18.50    5.10
   3 -14   3   13.40    4.70
   3 -14   3   12.00    4.30
 -14   3  -3    9.40    3.80
  14 -11   3    8.50    3.30
  11   3   3   13.70    4.30
   3  11  -3   10.50    3.30
 -11  -3   3    7.40    3.80
  14 -11   3    5.80    3.40
 -14  11   3   10.40    2.90
  -3  14   3   10.10    3.30
  14  -3  -3   10.70    4.10
   3  11  -3   11.90    3.10
  -3  14   3   10.70    3.10
   3 -14   3    6.00    4.10
 -14   3  -3    7.70    4.20
  -3  14   3    9.90    3.20
 -14   3  -3   11.30    4.30
  14 -11   3   12.20    3.70
  14 -11   3   12.90    4.20
  11 -14  -3   10.50    4.80
   3  11  -3   10.00    5.60
 -14   3  -3    8.50    4.10
  -3  14   3   10.10    4.20
   3  11  -3   14.50    3.80
  11 -14  -3   14.10    5.00
   3 -14   3   14.30    4.70
  14  -3  -3    9.30    3.50
  11 -14  -3   10.20    4.50
  11 -14  -3   11.20    5.80
 -14  11   3   13.70    4.80
  11 -14  -3    8.30    3.50
  -3 -11  -3   17.40    6.30
  -2  14  -3    0.70    2.70
 -14   2   3    8.30    2.90
   2 -14  -3    3.70    3.50
 -12  14   3   -2.80    2.70
  14 -12  -3   -0.90    3.20
  12 -14   3    5.30    3.50
  14 -12  -3    1.30    2.50
 -12  -2  -3    1.60    3.70
  12 -14   3   12.20    3.90
   2 -14  -3    3.10    2.30
 -14   2   3    7.90    3.60
  12 -14   3   12.20    4.00
  -2  14  -3   -0.50    1.80
  12 -14   3   10.60    4.10
   2 -14  -3   13.20    6.80
  12 -14   3   13.80    4.80
   2 -14  -3   13.00    4.30
  -2 -12   3    3.90    3.80
 -12  -2  -3    0.20    2.30
 -12  14   3    1.50    2.30
 -12  -2  -3    2.70    2.60
  14  -2   3    3.00    2.00
  14 -12  -3    0.20    2.00
  -2  14  -3    2.80    2.20
  12   2  -3    6.90    3.30
   2  12   3    8.40    5.20
   2 -14  -3    8.50    5.70
 -14   2   3    6.60    3.50
  -2  14  -3    2.30    2.60
 -14  12  -3   11.90    4.10
  14 -12  -3    0.70    2.20
  12 -14   3   -0.30   10.30
   2  12   3    8.50    2.80
  14 -12   3    6.80    2.80
   2 -14   3    1.60    2.50
  14 -12   3    9.50    3.30
  14 -12   3    7.80    3.60
 -14  12   3    7.20    2.80
  -2  14   3   11.20    3.90
 -14  12   3    4.40    4.10
  12   2   3    1.00    2.30
  12 -14  -3    0.80    2.30
  -2  14   3    9.10    3.00
   2 -14   3   -4.90    3.20
   2 -14   3    4.80    3.60
  14 -12   3    9.90    4.30
  12 -14  -3    0.20    3.10
   2  12  -3   -0.10    1.90
  12 -14  -3   -1.50    2.40
  -2  14   3    9.60    3.00
 -14   2  -3    1.70    3.20
   2  12  -3    1.00    2.20
  12 -14  -3    0.10    2.20
 -12  -2   3   12.80    4.20
   2  12  -3    3.20    3.70
   2 -14   3   -0.20    3.00
  14 -12   3    5.30    4.50
 -12  14  -3    7.50    3.10
  12 -14  -3    2.80    2.70
  12   2   3    2.70    2.10
 -14   2  -3    3.00    2.60
 -14   2  -3   -1.70    2.80
 -14   2  -3    0.40    3.10
   1  13   3    4.40    2.50
 -14   1   3    7.20    3.40
 -13  14   3    5.30    3.20
  14 -13  -3    2.70    2.80
  13 -14   3    8.40    4.80
  13   1  -3    6.20    3.00
   1 -14  -3    9.30    8.30
 -14  13  -3    7.40    3.70
  -1 -13   3    0.20    3.90
 -13  14   3    5.10    3.30
  -1  14  -3    0.20    2.50
  -1  14  -3    5.30    2.90
  13 -14   3    5.00    3.10
 -14   1   3    1.60    2.70
  13 -14   3   10.70    3.50
  14 -13  -3    0.80    2.00
 -13  14   3    0.50    2.40
   1  13   3    5.30    7.20
  13 -14   3   10.60    3.80
 -14   1   3    6.90    2.70
  14 -13  -3    5.90    4.50
  -1 -13   3   -2.60    3.60
 -13  -1  -3    0.90    2.60
   1  13   3    6.20    2.40
   1 -14  -3    9.50    4.70
  13 -14   3    9.00    3.90
   1  13   3    7.20    2.70
   1 -14   3   -0.60    2.80
 -14  13   3    1.40    2.70
 -13  -1   3    3.90    3.20
  13 -14  -3    1.30    3.00
  13 -14  -3    2.10    3.20
   1  13  -3    2.00    3.20
  14 -13   3   11.70    4.30
 -14   1  -3   -1.00    4.00
  14 -13   3    5.50    2.70
  13 -14  -3    0.10    2.50
  14 -13   3   12.40    4.80
  -1 -13  -3    4.10    4.10
  14  -1  -3   13.40    4.30
  -1  14   3    5.30    3.50
  -1  14   3    6.80    3.00
  -1  14   3    6.60    2.60
  14 -13   3    4.60    3.20
   1 -14   3    0.70    2.90
 -13  -1   3    5.60    2.00
   1  13  -3    1.90    2.10
  -1 -13  -3    0.70    4.20
  14 -14   3   41.40    7.30
   0 -14  -3   23.80    6.90
  -8  15   3   33.20    7.90
   7 -15  -3   20.90    5.80
 -15   7   3   16.60    4.60
   8   7  -3   23.40    5.10
 -15   8  -3   22.10    5.40
 -15   7   3   32.90    5.20
   8 -15   3   21.50    5.40
   8 -15   3   17.20    7.10
   8 -15   3   25.10    7.10
  15  -7   3   37.20    5.70
  15  -8  -3   35.70    5.00
  -8  -7  -3   26.50    5.20
   7 -15  -3   21.20    6.10
   7   8   3   23.00    4.50
 -15   8  -3   27.50    5.20
   7 -15  -3   29.00    5.30
   8 -15   3   27.00    7.30
 -15   7   3   28.40    4.90
   7   8   3   16.70    4.80
  15  -8  -3   36.70    5.90
   8   7  -3   25.80    4.90
   8 -15   3   30.90    5.70
  -8  15   3   26.20    4.90
   7 -15  -3   21.20    6.30
   7 -15  -3   24.40    8.80
  -7  15  -3   32.90    5.50
   8 -15   3   19.00    6.20
  15  -7   3   36.40    5.10
  -8  15  -3   29.20    5.10
  15  -8   3   27.20    5.40
  -8  15  -3   26.10    6.40
  15  -7  -3   21.00    4.80
   7 -15   3   31.70    7.20
   8 -15  -3   42.00    7.60
   7   8  -3   23.00    5.50
   8 -15  -3   38.40    6.50
 -15   7  -3   34.80    5.80
   7 -15   3   25.60    6.20
   7 -15   3   34.80    6.50
 -15   7  -3   35.30   10.60
   8 -15  -3   35.20    8.00
   8   7   3   32.70    4.70
  -7  15   3   18.80    3.40
   8 -15  -3   43.70   10.90
   7 -15   3   35.10   10.00
  15  -7  -3   26.90    4.40
   7   8  -3   32.80    5.30
  -7  15   3   18.20    6.70
  -7  -8  -3   14.50    4.00
  -8  -7   3   16.10    4.20
  -7  15   3   21.00    4.10
  15  -8   3   25.90    4.80
   8   7   3   27.30    5.70
  -7  15   3   17.90    4.30
   7 -15   3   38.00    6.10
  -8  15  -3   18.80    3.80
   9   6  -3    8.20    2.70
   9   6  -3    5.00    2.80
   6 -15  -3    7.60    4.10
   6   9   3    8.20    3.50
   9 -15   3    6.10    4.10
   9 -15   3    7.50    3.30
  -9  15   3   14.30    3.70
 -15   6   3    8.60    3.30
   9 -15   3    3.70    4.60
   9 -15   3    8.70    4.90
   6   9   3    7.60    2.80
   9 -15   3    5.40    3.70
  15  -9  -3   18.80    4.80
   6 -15  -3    8.60    4.50
  -9  15   3   12.10    3.40
 -15   9  -3    9.00    3.30
 -15   6   3    8.60    3.20
   6 -15  -3    6.40    6.30
   6 -15  -3    7.20    2.90
 -15   6   3   11.70    3.60
   9   6  -3    8.90    3.10
   9 -15   3    8.80    3.30
 -15   9  -3    6.00    2.90
 -15   9  -3   13.70    3.30
  -9  -6  -3   19.20    4.60
  -6  15   3    9.00    3.90
  15  -6  -3    3.70    2.70
  15  -9   3   10.60    3.60
  15  -9   3   10.40    3.10
   6 -15   3   16.00    5.00
  -6  15   3    9.50    3.20
  -6  -9  -3    2.90    2.60
  15  -9   3   12.40    3.10
   9 -15  -3   11.90    5.60
   6 -15   3   23.50    6.50
   6 -15   3   15.70    5.60
   9 -15  -3   16.20    4.70
   6   9  -3   18.10    4.40
   6 -15   3    8.60    4.30
  -6  15   3    7.50    2.50
  -6  15   3    9.60    3.00
 -15   6  -3   15.40    3.40
  -9  -6   3    4.60    2.80
   9 -15  -3   19.60    4.80
   6 -15   3   15.50    7.50
  -9  15  -3    3.60    2.70
   6 -15   3   18.40    4.60
  -9  15  -3    7.90    2.80
 -15   6  -3   14.30    4.50
   9   6   3   16.50    4.00
   9 -15  -3   13.30    4.50
   5 -15  -3    4.60    4.40
  -5  15  -3    1.10    2.80
  -5  15  -3    2.70    1.90
   5  10   3    6.00    2.70
 -15   5   3    4.40    2.70
 -15   5   3    3.20    3.20
  -5 -10   3    0.50    3.80
  10 -15   3    6.40    4.00
 -10  -5  -3    0.30    3.30
   5  10   3    3.70    2.30
 -15   5   3    4.00    2.90
   5 -15  -3    5.10    3.60
  10 -15   3    2.00    3.00
  15 -10  -3    3.90    3.00
  10   5  -3    6.90    2.20
 -15  10  -3    0.50    2.20
   5  10   3    6.60    2.00
  -5  15  -3    4.20    1.90
  10   5  -3    3.90    3.10
 -10  15   3    0.50    1.90
  10 -15   3    4.20    2.70
  10 -15   3    5.90    4.20
 -10  15   3   -0.30    2.30
 -15  10  -3    8.70    2.80
  15 -10  -3    1.70    2.60
 -15  10  -3    8.00    3.10
  15 -10  -3    1.00    1.90
  10 -15   3    5.40    3.80
  10 -15   3    5.00    2.90
   5 -15  -3    7.60    3.10
 -15   5   3    3.80    2.90
   5 -15  -3    2.90    2.80
   5 -15   3   -3.00    4.70
   5  10  -3    2.90    2.40
 -15  10   3   -1.10    3.20
 -10  15  -3    5.20    2.90
  15  -5  -3    5.60    2.80
   5 -15   3    0.00    2.30
  15 -10   3    7.80    2.60
  10   5   3    3.60    3.30
 -15  10   3    3.10    1.90
 -15   5  -3   -0.50    2.90
 -15   5  -3    0.50    2.60
  -5  15   3    6.00    2.90
  15 -10   3    9.50    3.50
  15 -10   3    4.50    2.40
  -5  15   3    6.40    2.70
   5 -15   3    1.40    3.20
 -15   5  -3    0.80    2.30
 -10  -5   3    6.90    3.00
   5  10  -3    0.30    1.70
  -5  15   3    3.90    2.10
 -15   5  -3   -1.10    2.20
  15 -10   3    4.50    3.70
  10 -15  -3    1.70    2.60
  10 -15  -3    3.70    2.20
  10 -15  -3    0.80    3.70
 -10  15  -3    8.80    2.80
 -15  10   3    4.30    2.50
   5  10  -3    2.80    5.80
  10 -15  -3    0.90    2.90
   5 -15   3    0.80    3.50
  -5  15   3    3.80    2.40
  15  -5  -3    7.40    2.40
  10 -15  -3    1.40    2.10
  10 -15  -3    1.40    2.60
   4  11   3    4.10    2.50
  11 -15   3    5.00    3.90
   4 -15  -3    6.10    3.50
   4 -15  -3   -1.70    2.90
  11 -15   3    8.70    3.90
 -15   4   3    0.00    3.90
 -15  11  -3    7.30    2.60
   4 -15  -3    5.30    2.30
   4 -15  -3    2.40    3.90
 -11  15   3   10.60    4.20
  11 -15   3    4.40    3.20
  15  -4   3   13.00    4.50
 -15   4   3    4.90    2.90
  11   4  -3    3.30    3.10
 -11  -4  -3   11.10    4.00
  -4  15  -3   15.90    4.80
  -4  15  -3   10.90    2.90
  11 -15   3    1.60    3.40
  11   4  -3    6.20    3.20
  -4 -11   3   17.70    5.70
   4  11   3    1.80    3.50
  11 -15   3    3.50    2.80
   4  11   3    3.20    1.70
  11 -15   3    5.40    3.60
 -15   4   3    2.10    3.30
 -15   4   3    6.30    2.90
  15 -11  -3   13.20    3.60
  15 -11   3    6.10    2.70
  11   4   3    9.10    3.10
 -15   4  -3   14.10    3.80
  15  -4  -3    4.00    3.10
   4 -15   3    9.90    3.90
 -15   4  -3   14.20    4.10
 -11  15  -3   -0.40    3.10
  15 -11   3    7.20    3.40
   4 -15   3    9.80    5.00
  11 -15  -3   14.90    5.10
   4 -15   3    7.20    5.00
  -4  15   3    5.10    2.30
  -4 -11  -3    8.80    6.20
 -11  15  -3    7.70    3.40
  11 -15  -3   11.70    4.30
 -11  -4   3    4.30    2.90
   4  11  -3   16.10    5.10
  -4  15   3    7.50    2.70
  15 -11   3    5.30    2.20
  -4  15   3    4.50    2.40
   4 -15   3   14.30    4.40
  -4  15   3    8.80    3.20
  15 -11   3    4.30    2.90
  11 -15  -3   13.70    3.50
 -15   4  -3   11.90    3.70
   4 -15   3   12.50    4.00
  11 -15  -3   13.60    4.30
  11 -15  -3   13.10    4.90
  15  -4  -3    5.20    2.70
 -12  15   3    5.80    5.70
   3 -15  -3   -1.60    4.10
  -3  15  -3    8.00    2.70
   3 -15  -3    3.90    3.50
 -12  15   3    5.50    2.40
 -15   3   3    3.30    2.80
  12 -15   3    0.60    7.40
  12 -15   3    2.70    3.10
   3  12   3    3.80    1.70
  12 -15   3    2.50    2.40
  12 -15   3    1.60    2.60
 -15   3   3    4.30    4.10
  -3 -12   3    2.20    4.00
 -15   3   3    3.10    2.80
  -3  15  -3    6.30    2.30
 -15  12  -3    2.90    2.60
  12 -15   3    2.20    3.20
 -12  15   3    2.70    2.30
 -12  -3  -3    5.40    3.40
  12 -15   3    5.30    3.50
  15 -12  -3    6.00    2.50
   3  12   3    3.10    2.40
   3 -15  -3    1.80    3.90
  15 -12  -3    6.90    3.30
  15 -12  -3    3.80    3.00
  -3  15  -3    9.50    2.70
  15  -3   3    5.40    2.10
  -3  15  -3    6.70    3.60
  12   3  -3    1.40    2.10
 -15   3   3    3.70    2.40
  12 -15  -3    3.80    2.90
  -3  15   3    5.60    2.40
   3 -15   3    2.90    2.30
  -3 -12  -3    3.40    3.90
  15 -12   3    3.60    3.00
  15 -12   3    0.00    1.90
  -3  15   3    2.70    2.10
   3 -15   3    2.80    2.90
  15 -12   3    4.00    2.40
   3  12  -3    6.20    2.60
  12   3   3    3.20    2.00
  12 -15  -3    5.10    3.10
  15  -3  -3    0.40    2.80
   3 -15   3    6.50    4.80
  15 -12   3    3.00    2.90
   3  12  -3    5.70    2.10
   3  12  -3    8.10    2.90
 -15   3  -3    3.90    3.40
  -3  15   3    1.90    2.40
  12 -15  -3    5.90    2.60
 -15  12   3    4.80    3.90
 -15   3  -3    4.50    2.90
 -12  -3   3    1.60    2.60
   3 -15   3    4.20    2.30
 -15   3  -3    3.70    2.70
  12 -15  -3    4.70    3.30
  12 -15  -3    5.10    2.80
  12   3   3    3.90    2.70
 -15   3  -3    4.60    2.90
  -3  15   3    5.70    3.60
  -2 -13   3    1.30    3.20
  15 -13  -3   -0.60    1.50
  15 -13  -3    1.30    1.90
 -13  15   3    0.20    1.90
 -15   2   3   10.10    3.00
  -2  15  -3   -0.40    1.60
  15 -13  -3    0.80    2.10
  13   2  -3    8.50    2.50
 -15   2   3    6.80    2.90
 -13  -2  -3   -0.50    2.00
  -2  15  -3   -0.80    2.10
 -13  15   3    3.10    2.00
  13 -15   3    7.90    3.80
  -2  15  -3    0.60    2.00
 -13  -2  -3    0.50    2.40
   2 -15  -3    6.20    4.10
  -2  15  -3   -2.30    2.60
  15  -2   3   -1.00    1.80
  13 -15   3    8.70    3.20
  13 -15   3    8.50    3.60
  -2 -13  -3    8.60    5.20
 -15   2  -3    3.50    2.40
  13 -15  -3    2.40    2.60
 -15  13   3    4.30    1.90
 -13  -2   3    7.20    3.00
  13 -15  -3    0.80    1.60
  13 -15  -3    1.40    2.10
  13   2   3    1.40    1.70
 -13  -2   3    0.80    5.30
 -15   2  -3    0.70    1.90
  15  -2  -3    9.00    3.90
 -15  13   3    0.80    2.40
  13 -15  -3    1.10    3.30
   2 -15   3    1.70    3.60
  15 -13   3    3.50    3.00
  13   2   3    0.10    1.50
   2  13  -3    0.00    1.50
  15 -14  -3    2.30    2.30
  -1 -14   3    2.20    2.80
  15 -14  -3    0.70    1.70
  14 -15   3   10.30    3.50
 -15   1   3    4.90    2.90
 -14  -1  -3    2.40    1.30
  -1  15  -3   -1.40    1.70
  14 -15   3    5.70    2.70
  -1  15  -3    2.40    2.00
   1 -15  -3    0.40    3.30
 -14  -1  -3    3.40    2.60
  15 -14  -3    1.20    1.60
  -1  15  -3    1.40    1.50
 -14  15   3    4.10    2.00
  14 -15  -3    2.60    2.00
  14   1   3    1.10    1.20
 -15  14   3    0.40    2.60
  14 -15  -3    0.90    2.30
   1  14  -3    1.60    1.60
   1 -15   3   -0.50    2.50
  14 -15  -3    3.00    2.90
   1  14  -3    2.10    1.70
   1  14  -3    0.00    2.20
  14   1   3    0.30    2.00
  14 -15  -3    1.40    2.10
 -15   1  -3    1.40    1.70
 -15   1  -3    0.80    2.10
   1 -15   3   -0.50    2.50
  14 -15  -3    2.50    2.60
 -14  -1   3   10.20    3.60
   8 -16   3    2.60    3.10
   8 -16   3    2.50    2.40
   8   8   3    1.70    1.90
  -8  16   3    4.70    3.50
   8 -16   3    2.60    3.10
  16  -8   3    1.50    1.90
   8 -16  -3    3.00    3.40
   8 -16   3   -0.50    2.50
  16  -8  -3    0.60    1.60
   8 -16  -3    1.10    4.80
   8 -16  -3    2.10    3.70
 -16   8  -3    0.10    2.40
  -8  16   3    2.50    1.90
 -16   8  -3    0.40    2.10
 -16   8   3    1.50    3.00
 -16   8   3   -0.10    2.20
   8   8  -3    0.50    1.90
 -16   8  -3    2.10    3.40
  16  -8  -3    2.10    2.10
  -8  -8  -3    0.60    2.10
  -8  16  -3   -0.20    2.00
  -8  16  -3    0.50    1.70
   8 -16  -3    1.30    1.90
   8   8   3    1.40    1.80
   8 -16   3    2.60    3.00
  16  -8   3    0.80    2.30
  -8  16   3    1.80    2.50
 -16   8   3    1.60    2.00
  -8  16  -3   -0.50    3.00
   8 -16  -3    0.10    2.30
   9 -16   3    2.90    3.10
  -9  -7  -3    1.70    2.20
  16  -7   3    1.10    2.90
   7   9   3    2.30    2.60
 -16   7   3    3.20    2.70
 -16   7   3    4.20    2.00
  16  -9  -3    0.10    2.00
 -16   7   3    3.70    2.30
  -7  -9   3    2.30    3.20
   7 -16  -3    2.40    2.70
  16  -9  -3    1.80    2.40
   7   9   3    1.00    1.80
  -7  16  -3   -0.70    1.70
   9   7  -3    1.00    2.10
  16  -7   3    2.70    1.80
   7 -16  -3    4.30    2.10
  -7  16  -3    2.80    1.70
   9 -16   3    5.90    2.70
 -16   9  -3   -0.10    2.00
 -16   7   3    0.90    2.20
[truncated: 1,977,816 more chars]
